# Supplementary material for: Human genetic adaptation related to cellular zinc homeostasis
Source: PLoS Genet. 2023 Sep 25;19(9):e1010950. doi: 10.1371/journal.pgen.1010950 (PMC10553801; doi:10.1371/journal.pgen.1010950)
Supplement: S1 Table — (XLSX) [file pgen.1010950.s039.xlsx]

## Sheet: Full1
	S1 Table. List of functionally relevant candidate SNPs in the SLC30A9 region.
	rsID	Chr	Start	Ref	Alt	SNP type	ALL	AFR	AMR	EUR	EAS	SAS	CADD Phred score	GWAS Trait; Risk Allele; p-value	GTEx Tissue; NES1; p-value	Eigen Score	Eigen PC Score	Fitness Score	Fitness p-value
	rs2581434	chr4	41992677	C	G	synonymous variant	0.706869	0.2458	0.8401	0.8151	0.9593	0.864	12	_	Brain-Hypothalamus; ; -0,29; 1,70E-08	2.313	5.888	0.441713	<0,003
	rs17445536	chr4	41993961	C	G	intron variant	0.0441294	0.0877	0.0403	0.0388	_	0.0389	9.239	_		0.38049	0.820848	0.093295	<0,003
	rs73810451	chr4	41994539	A	T	intron variant	0.0439297	0.087	0.0403	0.0388	_	0.0389	0.53	_		0.093929	0.077553	0.082082	<0,25
	rs17445550	chr4	41994553	T	G	intron variant	0.0439297	0.087	0.0403	0.0388	_	0.0389	5.28	_		0.278441	0.059359	0.110006	<0,003
	rs2660346	chr4	41994645	C	T	intron variant	0.705671	0.2413	0.8401	0.8151	0.9593	0.864	2.119	_	Brain-Hypothalamus; -0,28; 4,70E-08	-0.257379	-0.06061	0.079558	<0,003
	rs73810453	chr4	41994707	A	T	intron variant	0.04373	0.087	0.0403	0.0388	_	0.0378	11.69	_		0.562587	0.019426	0.093295	<0,003
	rs2581431	chr4	41995159	C	T	intron variant	0.703874	0.2352	0.8401	0.8151	0.9583	0.864	3.957	_		-0.484955	-0.234218	0.093295	<0,003
	rs73810456	chr4	41995186	T	A	intron variant	0.0439297	0.087	0.0403	0.0388	_	0.0389	2.314	_		-0.658615	-0.253041	0.093295	<0,003
	rs141530055	chr4	41995607	T	C	intron variant	0.0212	0.0045	0.0331	0.0388	0	0.0389	2.16	_	Cells-Transformed fibroblasts; 0.30; 0.000012	0.06444	0.06444	-0.063678	0.079558
	rs6830050	chr4	41995635	G	A	intron variant	0.0441294	0.0877	0.0403	0.0388	_	0.0389	1.26	_		-0.211714	-0.106743	0.079558	<0,003
	rs60210403	chr4	41995945	A	G	intron variant	0.0439297	0.087	0.0403	0.0388	_	0.0389	3.601	_		-0.624548	-0.251688	0.078448	<0,003
	rs17445557	chr4	41996294	G	C	intron variant	0.0435304	0.0855	0.0403	0.0388	_	0.0389	0.078	_		-0.451068	-0.224574	0.078448	<0,003
	rs17445564	chr4	41996600	A	C	intron variant	0.0439297	0.087	0.0403	0.0388	_	0.0389	2.111	_		0.139157	-0.076718	0.055872	<0,003
	rs17530003	chr4	41996967	A	T	intron variant	0.0417332	0.09	0.0245	0.0358	_	0.0378	7.886	_		-0.16449	-0.181869	0.073086	<0,003
	rs140308327	chr4	41997041	A	G	intron variant	0.043131	0.0847	0.0403	0.0388	_	0.0378	1.871	_		-0.757835	-0.269672	0.073086	<0,003
	rs16853877	chr4	41997462	G	C	intron variant	0.0251597	0.0938	0.0029	_	_	_	4.834	_	Heart-Left Ventricle; 0,45; 2,00E-05	-0.065558	-0.162945	0.078448	<0,003
	rs73810457	chr4	41997536	G	T	intron variant	0.043131	0.0847	0.0403	0.0388	_	0.0378	0.229	_		-0.319888	-0.182704	0.078448	<0,003
	rs73810459	chr4	41997556	G	A	intron variant	0.043131	0.0847	0.0403	0.0388	_	0.0378	8.029	_		-0.124143	-0.161052	0.078448	<0,003
	rs73153292	chr4	41997594	A	G	intron variant	0.038738	0.1172	0.0072	0.004	0.0169	0.0133	1.897	_		-0.416231	-0.197227	0.078448	<0,003
	rs79013480	chr4	41997774	T	C	intron variant	0.0333	0.0499	0.036	0.0388	0	0.0378	8.913	_		-0.07861	-0.07861	-0.15972	0.085619
	rs56119253	chr4	41998047	G	T	intron variant	0.043131	0.0847	0.0403	0.0388	_	0.0378	3.734	_		-0.138776	-0.181096	0.078448	<0,003
	rs80061467	chr4	41998204	C	G	intron variant	0.0333	0.0499	0.036	0.0388	0	0.0378	1.791	_		-0.295291	-0.295291	-0.20314	0.099367
	rs6828328	chr4	41998390	G	A	intron variant	0.043131	0.0847	0.0403	0.0388	_	0.0378	3.537	_		-0.59531	-0.239716	0.062308	<0,003
	rs73153294	chr4	41998435	G	A	intron variant	0.0692891	0.2012	0.013	0.0278	_	0.045	5.215	_		-0.281742	-0.205485	0.074898	<0,003
	rs6828515	chr4	41998471	G	T	intron variant	0.043131	0.0847	0.0403	0.0388	_	0.0378	0.479	_		-0.809829	-0.269945	0.074898	<0,003
	rs6811866	chr4	41998491	T	C	intron variant	0.043131	0.0847	0.0403	0.0388	_	0.0378	0.264	_		-0.911014	-0.283887	0.074898	<0,003
	rs34567573	chr4	41998788	T	C	intron variant	0.699281	0.233	0.8401	0.8151	0.9583	0.8436	0.15	_	Brain-Hypothalamus; -0,29; 1,70E-08	-0.685816	-0.248009	0.062308	<0,003
	rs17530017	chr4	41999165	G	T	intron variant	0.0291534	0.0507	0.0317	0.0199	0.0089	0.0286	2.287	_		-0.195616	-0.204053	0.088506	<0,003
	rs10517020	chr4	41999285	A	G	intron variant	0.043131	0.0847	0.0403	0.0388	_	0.0378	2.344	_		0.321542	-0.096341	0.088506	<0,003
	rs73810463	chr4	41999363	T	C	intron variant	0.033	0.0461	0.0403	0.0388	0	0.0378	3.089	_		0.057987	0.057987	-0.151477	0.088506
	rs116481445	chr4	41999474	G	A	intron variant	0.0227636	0.0802	0.0058	0.004	_	_	2.396	_		-0.064536	0.043433	0.088506	<0,003
	rs7680399	chr4	41999975	C	T	intron variant	0.043131	0.0847	0.0403	0.0388	_	0.0378	1.527	_		-0.286574	-0.204414	0.088506	<0,003
	rs17445605	chr4	42000255	G	A	intron variant	0.043131	0.0847	0.0403	0.0388	_	0.0378	3.024	_		-0.047484	-0.1639	0.078448	<0,003
	rs138630668	chr4	42000300	C	T	intron variant	0.021	0.0197	0.0317	0.0199	0.0089	0.0286	0.459	_		-0.128344	-0.128344	-0.171097	0.078448
	rs202121040	chr4	42000479	C	T	intron variant	0.104034	0.0106	0.1326	0.1372	0.1339	0.1452	1.821	_		-0.389762	-0.227151	0.053691	<0,003
	rs2660333	chr4	42000489	G	T	intron variant	0.660144	0.1452	0.8084	0.7763	0.9563	0.8262	0.328	_		-0.517322	-0.247128	0.053691	<0,003
	rs538534240	chr4	42000490	T	G	intron variant	0.0228	0.0265	0.0317	0.0199	0.0089	0.0286	0.939	_		-0.300337	-0.300337	-0.216922	0.078448
	rs57907482	chr4	42000646	G	A	intron variant	0.0433307	0.0855	0.0403	0.0388	_	0.0378	1.141	_		-0.671064	-0.250489	0.078448	<0,003
	rs59196338	chr4	42001419	T	C	intron variant	0.043131	0.0847	0.0403	0.0388	_	0.0378	3.954	_		-0.115268	-0.18124	0.085619	<0,003
	rs76435872	chr4	42001720	G	T	intron variant	0.0245607	0.0915	0.0029	_	_	_	2.401	_	Heart-Left Ventricle; 0,44; 2,40E-05	-0.196199	-0.191258	0.084033	<0,003
	rs4540084	chr4	42001788	A	C	intron variant	0.655751	0.1467	0.7997	0.7763	0.9583	0.8057	8.798	_	Brain-Nucleus accumbens (basal ganglia); -0,27; 1,00E-07	0.147649	-0.147797	0.084033	<0,003
	rs73810469	chr4	42001809	T	C	intron variant	0.043131	0.0847	0.0403	0.0388	_	0.0378	13.83	_		0.145192	-0.148466	0.053691	<0,003
	rs116167031	chr4	42001892	G	T	intron variant	0.0228	0.0265	0.0317	0.0199	0.0089	0.0286	0.306	_		-0.300337	-0.300337	-0.216922	0.078448
	rs2660331	chr4	42002185	A	G	intron variant	0.65595	0.1475	0.7997	0.7763	0.9583	0.8057	3.611	_	Brain-Hypothalamus; -0,26; 1,10E-07	-0.252343	-0.203634	0.078448	<0,003
	rs17530044	chr4	42002208	A	G	intron variant	0.043131	0.0847	0.0403	0.0388	_	0.0378	10.99	_		0.302155	-0.112185	0.053691	<0,003
	rs17445612	chr4	42002531	T	C	intron variant	0.043131	0.0847	0.0403	0.0388	_	0.0378	5.464	_		0.024416	-0.162683	_	_
	rs6857921	chr4	42002639	C	T	intron variant	0.043131	0.0847	0.0403	0.0388	_	0.0378	6.013	_		0.373788	-0.110807	0.078448	<0,003
	rs76829284	chr4	42002995	A	T	intron variant	0.0295527	0.1104	0.0029	_	_	_	0.609	_		-0.302755	-0.222024	0.053691	<0,003
	rs2581455	chr4	42003133	G	A	intron variant	0.628195	0.1044	0.768	0.7565	0.9484	0.7751	2.164	_	Brain-Hypothalamus; -0,25; 2,20E-06	0.098641	-0.149687	0.053691	<0,003
	rs2581454	chr4	42003360	A	G	intron variant	0.698682	0.2322	0.8401	0.8131	0.9583	0.8436	5.51	_	Brain-Nucleus accumbens (basal ganglia); -0,28; 1,40E-07	0.178522	-0.147437	0.053691	<0,003
	rs2660330	chr4	42003383	T	C	intron variant	0.65615	0.1475	0.7997	0.7773	0.9583	0.8057	2.159	_	Brain-Hypothalamus; -0,26; 1,10E-07	0.144421	-0.162386	0.053691	<0,003
	rs1047626	chr4	42003671	A	G	missense variant	0.628395	0.1051	0.768	0.7565	0.9484	0.7751	0.001	_	Brain-Hypothalamus; -0,25; 1,40E-06	_	_	_	_
	rs2581453	chr4	42003835	C	G	intron variant	0.65595	0.1475	0.7997	0.7763	0.9583	0.8057	0.913	_	Brain-Nucleus accumbens (basal ganglia); -0,27; 1,00E-07	-0.092586	-0.191974	0.053691	<0,003
	rs114862011	chr4	42004484	A	G	intron variant	0.0264	0.0393	0.0317	0.0209	0.0089	0.0286	0.437	_		-0.661874	-0.661874	-0.254859	0.091178
	rs77660735	chr4	42004500	G	A	intron variant	0.0238	0.0144	0.0331	0.0388	0	0.0389	1.552	_		-0.366719	-0.366719	-0.214354	0.062308
	rs2581452	chr4	42004978	C	T	intron variant	0.668131	0.1929	0.8026	0.7763	0.9583	0.8047	11.38	_	Brain-Nucleus accumbens (basal ganglia); -0,27; 1,00E-07	-0.31194	-0.19538	0.084033	<0,003
	rs2660329	chr4	42005987	T	C	intron variant	0.668131	0.1929	0.8026	0.7763	0.9583	0.8047	0.697	_	Brain-Hypothalamus; -0,26; 1,10E-07	-0.101155	-0.173532	0.088506	<0,003
	rs2581451	chr4	42006057	C	T	intron variant	0.622604	0.0855	0.768	0.7555	0.9484	0.773	3.467	_	Brain-Hypothalamus; -0,25; 1,40E-06	-0.10975	-0.179921	0.088506	<0,003
	rs2660328	chr4	42006113	C	G	intron variant	0.668131	0.1929	0.8026	0.7763	0.9583	0.8047	5.119	_	Brain-Hypothalamus; -0,26; 2,90E-07	-0.112913	-0.176699	0.088506	<0,003
	rs74551607	chr4	42006361	C	T	intron variant	0.0264	0.0393	0.0317	0.0209	0.0089	0.0286	11.42	_		0.697071	0.697071	-0.046291	0.106106
	rs80031416	chr4	42006466	A	G	intron variant	0.0247604	0.0923	0.0029	_	_	_	0.176	_	Heart-Left Ventricle; 0,45; 1,80E-05	-0.668225	-0.263333	0.088506	<0,003
	rs2581450	chr4	42006830	A	G	intron variant	0.668131	0.1929	0.8026	0.7763	0.9583	0.8047	6.102	_	Brain-Nucleus accumbens (basal ganglia); -0,27; 1,10E-07	-0.313111	-0.216107	0.062308	<0,003
	rs2660326	chr4	42007071	A	G	intron variant	0.668131	0.1929	0.8026	0.7763	0.9583	0.8047	4.79	_	Brain-Hypothalamus; -0,26; 1,10E-07	-0.136807	-0.197128	0.088506	<0,003
	rs2660325	chr4	42007203	T	G	intron variant	0.668131	0.1929	0.8026	0.7763	0.9583	0.8047	8.274	_	Brain-Hypothalamus; -0,27; 1,10E-07	0.027932	-0.157132	0.106106	<0,003
	rs2581449	chr4	42007224	G	A	intron variant	0.668131	0.1929	0.8026	0.7763	0.9583	0.8047	2.712	_	Brain-Hypothalamus; -0,26; 1,10E-07	-0.168063	-0.19241	0.106106	<0,003
	rs2660324	chr4	42007379	A	G	intron variant	0.668131	0.1929	0.8026	0.7763	0.9583	0.8047	0.266	_	Brain-Hypothalamus; -0,26; 1,10E-07	-0.343928	-0.211407	0.088506	<0,003
	rs2581448	chr4	42007394	T	C	intron variant	0.668131	0.1929	0.8026	0.7763	0.9583	0.8047	1.799	_	Brain-Hypothalamus; -0,26; 1,10E-07	-0.054168	-0.175098	0.088506	<0,003
	rs2581447	chr4	42007664	C	G	intron variant	0.668131	0.1929	0.8026	0.7763	0.9583	0.8047	0.64	_	Brain-Hypothalamus; -0,26; 1,10E-07	-0.431543	-0.219343	0.099367	<0,003
	rs2660323	chr4	42008012	G	A	intron variant	0.668131	0.1929	0.8026	0.7763	0.9583	0.8047	2.582	_	Brain-Nucleus accumbens (basal ganglia); -0,26; 1,30E-07	-0.316656	-0.212649	0.062308	<0,003
	rs2581446	chr4	42008097	G	A	intron variant	0.946685	0.9107	0.9568	0.9314	0.997	0.9519	0.065	_	Cells-Transformed fibroblasts; -0,23; 3,80E-06	-1.037	-0.30781	0.062308	<0,003
	rs9884564	chr4	42008243	G	T	intron variant	0.622404	0.0847	0.768	0.7555	0.9484	0.773	0.899	_	Brain-Hypothalamus; -0,25; 1,40E-06	-0.24334	-0.196918	0.062308	<0,003
	rs9884419	chr4	42008347	T	C	intron variant	0.667133	0.1929	0.8026	0.7763	0.9583	0.7996	0.391	_	Brain-Hypothalamus; -0,26; 1,10E-07	-0.742245	-0.264673	0.099367	<0,003
	rs2581445	chr4	42008601	T	G	intron variant	0.668331	0.1936	0.8026	0.7763	0.9583	0.8047	2.158	_	Brain-Hypothalamus; -0,26; 1,10E-07	-0.549176	-0.240737	_	_
	rs2581444	chr4	42008828	G	A	intron variant	0.657548	0.1528	0.8026	0.7763	0.9583	0.8047	0.555	_	Brain-Hypothalamus; -0,26; 1,10E-07	-0.462867	-0.233683	0.099367	<0,003
	rs2660322	chr4	42008974	T	C	intron variant	0.668131	0.1929	0.8026	0.7763	0.9583	0.8047	1.36	_	Brain-Nucleus accumbens (basal ganglia); -0,27; 1,00E-07	-0.583702	-0.247483	0.099367	<0,003
	rs2581443	chr4	42009141	G	A	intron variant	0.667931	0.1921	0.8026	0.7763	0.9583	0.8047	2.958	_	Brain-Hypothalamus; -0,26; 1,10E-07	-0.099479	-0.16504	0.088506	<0,003
	rs2660321	chr4	42009582	C	G	intron variant	0.667931	0.1921	0.8026	0.7763	0.9583	0.8047	2.115	_	Brain-Hypothalamus; -0,26; 1,10E-07	-0.357453	-0.220992	0.084033	<0,003
	rs4861152	chr4	42009737	G	C	intron variant	0.241613	0.5817	0.147	0.1551	0.0387	0.1472	0.492	_	Brain-Nucleus accumbens (basal ganglia); 0,27; 3,30E-06	-0.329985	-0.217503	0.088506	<0,003
	rs74997359	chr4	42010490	A	G	intron variant	0.0247604	0.0923	0.0029	_	_	_	9.674	_	Heart-Left Ventricle; 0,45; 1,80E-05	-0.018317	-0.175194	_	_
	rs2660319	chr4	42010884	G	A	intron variant	0.639577	0.146	0.7695	0.7555	0.9494	0.7761	12.93	_	Brain-Hypothalamus; -0,25; 1,40E-06	0.374115	-0.110548	0.106106	<0,003
	rs16853892	chr4	42011353	T	G	intron variant	0.0209665	0.0764	0.0058	_	_	_	15.7	_		1.081	-0.00025	0.088506	<0,003
	rs2581442	chr4	42011813	T	C	intron variant	0.692492	0.2852	0.8055	0.7763	0.9583	0.8027	0.038	_	Brain-Hypothalamus; -0,26; 1,40E-07	-0.152377	-0.179836	0.106106	<0,003
	rs2581441	chr4	42011970	A	G	intron variant	0.623602	0.0893	0.7666	0.7555	0.9484	0.774	1.467	_	Brain-Hypothalamus; -0,24; 2,00E-06	-0.083785	-0.188515	0.088506	<0,003
	rs1395616	chr4	42012191	T	C	intron variant	0.622604	0.0855	0.768	0.7555	0.9484	0.773	2.363	_	Brain-Hypothalamus; -0,25; 1,40E-06	-0.117584	-0.186739	0.106106	<0,003
	rs6818019	chr4	42012593	A	C	intron variant	0.668131	0.1929	0.8026	0.7763	0.9583	0.8047	3.493	_	Brain-Nucleus accumbens (basal ganglia); -0,26; 1,20E-07	-0.100138	-0.182288	0.106106	<0,003
	rs1818295	chr4	42014109	C	A	intron variant	0.668131	0.1929	0.8026	0.7763	0.9583	0.8047	1.868	_	Brain-Hypothalamus; -0,26; 1,10E-07	-0.47912	-0.248217	0.078448	<0,003
	rs2581430	chr4	42014262	G	A	intron variant	0.615415	0.0847	0.768	0.7545	0.9494	0.7372	3.401	_	Brain-Nucleus accumbens (basal ganglia); -0,25; 1,10E-06	-0.124114	-0.186307	0.078448	<0,003
	rs2581429	chr4	42014569	G	A	intron variant	0.704872	0.3283	0.8098	0.7763	0.9583	0.8047	0.984	_	Brain-Hypothalamus; -0,25; 1,90E-07	-0.654767	-0.256468	0.078448	<0,003
	rs1848182	chr4	42015216	A	G	intron variant	0.668131	0.1929	0.8026	0.7763	0.9583	0.8047	10.1	_	Brain-Hypothalamus; -0,26; 1,10E-07	-0.002903	-0.1557	0.053691	<0,003
	rs2660318	chr4	42015683	G	A	intron variant	0.668131	0.1929	0.8026	0.7763	0.9583	0.8047	2.666	_	Brain-Hypothalamus; -0,26; 1,10E-07	-0.325672	-0.211625	0.053691	<0,003
	rs76851608	chr4	42015741	G	A	intron variant	0.0245607	0.0915	0.0029	_	_	_	0.269	_	Heart-Left Ventricle; 0,45; 1,80E-05	-0.602717	-0.257777	0.078448	<0,003
	rs1818294	chr4	42016230	T	G	intron variant	0.668131	0.1929	0.8026	0.7763	0.9583	0.8047	2.133	_	Brain-Hypothalamus; -0,26; 1,10E-07	-0.303065	-0.207684	0.078448	<0,003
	rs1580987	chr4	42016315	G	A	intron variant	0.704872	0.3283	0.8098	0.7763	0.9583	0.8047	3.194	_	Brain-Hypothalamus; -0,25; 1,90E-07	-0.524984	-0.240363	0.078448	<0,003
	rs1818293	chr4	42016446	T	C	intron variant	0.668131	0.1929	0.8026	0.7763	0.9583	0.8047	0.817	_	Brain-Hypothalamus; -0,26; 1,10E-07	-0.650958	-0.264255	0.078448	<0,003
	rs1818292	chr4	42016533	T	C	intron variant	0.680312	0.2368	0.8069	0.7763	0.9583	0.8047	1.95	_	Brain-Hypothalamus; -0,25; 1,60E-07	-0.560643	-0.249299	0.078448	<0,003
	rs78644300	chr4	42016647	A	G	intron variant	0.0299521	0.0514	0.0346	0.0209	0.0089	0.0286	1.015	_		-0.559291	-0.235163	0.078448	<0,003
	rs116150258	chr4	42016994	A	G	intron variant	0.0245607	0.0915	0.0029	_	_	_	8.008	_	Heart-Left Ventricle; 0,45; 1,80E-05	0.0517	-0.153439	0.078448	<0,003
	rs113385258	chr4	42017245	C	G	intron variant	0.034345	0.0666	0.0346	0.0209	0.0089	0.0307	1.237	_		-0.390758	-0.232017	0.053691	<0,003
	rs2581426	chr4	42017500	A	G	intron variant	0.621605	0.0877	0.768	0.7555	0.9484	0.7648	0.582	_	Brain-Hypothalamus; -0,25; 1,40E-06	-0.509901	-0.240817	0.078448	<0,003
	rs73233797	chr4	42017614	C	T	intron variant	0.0435304	0.0061	0.0663	0.1382	0.001	0.0245	12.2	_		0.279863	0.026636	0.078448	<0,003
	rs75675426	chr4	42017783	A	G	intron variant	0.0225639	0.0794	0.0058	0.004	_	_	2.555	_		-0.260919	-0.054606	0.053691	<0,003
	rs116182954	chr4	42017797	C	T	intron variant	0.0425319	0.1316	0.0058	0.0209	0.006	0.0082	2.994	_		-0.160564	-0.036041	0.053691	<0,003
	rs6852779	chr4	42017798	A	G	intron variant	0.244609	0.5862	0.147	0.1571	0.0456	0.1472	2.524	_		-0.080539	-0.022278	0.053691	<0,003
	rs2581425	chr4	42018118	T	C	intron variant	0.667133	0.1884	0.804	0.7763	0.9583	0.8047	4.978	_	Brain-Nucleus accumbens (basal ganglia); -0,25; 7,70E-07	-0.176289	0.086958	0.078448	<0,003
	rs2581424	chr4	42018632	G	A	intron variant	0.667133	0.1884	0.804	0.7763	0.9583	0.8047	10.78	_	Brain-Hypothalamus; -0,25; 1,50E-06	0.138998	-0.143145	0.084033	<0,003
	rs28434315	chr4	42018725	G	T	intron variant	0.243011	0.587	0.147	0.1551	0.0387	0.1472	1.507	_	Thyroid; -0,14; 5,90E-05	-0.079659	-0.179876	0.084033	<0,003
	rs73810479	chr4	42018889	A	C	intron variant	0.0329473	0.062	0.0346	0.0209	0.0089	0.0297	1.479	_		0.023053	0.122163	0.084033	<0,003
	rs1848180	chr4	42018944	G	A	intron variant	0.622804	0.0847	0.7695	0.7555	0.9484	0.774	1.535	_	Brain-Hypothalamus; -0,25; 1,40E-06	-0.075476	0.112115	0.084033	<0,003
	rs114633076	chr4	42019358	T	C	intron variant	0.0254	0.0348	0.0317	0.0209	0.0089	0.0297	2.515	_		-0.122484	-0.122484	-0.189048	0.078448
	rs10805092	chr4	42019482	A	G	intron variant	0.667133	0.1884	0.804	0.7763	0.9583	0.8047	6.128	_	Brain-Nucleus accumbens (basal ganglia); -0,24; 6,70E-06	-0.234993	-0.222442	0.053691	<0,003
	rs2581423	chr4	42020142	A	G	missense variant	0.979433	0.9675	0.9899	0.9732	0.996	0.9775	0.501	_		_	_	_	_
	rs2581422	chr4	42020347	A	G	intron variant	0.667133	0.1884	0.804	0.7763	0.9583	0.8047	0.29	_	Brain-Nucleus accumbens (basal ganglia); -0,25; 1,60E-06	-0.333834	-0.21478	0.053691	<0,003
	rs2581421	chr4	42020979	G	A	intron variant	0.666933	0.1876	0.804	0.7763	0.9583	0.8047	4.743	_	Brain-Hypothalamus; -0,24; 5,10E-06	-0.071219	-0.175785	0.088506	<0,003
	rs2660336	chr4	42021249	A	G	intron variant	0.667133	0.1884	0.804	0.7763	0.9583	0.8047	3.414	_	Brain-Hypothalamus; -0,25; 1,90E-06	0.040927	-0.1587	0.088506	<0,003
	rs116179891	chr4	42021343	C	A	intron variant	0.0254	0.0348	0.0317	0.0209	0.0089	0.0297	1.586	_		-0.006078	-0.006078	-0.171852	0.106106
	rs2660315	chr4	42021512	A	G	intron variant	0.959065	0.9531	0.9597	0.9344	0.997	0.953	0.542	_	Cells-Transformed fibroblasts; -0,23; 3,80E-05	-0.649997	-0.267345	0.088506	<0,003
	rs74448162	chr4	42021616	T	C	intron variant	0.0272	0.0416	0.0317	0.0209	0.0089	0.0297	2.865	_		0.006813	0.006813	-0.174182	0.106106
	rs2581420	chr4	42022237	G	T	intron variant	0.667133	0.1884	0.804	0.7763	0.9583	0.8047	2.713	_	Brain-Nucleus accumbens (basal ganglia); -0,25; 7,70E-07	0.071396	-0.168066	0.088506	<0,003
	rs73810480	chr4	42022352	C	T	intron variant	0.0288	0.0469	0.0346	0.0209	0.0089	0.0286	1.358	_		-0.091505	-0.091505	-0.191065	0.088506
	rs15857	chr4	42022464	C	A	synonymous variant	0.667133	0.1884	0.804	0.7763	0.9583	0.8047	14.93	_	Brain-Nucleus accumbens (basal ganglia); -0,25; 7,70E-07	1.392	0.053371	0.732398	<0,003
	rs2063105	chr4	42022782	G	C	intron variant	0.667133	0.1884	0.804	0.7763	0.9583	0.8047	0.321	_	Brain-Nucleus accumbens (basal ganglia); -0,25; 7,70E-07	-0.171194	-0.194628	0.088506	<0,003
	rs58697851	chr4	42023908	T	C	intron variant	0.667133	0.1884	0.804	0.7763	0.9583	0.8047	0.975	_		-0.571214	-0.255115	0.088506	<0,003
	rs9992418	chr4	42023941	T	G	intron variant	0.58746	0.171	0.6931	0.6938	0.8502	0.6953	0.939	_		-0.332963	-0.220116	0.088506	<0,003
	rs9992419	chr4	42023943	T	A	intron variant	0.58746	0.171	0.6931	0.6938	0.8502	0.6953	2.78	_		-0.370502	-0.226797	0.088506	<0,003
	rs62302131	chr4	42024133	A	T	intron variant	0.650559	0.1868	0.7824	0.7594	0.9375	0.7761	1.178	_		-0.592319	-0.25824	0.062308	<0,003
	rs62302132	chr4	42024142	A	G	intron variant	0.651358	0.1868	0.7853	0.7604	0.9375	0.7771	1.585	_		-0.547183	-0.251928	0.062308	<0,003
	rs10461065	chr4	42024293	G	A	intron variant	0.667133	0.1884	0.804	0.7763	0.9583	0.8047	0.405	_	Brain-Nucleus accumbens (basal ganglia); -0,26; 4,30E-07	-0.504248	-0.248348	0.099367	<0,003
	rs10461066	chr4	42024401	A	C	intron variant	0.667133	0.1884	0.804	0.7763	0.9583	0.8047	0.381	_	Brain-Nucleus accumbens (basal ganglia); -0,25; 1,50E-06	-0.55798	-0.249207	_	_
	rs13130229	chr4	42024438	G	A	intron variant	0.622804	0.0855	0.7695	0.7555	0.9484	0.773	1.991	_	Brain-Nucleus accumbens (basal ganglia); -0,24; 1,30E-06	-0.214531	-0.201657	0.106106	<0,003
	rs10461067	chr4	42024496	T	C	intron variant	0.947085	0.9115	0.9582	0.9314	0.997	0.9519	0.807	_	Cells-Transformed fibroblasts; -0,23; 3,80E-06	-0.727231	-0.270674	0.099367	<0,003
	rs13107768	chr4	42024982	A	G	intron variant	0.667133	0.1884	0.804	0.7763	0.9583	0.8047	2.425	_	Brain-Nucleus accumbens (basal ganglia); -0,25; 7,70E-07	0.105384	-0.164622	0.106106	<0,003
	rs3213766	chr4	42025049	A	G	intron variant	0.667332	0.1884	0.804	0.7773	0.9583	0.8047	3.707	_	Brain-Nucleus accumbens (basal ganglia); -0,25; 7,70E-07	0.03672	-0.178332	0.106106	<0,003
	rs3213767	chr4	42025207	A	G	intron variant	0.958666	0.9531	0.9597	0.9334	0.997	0.9519	3.001	_	Cells-Transformed fibroblasts; -0,23; 2,40E-05	-0.23006	-0.227841	0.106106	<0,003
	rs4861153	chr4	42025284	A	G	intron variant	0.243011	0.587	0.147	0.1551	0.0387	0.1472	2.825	_	Thyroid; -0,14; 7,00E-05	0.092152	-0.171375	_	_
	rs10461059	chr4	42025942	C	T	intron variant	0.667133	0.1884	0.804	0.7763	0.9583	0.8047	0.997	_	Brain-Nucleus accumbens (basal ganglia); -0,25; 7,70E-07	-0.438237	-0.141975	0.088506	<0,003
	rs10461068	chr4	42025980	A	G	intron variant	0.667133	0.1884	0.804	0.7763	0.9583	0.8047	0.295	_	Brain-Nucleus accumbens (basal ganglia); -0,25; 8,20E-07	-1.148	-0.32799	0.088506	<0,003
	rs9291208	chr4	42026003	C	T	intron variant	0.667133	0.1884	0.804	0.7763	0.9583	0.8047	1.115	_	Brain-Nucleus accumbens (basal ganglia); -0,25; 7,70E-07	-0.513462	-0.242566	0.099367	<0,003
	rs76593861	chr4	42026086	T	C	intron variant	0.0254	0.0348	0.0317	0.0209	0.0089	0.0297	0.728	_		-0.501927	-0.501927	-0.242658	0.099367
	rs9998823	chr4	42026155	A	G	intron variant	0.666733	0.1884	0.8012	0.7763	0.9583	0.8047	2.305	_	Brain-Nucleus accumbens (basal ganglia); -0,25; 7,70E-07	-0.188609	-0.19395	0.099367	<0,003
	rs10032062	chr4	42026243	C	T	intron variant	0.667133	0.1884	0.804	0.7763	0.9583	0.8047	3.635	_	Brain-Nucleus accumbens (basal ganglia); -0,25; 7,70E-07	-0.356862	-0.215228	0.088506	<0,003
	rs4498166	chr4	42026261	G	A	intron variant	0.243011	0.587	0.147	0.1551	0.0387	0.1472	6.462	_	Thyroid; -0,14; 7,00E-05	-0.279181	-0.201895	0.088506	<0,003
	rs116803134	chr4	42026530	C	A	intron variant	0.0341454	0.121	0.0101	0.004	_	_	1.07	_		-0.512862	-0.255065	0.088506	<0,003
	rs4241695	chr4	42027445	T	A	intron variant	0.667133	0.1884	0.804	0.7763	0.9583	0.8047	3.83	_	Brain-Nucleus accumbens (basal ganglia); -0,26; 3,10E-07	-0.154939	-0.189545	0.088506	<0,003
	rs115513088	chr4	42027610	C	T	intron variant	0.027	0.0416	0.0317	0.0209	0.0089	0.0286	0.101	_		-0.294436	-0.294436	-0.20929	0.088506
	rs4362859	chr4	42027743	C	T	intron variant	0.667133	0.1884	0.804	0.7763	0.9583	0.8047	0.022	_	Brain-Nucleus accumbens (basal ganglia); -0,25; 7,70E-07	-1.064	-0.32336	0.088506	<0,003
	rs139785562	chr4	42027838	G	A	intron variant	0.0291	0.0469	0.0346	0.0229	0.0089	0.0286	0.103	_		-0.758819	-0.758819	-0.281829	0.088506
	rs11721620	chr4	42027959	C	T	intron variant	0.667133	0.1884	0.804	0.7763	0.9583	0.8047	0.032	_	Brain-Nucleus accumbens (basal ganglia); -0,25; 7,70E-07	-1.023	-0.315904	0.088506	<0,003
	rs11737091	chr4	42028173	A	G	intron variant	0.679113	0.2315	0.8084	0.7763	0.9583	0.8047	0.47	_	Brain-Hypothalamus; -0,24; 1,40E-06	-0.511082	-0.242366	0.099367	<0,003
	rs11721454	chr4	42028175	T	G	intron variant	0.666933	0.1884	0.804	0.7763	0.9583	0.8037	3.672	_	Brain-Nucleus accumbens (basal ganglia); -0,25; 7,70E-07	-0.08384	-0.187297	0.099367	<0,003
	rs12651160	chr4	42028236	A	G	intron variant	0.666933	0.1884	0.804	0.7753	0.9583	0.8047	0.538	_	Brain-Nucleus accumbens (basal ganglia); -0,25; 7,70E-07	-0.358407	-0.223327	0.106106	<0,003
	rs77339985	chr4	42028597	T	C	intron variant	0.027	0.0416	0.0317	0.0209	0.0089	0.0286	4.189	_		-0.16108	-0.16108	-0.184458	0.088506
	rs9654067	chr4	42028797	C	T	intron variant	0.667133	0.1884	0.804	0.7763	0.9583	0.8047	2.904	_	Brain-Hypothalamus; -0,26; 6,00E-07	-0.159355	-0.192087	0.088506	<0,003
	rs115784036	chr4	42029319	A	G	intron variant	0.0272	0.0416	0.0317	0.0219	0.0089	0.0286	7.288	_		-0.170798	-0.170798	-0.185148	0.088506
	rs13109836	chr4	42029379	T	C	intron variant	0.665735	0.1831	0.804	0.7763	0.9583	0.8047	1.606	_	Brain-Nucleus accumbens (basal ganglia); -0,25; 7,70E-07	-0.457574	-0.216044	0.088506	<0,003
	rs79350851	chr4	42030050	T	A	intron variant	0.0245607	0.0915	0.0029	_	_	_	6.05	_	Heart-Left Ventricle; 0,45; 1,80E-05	-0.334498	-0.206654	0.088506	<0,003
	rs2343618	chr4	42030113	G	A	intron variant	0.667133	0.1884	0.804	0.7763	0.9583	0.8047	1.848	_	Brain-Nucleus accumbens (basal ganglia); -0,25; 7,70E-07	-0.522542	-0.236023	0.106106	<0,003
	rs147638299	chr4	42030180	G	C	intron variant	0.0245607	0.0915	0.0029	_	_	_	0.665	_	Heart-Left Ventricle; 0,45; 1,80E-05	-0.252178	-0.208481	0.106106	<0,003
	rs2343619	chr4	42030188	G	A	intron variant	0.667133	0.1884	0.804	0.7763	0.9583	0.8047	4.452	_	Brain-Nucleus accumbens (basal ganglia); -0,25; 7,70E-07	-0.224508	-0.20387	0.088506	<0,003
	rs76468746	chr4	42030262	G	T	intron variant	0.0501198	0.1225	0.0389	0.0209	0.0099	0.0317	0.548	_		-0.348845	-0.220622	0.106106	<0,003
	rs75482332	chr4	42030417	T	A	intron variant	0.0501198	0.1225	0.0389	0.0209	0.0099	0.0317	4.193	_		-0.404498	-0.229594	0.106106	<0,003
	rs7439806	chr4	42030458	G	A	intron variant	0.667133	0.1884	0.804	0.7763	0.9583	0.8047	10.63	_	Brain-Nucleus accumbens (basal ganglia); -0,25; 7,70E-07	0.060189	-0.151545	0.106106	<0,003
	rs876911	chr4	42031176	C	G	intron variant	0.667133	0.1884	0.804	0.7763	0.9583	0.8047	2.097	_	Brain-Nucleus accumbens (basal ganglia); -0,25; 7,70E-07	-0.361293	-0.214277	0.099367	<0,003
	rs876910	chr4	42031184	A	G	intron variant	0.667133	0.1884	0.804	0.7763	0.9583	0.8047	2.111	_	Brain-Nucleus accumbens (basal ganglia); -0,25; 7,70E-07	-0.903329	-0.287672	0.099367	<0,003
	rs3827588	chr4	42031216	C	T	intron variant	0.667133	0.1884	0.804	0.7763	0.9583	0.8047	1.036	_	Brain-Nucleus accumbens (basal ganglia); -0,25; 7,70E-07	-0.539537	-0.236411	0.106106	<0,003
	rs3827589	chr4	42031309	T	C	intron variant	0.679313	0.2322	0.8084	0.7763	0.9583	0.8047	1.436	_	Brain-Hypothalamus; -0,24; 1,40E-06	-0.749603	-0.274553	0.322412	<0,003
	rs3827590	chr4	42031437	A	G	intron variant	0.653954	0.1838	0.7882	0.7316	0.9593	0.7996	6.69	_	Brain-Hypothalamus; -0,23; 2,50E-06	0.106626	-0.124311	0.088506	<0,003
	rs3827591	chr4	42031472	T	A	intron variant	0.653954	0.1838	0.7882	0.7316	0.9583	0.8006	5.896	_	Brain-Hypothalamus; -0,23; 2,70E-06	0.038107	-0.134224	0.106106	<0,003
	rs4861154	chr4	42032009	T	C	intron variant	0.667133	0.1884	0.804	0.7763	0.9583	0.8047	1.291	_	Brain-Nucleus accumbens (basal ganglia); -0,25; 7,70E-07	-0.145232	-0.165379	0.099367	<0,003
	rs4861155	chr4	42032024	A	G	intron variant	0.622604	0.0847	0.7695	0.7555	0.9484	0.773	6.579	_	Brain-Hypothalamus; -0,25; 1,40E-06	-0.083776	-0.155582	0.099367	<0,003
	rs77086909	chr4	42032612	T	G	intron variant	0.690895	0.202	0.8329	0.7982	0.9623	0.8609	0.37	_		-0.469035	-0.224645	0.088506	<0,003
	rs79229288	chr4	42032613	T	G	intron variant	0.690895	0.202	0.8329	0.7982	0.9623	0.8609	1.406	_		-0.118555	-0.181525	0.088506	<0,003
	rs79388448	chr4	42032614	T	G	intron variant	0.690895	0.202	0.8329	0.7982	0.9623	0.8609	2.578	_		-0.103291	-0.178929	0.088506	<0,003
	rs77315759	chr4	42032615	T	G	intron variant	0.690895	0.202	0.8329	0.7982	0.9623	0.8609	2.954	_		-0.176898	-0.19228	0.088506	<0,003
	rs76510460	chr4	42032616	T	G	intron variant	0.690895	0.202	0.8329	0.7982	0.9623	0.8609	2.285	_		-0.329775	-0.214534	0.088506	<0,003
	rs9654068	chr4	42032966	G	A	intron variant	0.667133	0.1884	0.804	0.7763	0.9583	0.8047	2.389	_	Brain-Nucleus accumbens (basal ganglia); -0,25; 7,70E-07	-0.410469	-0.206904	0.099367	<0,003
	rs9291209	chr4	42033153	T	C	intron variant	0.666933	0.1884	0.804	0.7763	0.9573	0.8047	4.069	_	Brain-Hypothalamus; -0,25; 1,70E-06	-0.110775	-0.165631	0.088506	<0,003
	rs28712316	chr4	42033414	C	T	intron variant	0.622604	0.0847	0.7695	0.7555	0.9484	0.773	1.926	_	Brain-Hypothalamus; -0,25; 1,40E-06	-0.327708	-0.21291	0.106106	<0,003
	rs7683204	chr4	42033593	A	G	intron variant	0.667133	0.1884	0.804	0.7763	0.9583	0.8047	2.792	_	Brain-Nucleus accumbens (basal ganglia); -0,25; 7,70E-07	-0.204678	-0.200332	0.106106	<0,003
	rs57544372	chr4	42034002	A	G	intron variant	0.0327476	0.0613	0.0346	0.0209	0.0089	0.0297	2.358	_		-0.327023	-0.212297	0.106106	<0,003
	rs4861013	chr4	42034556	A	G	intron variant	0.243411	0.587	0.1499	0.1551	0.0387	0.1472	0.341	_	Thyroid; -0,14; 7,00E-05	-0.325463	-0.214884	0.106106	<0,003
	rs4861156	chr4	42034714	A	G	intron variant	0.133786	0.2474	0.1167	0.1233	0.0387	0.1012	1.049	_	Nerve-Tibial; -0,19; 2,20E-05	-0.135152	-0.183134	0.088506	<0,003
	rs55835604	chr4	42035194	T	A	intron variant	0.667732	0.1906	0.804	0.7763	0.9583	0.8047	13.81	_	Brain-Nucleus accumbens (basal ganglia); -0,25; 7,70E-07	0.568273	-0.072142	0.088506	<0,003
	rs75976718	chr4	42035405	C	T	intron variant	0.0333466	0.0605	0.0346	0.0209	0.0089	0.0337	0.793	_		-0.517355	-0.242186	0.088506	<0,003
	rs75038671	chr4	42035534	G	A	intron variant	0.0453275	0.1029	0.036	0.0239	0.0089	0.0337	1.006	_		-0.64618	-0.263372	0.088506	<0,003
	rs17838947	chr4	42035595	G	C	intron variant	0.757188	0.4554	0.8213	0.8101	0.9583	0.8579	3.08	_	Brain-Hypothalamus; -0,3; 1,30E-07	-0.775751	-0.275057	0.088506	<0,003
	rs111311484	chr4	42035678	C	T	intron variant	0.0583067	0.1604	0.0101	0.0278	_	0.046	0.205	_		-0.640472	-0.256746	0.099367	<0,003
	rs4416511	chr4	42035806	A	G	intron variant	0.164537	0.3359	0.1239	0.1481	0.0288	0.1186	3.843	_		-0.323264	-0.214293	0.062308	<0,003
	rs79353221	chr4	42035893	C	G	intron variant	0.158147	0.236	0.1643	0.1839	0.0317	0.1524	1.266	_		-0.400433	-0.231044	0.062308	<0,003
	rs115620570	chr4	42035953	T	A	intron variant	0.0343	0.0416	0.0418	0.0378	0.0079	0.0429	1.891	_		-0.19337	-0.19337	-0.199341	0.062308
	rs73810499	chr4	42036125	G	C	intron variant	0.677516	0.2118	0.8084	0.7823	0.9603	0.8149	0.481	_		-0.227397	-0.210162	0.088506	<0,003
	rs11725865	chr4	42036634	C	T	intron variant	0.670128	0.1755	0.8084	0.7893	0.9603	0.819	2.089	_	Brain-Nucleus accumbens (basal ganglia); -0,26; 1,20E-06	-0.233386	-0.203626	0.088506	<0,003
	rs11730970	chr4	42036699	T	C	intron variant	0.670128	0.1755	0.8084	0.7893	0.9603	0.819	0.943	_	Brain-Nucleus accumbens (basal ganglia); -0,26; 1,20E-06	-0.148633	-0.184599	0.088506	<0,003
	rs11733887	chr4	42036850	G	A	intron variant	0.669529	0.1899	0.8012	0.7823	0.9603	0.8088	1.848	_	Brain-Nucleus accumbens (basal ganglia); -0,27; 1,40E-07	-0.414592	-0.220986	0.088506	<0,003
	rs11730171	chr4	42037009	A	G	intron variant	0.617212	0.0666	0.7594	0.7515	0.9514	0.7781	0.629	_	Brain-Hypothalamus; -0,31; 1,00E-08	-0.32109	-0.219657	0.088506	<0,003
	rs12649591	chr4	42037608	G	A	intron variant	0.617212	0.0666	0.7594	0.7515	0.9514	0.7781	0.354	_	Brain-Caudate (basal ganglia); -0,28; 2,70E-06	-0.57798	-0.25612	0.099367	<0,003
	rs12647549	chr4	42037725	T	C	intron variant	0.670128	0.1755	0.8084	0.7893	0.9603	0.819	2.954	_	Brain-Hypothalamus; -0,3; 1,10E-08	-0.525038	-0.248662	0.099367	<0,003
	rs13137350	chr4	42037932	C	T	intron variant	0.670128	0.1755	0.8084	0.7893	0.9603	0.819	4.624	_	Brain-Nucleus accumbens (basal ganglia); -0,26; 1,20E-06	-0.07445	-0.184066	0.088506	<0,003
	rs10006383	chr4	42038846	T	C	intron variant	0.671326	0.18	0.8084	0.7893	0.9603	0.819	3.018	_	Brain-Nucleus accumbens (basal ganglia); -0,27; 1,90E-07	-0.212079	-0.193283	0.062308	<0,003
	rs56952740	chr4	42039565	C	T	intron variant	0.038139	0.059	0.0447	0.0378	0.0079	0.0368	1.513	_		-0.257893	-0.212263	0.088506	<0,003
	rs12645406	chr4	42040056	T	C	intron variant	0.622804	0.0855	0.7637	0.7515	0.9514	0.7781	8.173	_	Brain-Caudate (basal ganglia); -0,27; 3,60E-06	-0.104279	-0.168747	0.099367	<0,003
	rs78487003	chr4	42040090	G	A	intron variant	0.0391374	0.0598	0.0447	0.0378	0.0089	0.0399	0.859	_		-0.497813	-0.229788	0.099367	<0,003
	rs12641900	chr4	42040947	C	T	intron variant	0.670327	0.1762	0.8084	0.7893	0.9603	0.819	7.173	_	Brain-Nucleus accumbens (basal ganglia); -0,26; 1,20E-06	-0.179261	-0.186482	0.163922	<0,003
	rs35531308	chr4	42041624	T	C	intron variant	0.670727	0.1762	0.8098	0.7903	0.9603	0.819	0.218	_	Brain-Nucleus accumbens (basal ganglia); -0,26; 1,20E-06	-0.683019	-0.273424	0.088506	<0,003
	rs146588394	chr4	42041625	G	A	intron variant	0.0312	0.034	0.0418	0.0378	0.0079	0.0368	1.376	_		-0.362066	-0.362066	-0.230401	0.088506
	rs12642648	chr4	42041628	C	T	intron variant	0.670727	0.1762	0.8098	0.7903	0.9603	0.819	1.998	_	Brain-Nucleus accumbens (basal ganglia); -0,26; 1,20E-06	-0.22369	-0.205985	0.088506	<0,003
	rs36083353	chr4	42041692	A	T	intron variant	0.617412	0.0666	0.7594	0.7515	0.9514	0.7791	1.385	_	Brain-Hypothalamus; -0,31; 1,00E-08	-0.341684	-0.222973	0.088506	<0,003
	rs12507609	chr4	42042097	T	C	intron variant	0.673722	0.1891	0.8084	0.7893	0.9603	0.819	0.982	_	Brain-Nucleus accumbens (basal ganglia); -0,26; 1,20E-06	-0.34367	-0.211896	0.099367	<0,003
	rs4263431	chr4	42042686	G	A	intron variant	0.670128	0.1755	0.8084	0.7893	0.9603	0.819	0.434	_	Brain-Nucleus accumbens (basal ganglia); -0,26; 1,00E-06	-0.625596	-0.263507	0.106106	<0,003
	rs12510574	chr4	42042876	G	A	intron variant	0.172923	0.3926	0.134	0.1233	0.0367	0.0951	12.13	_	Thyroid; -0,18; 8,70E-07	-0.054192	-0.175873	0.062308	<0,003
	rs11935720	chr4	42042928	C	T	intron variant	0.0245607	0.0915	0.0029	_	_	_	0.66	_	Heart-Left Ventricle; 0,45; 1,60E-05	-0.583034	-0.250984	0.099367	<0,003
	rs4377621	chr4	42043304	G	A	intron variant	0.622804	0.0855	0.7637	0.7515	0.9514	0.7781	1.34	_	Brain-Caudate (basal ganglia); -0,27; 3,60E-06	-0.388358	-0.225096	0.099367	<0,003
	rs7440705	chr4	42043387	C	T	intron variant	0.630391	0.1135	0.7637	0.7515	0.9514	0.7791	6.28	_	Brain-Caudate (basal ganglia); -0,27; 3,60E-06	-0.311015	-0.213302	0.088506	<0,003
	rs4485831	chr4	42043803	C	G	intron variant	0.617212	0.0666	0.7594	0.7515	0.9514	0.7781	2.164	_	Brain-Hypothalamus; -0,31; 1,00E-08	-0.346353	-0.215923	0.099367	<0,003
	rs35544582	chr4	42044036	A	C	intron variant	0.270966	0.6407	0.1744	0.1829	0.0367	0.1718	0.096	_	Brain-Hypothalamus; 0,26; 3,40E-06	-0.699863	-0.268372	0.062308	<0,003
	rs13146152	chr4	42044113	G	A	intron variant	0.694688	0.267	0.8112	0.7893	0.9603	0.819	1.688	_	Brain-Hypothalamus; -0,3; 1,30E-08	-0.551675	-0.243476	0.099367	<0,003
	rs10805093	chr4	42045019	A	G	intron variant	0.670128	0.1755	0.8084	0.7893	0.9603	0.819	3.489	_	Brain-Nucleus accumbens (basal ganglia); -0,26; 1,20E-06	-0.333039	-0.223575	0.106106	<0,003
	rs10805094	chr4	42045126	T	C	intron variant	0.670128	0.1762	0.8084	0.7893	0.9593	0.819	3.082	_	Brain-Nucleus accumbens (basal ganglia); -0,26; 1,20E-06	-0.70951	-0.269489	0.088506	<0,003
	rs138017465	chr4	42045792	A	C	intron variant	0.0256	0.0129	0.0418	0.0368	0.0079	0.0378	3.826	_		-0.235277	-0.235277	-0.205178	0.106106
	rs185396756	chr4	42046108	G	A	intron variant	0.0309	0.0333	0.0418	0.0378	0.0079	0.0368	5.364	_		-0.202883	-0.202883	-0.20267	0.106106
	rs35617247	chr4	42047692	C	G	intron variant	0.670128	0.1755	0.8084	0.7893	0.9603	0.819	7.51	_	Brain-Hypothalamus; -0,3; 2,10E-08	-0.129816	-0.187627	0.106106	<0,003
	rs34215985	chr4	42047778	C	G	intron variant	0.663339	0.1762	0.7925	0.7803	0.9504	0.8139	6.18	Depression; Allele G; 3,00E-09	Brain-Nucleus accumbens (basal ganglia); -0,26; 1,20E-06	-0.154683	-0.188224	0.106106	<0,003
	rs34374074	chr4	42047784	A	C	intron variant	0.670327	0.1762	0.8084	0.7893	0.9603	0.819	2.186	_	Brain-Nucleus accumbens (basal ganglia); -0,26; 1,20E-06	-0.298178	-0.212133	0.106106	<0,003
	rs4861157	chr4	42048091	A	G	intron variant	0.685903	0.233	0.8127	0.7893	0.9603	0.819	1.899	_	Brain-Hypothalamus; -0,29; 1,90E-08	-0.574373	-0.250008	0.106106	<0,003
	rs10454786	chr4	42049235	A	G	intron variant	0.622804	0.0855	0.7637	0.7515	0.9514	0.7781	1.271	_	Brain-Anterior cingulate cortex (BA24); -0,22; 1,30E-05	-0.54732	-0.249216	0.088506	<0,003
	rs142548012	chr4	42049435	G	A	intron variant	0.0323	0.0386	0.0418	0.0378	0.0079	0.0368	1.832	_		-0.300998	-0.300998	-0.216436	0.088506
	rs12650855	chr4	42049795	G	A	intron variant	0.6703	0.177	0.8084	0.7893	0.9603	0.818	1.069	_	Brain-Hypothalamus; -0.30; 8.8e-9 Brain-Nucleus accumbens (basal ganglia); -0.26; 0.0000012	-0.32604	-0.32604	-0.223309	0.061011
	rs61387048	chr4	42050030	T	G	intron variant	0.0686901	0.1952	0.013	0.0268	_	0.0511	2.583	_		-0.349421	-0.224012	0.088506	<0,003
	rs79382985	chr4	42050247	A	T	intron variant	0.0417332	0.146	0.0173	0.004	_	_	7.155	_		-0.233658	-0.198808	0.106106	<0,003
	rs10433708	chr4	42050458	G	A	intron variant	0.670128	0.1755	0.8084	0.7893	0.9603	0.819	2.715	_	Brain-Nucleus accumbens (basal ganglia); -0,26; 1,20E-06	0.153003	0.234003	0.119485	<0,003
	rs10433709	chr4	42050768	A	G	intron variant	0.617212	0.0666	0.7594	0.7515	0.9514	0.7781	3.223	_	Brain-Hypothalamus; -0,31; 1,00E-08	0.32292	0.926439	0.119485	<0,003
	rs16853930	chr4	42050818	A	G	intron variant	0.685304	0.2315	0.8112	0.7893	0.9603	0.819	2.428	_	Brain-Hypothalamus; -0,29; 1,90E-08	-0.179719	0.574203	0.088506	<0,003
	rs10938168	chr4	42051038	G	T	intron variant	0.622804	0.0855	0.7637	0.7515	0.9514	0.7781	0.035	_	Brain-Caudate (basal ganglia); -0,27; 3,60E-06	-0.780394	-0.269404	0.088506	<0,003
	rs7659014	chr4	42051059	G	A	intron variant	0.670327	0.1762	0.8084	0.7893	0.9603	0.819	1.409	_	Brain-Nucleus accumbens (basal ganglia); -0,26; 1,20E-06	-0.69233	-0.25944	0.088506	<0,003
	rs7684837	chr4	42051257	A	G	intron variant	0.670128	0.1755	0.8084	0.7893	0.9603	0.819	0.916	_	Brain-Nucleus accumbens (basal ganglia); -0,26; 1,20E-06	-0.533722	-0.242466	0.062308	<0,003
	rs4241696	chr4	42051608	T	G	intron variant	0.71845	0.3502	0.8184	0.7922	0.9603	0.82	6.592	_	Brain-Hypothalamus; -0,28; 1,70E-07	0.122905	-0.155476	0.106106	<0,003
	rs12500253	chr4	42052727	G	A	intron variant	0.670527	0.1762	0.8084	0.7903	0.9603	0.819	5.014	_	Brain-Nucleus accumbens (basal ganglia); -0,26; 1,20E-06	0.070575	-0.146453	0.106106	<0,003
	rs12512912	chr4	42052916	T	C	intron variant	0.670327	0.1762	0.8084	0.7893	0.9603	0.819	1.343	_	Brain-Nucleus accumbens (basal ganglia); -0,26; 1,20E-06	-0.387432	0.076784	0.106106	<0,003
	rs7659193	chr4	42054880	A	G	intron variant	0.241414	0.587	0.1455	0.1501	0.0367	0.1472	1.723	_	Thyroid; -0,14; 3,60E-05	-0.345218	-0.217943	0.106106	<0,003
	rs74555946	chr4	42055082	G	A	intron variant	0.0323482	0.1172	0.0043	0.003	_	0.001	5.602	_		-0.235483	-0.193678	0.106106	<0,003
	rs11935961	chr4	42055144	G	A	intron variant	0.670128	0.1755	0.8084	0.7893	0.9603	0.819	0.931	_	Brain-Nucleus accumbens (basal ganglia); -0,26; 1,30E-06	-0.591913	-0.24328	0.106106	<0,003
	rs10938169	chr4	42055655	A	G	intron variant	0.670128	0.1755	0.8084	0.7893	0.9603	0.819	1.261	_	Brain-Hypothalamus; -0,3; 3,70E-08	-0.89109	-0.287008	0.106106	<0,003
	rs10938170	chr4	42055882	T	C	intron variant	0.670128	0.1755	0.8084	0.7893	0.9603	0.819	4.243	_	Brain-Caudate (basal ganglia); -0,28; 1,90E-05	-0.296456	-0.200681	0.106106	<0,003
	rs79400923	chr4	42055983	A	G	intron variant	0.0335	0.0325	0.0418	0.0378	0.0218	0.0368	9.628	_		-0.096523	-0.096523	-0.172835	0.106106
	rs10938171	chr4	42056147	G	A	intron variant	0.620607	0.0877	0.7637	0.7515	0.9375	0.7781	2.079	_	Brain-Caudate (basal ganglia); -0,27; 3,60E-06	-0.876571	-0.290531	0.106106	<0,003
	rs62302145	chr4	42056207	T	C	intron variant	0.0814696	0.0098	0.1326	0.2465	0.001	0.0552	1.332	_		-0.396197	-0.221229	0.106106	<0,003
	rs62302146	chr4	42056709	G	A	intron variant	0.670128	0.1755	0.8084	0.7893	0.9603	0.819	1.228	_	Brain-Hypothalamus; -0,31; 1,10E-08	-0.352665	-0.223716	0.106106	<0,003
	rs76289096	chr4	42056825	A	G	intron variant	0.0255591	0.093	0.0029	_	_	0.0031	6.398	_	Heart-Left Ventricle; 0,45; 1,60E-05	0.092842	-0.138471	0.106106	<0,003
	rs4861014	chr4	42057139	A	G	intron variant	0.617212	0.0666	0.7594	0.7515	0.9514	0.7781	12.23	_	Brain-Caudate (basal ganglia); -0,26; 1,00E-05	-0.060266	-0.177143	0.106106	<0,003
	rs76932081	chr4	42057299	G	T	intron variant	0.0385383	0.0605	0.0447	0.0378	0.0079	0.0368	0.05	_		-0.52929	-0.248146	0.106106	<0,003
	rs4241697	chr4	42057303	T	C	intron variant	0.669529	0.174	0.8084	0.7893	0.9603	0.818	3.062	_	Brain-Nucleus accumbens (basal ganglia); -0,26; 1,20E-06	-0.237216	-0.209486	0.106106	<0,003
	rs4241698	chr4	42057435	G	A	intron variant	0.669529	0.174	0.8084	0.7893	0.9603	0.818	0.133	_	Brain-Nucleus accumbens (basal ganglia); -0,26; 1,20E-06	-0.607824	-0.260827	0.088506	<0,003
	rs57745700	chr4	42057529	G	A	intron variant	0.0285543	0.1059	0.0043	_	_	_	0.953	_		-0.505118	-0.249962	0.106106	<0,003
	rs74782550	chr4	42057962	C	G	intron variant	0.0309	0.0325	0.0418	0.0378	0.0079	0.0378	0.88	_		-0.307593	-0.307593	-0.206096	0.099367
	rs4421020	chr4	42058286	T	C	intron variant	0.612819	0.0499	0.7594	0.7515	0.9514	0.7781	3.972	_	Brain-Hypothalamus; -0,31; 1,00E-08	-0.01952	-0.172914	0.088506	<0,003
	rs4544741	chr4	42058309	T	G	intron variant	0.670327	0.1762	0.8084	0.7893	0.9603	0.819	1.368	_	Brain-Nucleus accumbens (basal ganglia); -0,26; 1,20E-06	-0.571927	-0.254674	0.106106	<0,003
	rs9990708	chr4	42058329	T	C	intron variant	0.0716853	0.0628	0.1009	0.1064	0.0218	0.0787	1.108	_	Thyroid; -0,2; 1,90E-06	-0.331879	-0.220764	0.106106	<0,003
	rs12509004	chr4	42058870	C	A	intron variant	0.675919	0.1974	0.8084	0.7893	0.9603	0.819	2.388	_	Brain-Hypothalamus; -0,29; 1,90E-08	-0.957959	-0.303768	0.106106	<0,003
	rs13434423	chr4	42059068	A	G	intron variant	0.670128	0.1755	0.8084	0.7893	0.9603	0.819	1.771	_	Brain-Nucleus accumbens (basal ganglia); -0,26; 1,20E-06	-0.541589	-0.178142	0.099367	<0,003
	rs9991690	chr4	42059511	A	G	intron variant	0.670128	0.1755	0.8084	0.7893	0.9603	0.819	3.253	_	Brain-Nucleus accumbens (basal ganglia); -0,26; 1,20E-06	-0.522916	-0.238186	0.099367	<0,003
	rs140267086	chr4	42060477	A	G	intron variant	0.0309	0.0325	0.0418	0.0378	0.0079	0.0378	13.65	_		0.297008	0.297008	-0.114126	0.106106
	rs10938172	chr4	42060714	C	G	intron variant	0.676318	0.1989	0.8084	0.7893	0.9603	0.819	0.047	_	Brain-Hypothalamus; -0,29; 1,90E-08	-1.113	-0.316919	0.162113	<0,003
	rs10938173	chr4	42060736	G	A	intron variant	0.676518	0.1997	0.8084	0.7893	0.9603	0.819	0.955	_	Brain-Hypothalamus; -0,29; 1,90E-08	-0.594855	-0.247223	0.106106	<0,003
	rs11932614	chr4	42060821	T	G	intron variant	0.686102	0.233	0.8127	0.7903	0.9603	0.819	2.1	_	Brain-Hypothalamus; -0,29; 1,90E-08	-0.552583	-0.24316	0.106106	<0,003
	rs4410562	chr4	42060890	T	C	intron variant	0.676118	0.1974	0.8084	0.7903	0.9603	0.819	5.663	_	Brain-Hypothalamus; -0,29; 1,90E-08	-0.414594	-0.220663	0.106106	<0,003
	rs12500755	chr4	42061643	A	C	intron variant	0.670128	0.1755	0.8084	0.7893	0.9603	0.819	1.284	_	Brain-Nucleus accumbens (basal ganglia); -0,26; 1,20E-06	-0.1842	-0.202562	0.106106	<0,003
	rs12500788	chr4	42061792	A	G	intron variant	0.670128	0.1755	0.8084	0.7893	0.9603	0.819	1.477	_	Brain-Nucleus accumbens (basal ganglia); -0,26; 1,30E-06	-0.354613	-0.234934	0.088506	<0,003
	rs4413440	chr4	42062825	A	G	intron variant	0.685903	0.233	0.8127	0.7893	0.9603	0.819	4.644	_	Brain-Hypothalamus; -0,29; 1,90E-08	0.031734	-0.168799	0.088506	<0,003
	rs6813513	chr4	42063206	G	A	intron variant	0.241214	0.587	0.147	0.1491	0.0367	0.1462	2.757	_	Thyroid; -0,14; 4,20E-05	-0.060629	-0.189666	0.106106	<0,003
	rs4604086	chr4	42063689	T	C	intron variant	0.685903	0.2337	0.8127	0.7893	0.9593	0.819	0.052	_	Brain-Hypothalamus; -0,29; 1,90E-08	-1.266	-0.350683	0.106106	<0,003
	rs4499726	chr4	42063690	G	A	intron variant	0.622604	0.0855	0.7637	0.7515	0.9514	0.7771	0.977	_	Brain-Caudate (basal ganglia); -0,27; 3,60E-06	-0.452443	-0.240089	0.106106	<0,003
	rs4312790	chr4	42063982	A	C	intron variant	0.670128	0.1755	0.8084	0.7893	0.9603	0.819	0.743	_	Brain-Nucleus accumbens (basal ganglia); -0,26; 1,20E-06	-0.69922	-0.267619	0.106106	<0,003
	rs10938174	chr4	42064126	A	G	intron variant	0.685903	0.233	0.8127	0.7893	0.9603	0.819	2.047	_	Brain-Nucleus accumbens (basal ganglia); -0,24; 1,20E-06	-0.567652	-0.254168	0.106106	<0,003
	rs3804190	chr4	42065269	A	G	intron variant	0.670327	0.1762	0.8084	0.7893	0.9603	0.819	0.25	_	Brain-Nucleus accumbens (basal ganglia); -0,26; 1,20E-06	-0.39561	-0.232454	0.106106	<0,003
	rs3804191	chr4	42065293	C	T	intron variant	0.616813	0.0666	0.7594	0.7515	0.9504	0.7771	1.374	_	Brain-Hypothalamus; -0,31; 1,00E-08	-0.104181	-0.191892	0.099367	<0,003
	rs17530357	chr4	42066311	G	A	intron variant	0.0329473	0.0038	0.0562	0.1113	_	0.0092	6.738	_		-0.019327	-0.177217	0.106106	<0,003
	rs10938175	chr4	42066378	A	G	intron variant	0.680112	0.211	0.8127	0.7893	0.9603	0.819	2.478	_	Brain-Nucleus accumbens (basal ganglia); -0,26; 1,20E-06	-0.280781	-0.213016	0.106106	<0,003
	rs3804192	chr4	42066439	G	A	intron variant	0.670128	0.1755	0.8084	0.7893	0.9603	0.819	2.273	_	Brain-Nucleus accumbens (basal ganglia); -0,26; 1,20E-06	-0.083842	-0.187969	0.106106	<0,003
	rs79424442	chr4	42066717	A	T	intron variant	0.0229633	0.0809	0.0058	0.004	_	_	0.57	_		-0.145564	-0.205645	0.106106	<0,003
	rs6813467	chr4	42066894	A	G	intron variant	0.0309	0.0325	0.0418	0.0378	0.0079	0.0378	4.141	_		0.050131	0.050131	-0.169833	0.106106
	rs78572737	chr4	42067526	T	G	intron variant	0.0328	0.0393	0.0418	0.0378	0.0079	0.0378	1.318	_		-0.140638	-0.140638	-0.195532	0.106106
	rs4543157	chr4	42068230	A	G	intron variant	0.617212	0.0666	0.7594	0.7515	0.9514	0.7781	3.753	_	Brain-Hypothalamus; -0,31; 1,00E-08	-0.004977	-0.182184	0.106106	<0,003
	rs12643893	chr4	42069029	T	C	intron variant	0.617212	0.0666	0.7594	0.7515	0.9514	0.7781	9.311	_	Brain-Hypothalamus; -0,31; 1,00E-08	0.035949	-0.170401	0.106106	<0,003
	rs7692812	chr4	42069719	T	C	intron variant	0.686102	0.233	0.8127	0.7893	0.9603	0.82	1.449	_	Brain-Hypothalamus; -0,29; 1,90E-08	-0.44203	-0.218498	0.106106	<0,003
	rs75114239	chr4	42070020	T	C	intron variant	0.0251597	0.0893	0.0058	0.004	_	_	3.859	_		0.026767	-0.147504	0.106106	<0,003
	rs10012287	chr4	42070499	T	A	intron variant	0.670327	0.1755	0.8084	0.7893	0.9603	0.82	9.919	_	Brain-Nucleus accumbens (basal ganglia); -0,26; 1,20E-06	-0.194054	-0.187957	0.106106	<0,003
	rs73812708	chr4	42070665	A	G	intron variant	0.0399361	0.062	0.0447	0.0378	0.0089	0.0409	0.906	_		-0.4566	-0.225154	0.099367	<0,003
	rs181943460	chr4	42070799	G	T	intron variant	0.0245607	0.0915	0.0029	_	_	_	0.485	_	Heart-Left Ventricle; 0,45; 1,90E-05	-0.072423	-0.181669	0.062308	<0,003
	rs73812709	chr4	42071168	T	C	intron variant	0.0345	0.0446	0.0447	0.0378	0.0079	0.0378	3.083	_		-0.070288	-0.070288	-0.180927	0.21705
	rs6815348	chr4	42071268	T	C	intron variant	0.718251	0.351	0.817	0.7922	0.9603	0.819	1.896	_	Brain-Nucleus accumbens (basal ganglia); -0,22; 1,80E-05	-0.23382	-0.21303	0.106106	<0,003
	rs16853941	chr4	42071405	A	G	intron variant	0.670327	0.1755	0.8084	0.7893	0.9603	0.82	3.891	_	Brain-Nucleus accumbens (basal ganglia); -0,26; 7,60E-07	0.027081	-0.16561	0.106106	<0,003
	rs28498032	chr4	42071453	T	C	intron variant	0.670327	0.1755	0.8084	0.7893	0.9603	0.82	2.949	_	Brain-Nucleus accumbens (basal ganglia); -0,24; 1,30E-05	-0.151669	-0.201534	0.106106	<0,003
	rs75224755	chr4	42071715	C	T	intron variant	0.0328	0.0393	0.0418	0.0378	0.0079	0.0378	0.473	_		-0.34902	-0.34902	-0.227389	0.106106
	rs116525989	chr4	42071995	A	G	intron variant	0.0278	0.0416	0.0288	0.0378	0.001	0.0256	2.523	_		-0.024016	-0.024016	-0.174304	0.106106
	rs12643377	chr4	42072172	C	T	intron variant	0.700679	0.2897	0.8112	0.7893	0.9603	0.819	4.254	_	Brain-Hypothalamus; -0,29; 2,40E-08	-0.018335	-0.168887	0.106106	<0,003
	rs12647092	chr4	42072219	T	G	intron variant	0.623003	0.0855	0.7651	0.7515	0.9514	0.7781	4.93	_	Brain-Anterior cingulate cortex (BA24); -0,22; 1,20E-05	0.174074	-0.14237	0.106106	<0,003
	rs10019356	chr4	42073472	A	G	intron variant	0.670727	0.1762	0.8112	0.7893	0.9603	0.819	15.41	_	Brain-Nucleus accumbens (basal ganglia); -0,24; 2,70E-06	0.22471	-0.139593	0.099367	<0,003
	rs4288044	chr4	42073483	G	A	intron variant	0.0245607	0.0915	0.0029	_	_	_	14.95	_	Heart-Left Ventricle; 0,45; 1,60E-05	0.299007	-0.127166	0.099367	<0,003
	rs10022045	chr4	42073788	T	C	intron variant	0.675919	0.1974	0.8084	0.7893	0.9603	0.819	0.551	_	Brain-Hypothalamus; -0,29; 1,90E-08	-0.616852	-0.256251	0.099367	<0,003
	rs4438791	chr4	42074565	G	A	intron variant	0.622604	0.0855	0.7637	0.7515	0.9514	0.7771	1.041	_	Thyroid; 0,13; 1,40E-05	-0.327583	-0.213835	0.088506	<0,003
	rs4619931	chr4	42074633	A	G	intron variant	0.617212	0.0673	0.7594	0.7515	0.9514	0.7771	0.564	_	Thyroid; 0,13; 2,50E-05	-0.598706	-0.25301	0.106106	<0,003
	rs9291210	chr4	42074909	G	C	intron variant	0.685903	0.233	0.8127	0.7893	0.9603	0.819	0.228	_	Brain-Nucleus accumbens (basal ganglia); -0,25; 1,10E-06	-0.486149	-0.237888	0.099367	<0,003
	rs10013921	chr4	42075137	C	T	intron variant	0.622604	0.0855	0.7637	0.7515	0.9514	0.7771	1.567	_	Brain-Caudate (basal ganglia); -0,26; 1,40E-05	-0.596205	-0.245701	0.099367	<0,003
	rs34257025	chr4	42075354	T	C	intron variant	0.622604	0.0855	0.7637	0.7515	0.9514	0.7771	6.39	_	Brain-Anterior cingulate cortex (BA24); -0,22; 1,30E-05	0.027209	-0.173847	0.099367	<0,003
	rs4572907	chr4	42075775	C	T	intron variant	0.670128	0.1755	0.8084	0.7893	0.9603	0.819	3.692	_	Brain-Nucleus accumbens (basal ganglia); -0,26; 7,80E-07	-0.135768	-0.172645	0.099367	<0,003
	rs11946119	chr4	42076044	T	A	intron variant	0.66853	0.1687	0.8084	0.7893	0.9603	0.82	5.261	_	Brain-Nucleus accumbens (basal ganglia); -0,26; 1,20E-06	0.004435	-0.171553	0.088506	<0,003
	rs13111696	chr4	42076592	C	G	intron variant	0.685903	0.233	0.8127	0.7893	0.9603	0.819	2.346	_	Brain-Hypothalamus; -0,29; 1,90E-08	-0.14785	-0.168739	0.088506	<0,003
	rs6856182	chr4	42077204	T	C	intron variant	0.670128	0.1755	0.8084	0.7893	0.9603	0.819	1.099	_	Brain-Hypothalamus; -0,27; 1,30E-06	-0.475794	-0.239338	0.088506	<0,003
	rs6447123	chr4	42078241	A	G	intron variant	0.241414	0.5877	0.1455	0.1501	0.0367	0.1462	5.102	_	Thyroid; -0,14; 3,10E-05	-0.098057	-0.190273	0.106106	<0,003
	rs10050032	chr4	42078342	A	G	intron variant	0.670128	0.1755	0.8084	0.7893	0.9603	0.819	2.774	_	Brain-Nucleus accumbens (basal ganglia); -0,25; 2,70E-06	-0.245803	-0.205285	0.106106	<0,003
	rs10050071	chr4	42078622	T	C	intron variant	0.670128	0.1755	0.8084	0.7893	0.9603	0.819	2.032	_	Brain-Nucleus accumbens (basal ganglia); -0,26; 1,50E-06	-0.086958	-0.184384	0.106106	<0,003
	rs145842621	chr4	42078746	C	T	intron variant	0.0309	0.0325	0.0418	0.0378	0.0079	0.0378	1.703	_		-0.664096	-0.664096	-0.258911	0.106106
	rs148140321	chr4	42078760	C	G	intron variant	0.0309	0.0325	0.0418	0.0378	0.0079	0.0378	1.274	_		-0.350921	-0.350921	-0.216388	0.088506
	rs11727446	chr4	42078780	C	A	intron variant	0.670327	0.1762	0.8084	0.7893	0.9603	0.819	3.637	_	Brain-Hypothalamus; -0,3; 1,10E-08	-0.661982	-0.253636	0.088506	<0,003
	rs147376576	chr4	42079604	A	G	intron variant	0.0309	0.0325	0.0418	0.0378	0.0079	0.0378	2.391	_		-0.268937	-0.268937	-0.199291	0.106106
	rs7660223	chr4	42081114	C	T	intron variant	0.664137	0.1528	0.8084	0.7893	0.9603	0.819	15.33	_	Brain-Nucleus accumbens (basal ganglia); -0,26; 1,30E-06	0.206074	0.17047	0.088506	<0,003
	rs7660403	chr4	42081165	C	A	intron variant	0.0405351	0.0628	0.0461	0.0378	0.0089	0.0419	10.06	_		0.088454	0.149242	0.088506	<0,003
	rs6447124	chr4	42081189	T	C	intron variant	0.97484	0.9062	0.9971	1	1	1	9.323	_	Heart-Left Ventricle; -0,45; 1,60E-05	-0.090101	0.125199	0.088506	<0,003
	rs17044	chr4	42082479	C	T	intron variant	0.676118	0.1982	0.8084	0.7893	0.9603	0.819	3.974	_	Brain-Hypothalamus; -0,29; 1,90E-08	-0.39184	0.149718	0.099367	<0,003
	rs4579159	chr4	42083653	C	T	intron variant	0.700879	0.2897	0.8127	0.7893	0.9603	0.819	7.991	_	Brain-Hypothalamus; -0,29; 2,40E-08	-0.118059	-0.177571	0.053691	<0,003
	rs73812714	chr4	42085285	C	T	intron variant	0.0345	0.0446	0.0447	0.0378	0.0079	0.0378	0.045	_		-0.559864	-0.559864	-0.243605	0.078448
	rs10805095	chr4	42085532	G	A	intron variant	0.670128	0.1755	0.8084	0.7893	0.9603	0.819	2.001	_	Brain-Nucleus accumbens (basal ganglia); -0,27; 1,30E-06	-0.426904	-0.226109	0.078448	<0,003
	rs10805096	chr4	42085628	A	T	intron variant	0.669928	0.1755	0.8084	0.7893	0.9603	0.818	1.709	_	Brain-Nucleus accumbens (basal ganglia); -0,26; 2,10E-06	-0.646191	-0.243402	0.078448	<0,003
	rs10805097	chr4	42085654	T	A	intron variant	0.669529	0.174	0.8084	0.7893	0.9603	0.818	8.196	_	Brain-Nucleus accumbens (basal ganglia); -0,27; 4,90E-07	-0.096864	-0.163673	0.053691	<0,003
	rs10805098	chr4	42085946	G	T	intron variant	0.670527	0.177	0.8084	0.7893	0.9603	0.819	0.152	_	Brain-Nucleus accumbens (basal ganglia); -0,26; 1,20E-06	-0.500282	-0.221394	0.078448	<0,003
	rs10805099	chr4	42086023	C	G	intron variant	0.670327	0.1762	0.8084	0.7893	0.9603	0.819	4.244	_	Brain-Nucleus accumbens (basal ganglia); -0,26; 1,20E-06	-0.035669	-0.11628	0.078448	<0,003
	rs10805100	chr4	42086058	A	G	intron variant	0.670128	0.1755	0.8084	0.7893	0.9603	0.819	0.962	_	Brain-Nucleus accumbens (basal ganglia); -0,26; 1,20E-06	-0.40303	-0.16032	0.078448	<0,003
	rs10938176	chr4	42086082	A	T	intron variant	0.670128	0.1755	0.8084	0.7893	0.9603	0.819	1.839	_	Brain-Nucleus accumbens (basal ganglia); -0,26; 1,20E-06	-0.072506	-0.117426	0.078448	<0,003
	rs12501774	chr4	42086276	T	C	intron variant	0.670927	0.1755	0.8069	0.7922	0.9593	0.8221	0.972	_	Brain-Nucleus accumbens (basal ganglia); -0,26; 1,80E-06	-0.233618	-0.149129	0.078448	<0,003
	rs12108283	chr4	42086277	A	C	intron variant	0.26278	0.6172	0.1744	0.1759	0.0377	0.1677	0.931	_		-0.216449	-0.150088	0.078448	<0,003
	rs10938177	chr4	42086280	A	G	intron variant	0.670527	0.174	0.8069	0.7922	0.9593	0.8221	2.65	_	Brain-Nucleus accumbens (basal ganglia); -0,26; 1,80E-06	-0.059368	-0.122537	0.078448	<0,003
	rs10001295	chr4	42086449	T	C	intron variant	0.703674	0.2458	0.8401	0.8181	0.9603	0.8436	1.434	_	Brain-Hypothalamus; -0,27; 1,10E-06	-0.317863	-0.195144	0.053691	<0,003
	rs28478506	chr4	42086475	A	T	intron variant	0.670128	0.1755	0.8084	0.7893	0.9603	0.819	1.039	_		-0.288025	-0.19832	0.053691	<0,003
	rs28522838	chr4	42086622	A	G	intron variant	0.670128	0.1755	0.8084	0.7893	0.9603	0.819	2.132	_	Brain-Nucleus accumbens (basal ganglia); -0,26; 1,30E-06	-0.819585	-0.288648	0.053691	<0,003
	rs28620429	chr4	42086735	G	A	intron variant	0.670128	0.1755	0.8084	0.7893	0.9603	0.819	6.383	_	Brain-Nucleus accumbens (basal ganglia); -0,26; 1,20E-06	-0.315261	-0.218374	0.053691	<0,003
	rs11725543	chr4	42087187	A	G	intron variant	0.670128	0.1755	0.8084	0.7893	0.9603	0.819	1.425	_	Brain-Nucleus accumbens (basal ganglia); -0,26; 1,20E-06	-0.323996	-0.208435	0.078448	<0,003
	rs7699756	chr4	42087232	C	G	intron variant	0.669928	0.1755	0.8084	0.7893	0.9603	0.818	2.292	_	Brain-Nucleus accumbens (basal ganglia); -0,26; 1,20E-06	-0.144699	-0.183309	0.078448	<0,003
	rs7698819	chr4	42087432	G	A	intron variant	0.670128	0.1755	0.8084	0.7893	0.9603	0.819	1.617	_	Brain-Nucleus accumbens (basal ganglia); -0,26; 1,20E-06	-0.136777	-0.1784	0.084033	<0,003
	rs7682975	chr4	42087513	T	A	intron variant	0.670128	0.1755	0.8084	0.7893	0.9603	0.819	2.829	_	Brain-Nucleus accumbens (basal ganglia); -0,26; 1,20E-06	-0.582725	-0.246356	0.084033	<0,003
	rs9990477	chr4	42087514	C	T	intron variant	0.667332	0.1755	0.8084	0.7853	0.9573	0.8119	3.242	_	Brain-Nucleus accumbens (basal ganglia); -0,26; 1,20E-06	-0.118076	-0.178737	0.084033	<0,003
	rs10002107	chr4	42087546	A	G	intron variant	0.670128	0.1755	0.8084	0.7893	0.9603	0.819	2.168	_	Brain-Nucleus accumbens (basal ganglia); -0,26; 1,20E-06	-0.176054	-0.190298	0.084033	<0,003
	rs4861159	chr4	42087790	G	C	intron variant	0.670128	0.1755	0.8084	0.7893	0.9603	0.819	0.706	_	Brain-Nucleus accumbens (basal ganglia); -0,26; 1,20E-06	-0.045764	-0.175573	0.078448	<0,003
	rs77983017	chr4	42087851	C	T	intron variant	0.0245607	0.0915	0.0029	_	_	_	2.732	_	Heart-Left Ventricle; 0,45; 1,60E-05	0.001832	-0.169365	0.078448	<0,003
	rs566543341	chr4	42088030	C	A	intron variant	0.24361	0.0129	0.268	0.2753	0.4395	0.3037	2.964	_		_	_	_	_
	rs535814632	chr4	42088031	C	A	intron variant	0.24361	0.0129	0.268	0.2753	0.4395	0.3037	3.376	_		_	_	_	_
	rs11051	chr4	42089177	G	A	3 prime UTR variant	0.61262	0.0507	0.7579	0.7505	0.9514	0.7781	10.81	_	Brain-Hypothalamus; -0,31; 1,00E-08	0.623499	-0.071538	0.262962	<0,003
	rs75157242	chr4	42089942	T	C	3 prime UTR variant	0.0247604	0.0923	0.0029	_	_	_	2.801	_	Heart-Left Ventricle; 0,45; 1,70E-05	0.09939	-0.159213	0.078448	<0,003
	rs11935648	chr4	42090383	G	A	3 prime UTR variant	0.669928	0.1755	0.8084	0.7883	0.9603	0.819	1.438	_	Brain-Nucleus accumbens (basal ganglia); -0,26; 1,20E-06	-0.556635	-0.244325	0.078448	<0,003
	rs114904131	chr4	42090458	A	G	3 prime UTR variant	0.038139	0.059	0.0447	0.0378	0.0079	0.0368	8.897	_		-0.012242	-0.162225	0.078448	<0,003
	rs73151367	chr4	42090756	C	T	3 prime UTR variant	0.0686901	0.1952	0.0115	0.0278	_	0.0511	6.2	_		-0.169674	0.047268	0.092769	<0,003
	rs12511999	chr4	42091257	C	T	3 prime UTR variant	0.623003	0.087	0.7637	0.7505	0.9514	0.7781	0.243	_	Thyroid; 0,13; 2,90E-05	-0.724133	-0.26757	0.106106	<0,003
	rs58663550	chr4	42091436	T	G	3 prime UTR variant	0.038139	0.059	0.0447	0.0378	0.0079	0.0368	4.239	_		-0.29151	-0.168801	0.062308	<0,003
	rs10938178	chr4	42091491	G	C	3 prime UTR variant	0.617013	0.0666	0.7594	0.7505	0.9514	0.7781	1.32	_	Brain-Hypothalamus; -0,31; 1,00E-08	-0.272776	-0.166319	0.093295	<0,003
	rs12512101	chr4	42091583	C	T	3 prime UTR variant	0.622604	0.0855	0.7637	0.7505	0.9514	0.7781	4.309	_	Brain-Caudate (basal ganglia); -0,27; 3,60E-06	-0.284438	-0.172454	0.099367	<0,003
	rs11946457	chr4	42091872	C	T	3 prime UTR variant	0.0245607	0.0915	0.0029	_	_	_	3.014	_	Heart-Left Ventricle; 0,45; 1,60E-05	-0.151892	-0.192623	0.078448	<0,003
	1NES= GTEx database V7 - Normalized effect size. Only the most significant tissue eQTL is shown.
