# Supplementary material for: Human genetic adaptation related to cellular zinc homeostasis
Source: PLoS Genet. 2023 Sep 25;19(9):e1010950. doi: 10.1371/journal.pgen.1010950 (PMC10553801; doi:10.1371/journal.pgen.1010950)
Supplement: S2 Table — (XLSX) [file pgen.1010950.s040.xlsx]

## Sheet: Full1
	S2 Table. Top 40 candidate variants in CHB identified by iSAFE.
	snpId	iSAFE	DAF	chromosome	datasetId	gencodeId	geneSymbol	geneSymbolUpper	nes	pValue	posHg38	tissueSiteDetailId	variantId
	rs1466978	1.38411	0.873362	chr4	gtex_v8	ENSG00000188848.15	BEND4	BEND4	-0.368829	1.74833e-10	41981527	Adipose_Subcutaneous	chr4_41981527_T_C_b38
	rs1466978	1.38411	0.873362	chr4	gtex_v8	ENSG00000014824.13	SLC30A9	SLC30A9	-0.140247	1.40466e-07	41981527	Cells_Cultured_fibroblasts	chr4_41981527_T_C_b38
	rs1466978	1.38411	0.873362	chr4	gtex_v8	ENSG00000014824.13	SLC30A9	SLC30A9	-0.257187	1.20512e-08	41981527	Brain_Caudate_basal_ganglia	chr4_41981527_T_C_b38
	rs1466978	1.38411	0.873362	chr4	gtex_v8	ENSG00000014824.13	SLC30A9	SLC30A9	-0.0896163	1.30171e-05	41981527	Muscle_Skeletal	chr4_41981527_T_C_b38
	rs1466978	1.38411	0.873362	chr4	gtex_v8	ENSG00000014824.13	SLC30A9	SLC30A9	-0.235725	1.41332e-09	41981527	Brain_Cortex	chr4_41981527_T_C_b38
	rs1466978	1.38411	0.873362	chr4	gtex_v8	ENSG00000014824.13	SLC30A9	SLC30A9	-0.213128	4.24418e-09	41981527	Brain_Nucleus_accumbens_basal_ganglia	chr4_41981527_T_C_b38
	rs1466978	1.38411	0.873362	chr4	gtex_v8	ENSG00000014824.13	SLC30A9	SLC30A9	-0.392791	8.27788e-09	41981527	Brain_Substantia_nigra	chr4_41981527_T_C_b38
	rs1466978	1.38411	0.873362	chr4	gtex_v8	ENSG00000014824.13	SLC30A9	SLC30A9	-0.301192	4.10475e-07	41981527	Brain_Amygdala	chr4_41981527_T_C_b38
	rs1532939	1.3735	0.877729	chr4	gtex_v8	ENSG00000188848.15	BEND4	BEND4	-0.326143	1.31783e-08	41961265	Adipose_Subcutaneous	chr4_41961265_A_G_b38
	rs1532939	1.3735	0.877729	chr4	gtex_v8	ENSG00000014824.13	SLC30A9	SLC30A9	-0.195669	8.36007e-06	41961265	Brain_Anterior_cingulate_cortex_BA24	chr4_41961265_A_G_b38
	rs1532939	1.3735	0.877729	chr4	gtex_v8	ENSG00000014824.13	SLC30A9	SLC30A9	-0.135829	3.42323e-07	41961265	Cells_Cultured_fibroblasts	chr4_41961265_A_G_b38
	rs1532939	1.3735	0.877729	chr4	gtex_v8	ENSG00000014824.13	SLC30A9	SLC30A9	-0.26387	1.50792e-09	41961265	Brain_Caudate_basal_ganglia	chr4_41961265_A_G_b38
	rs1532939	1.3735	0.877729	chr4	gtex_v8	ENSG00000182308.6	DCAF4L1	DCAF4L1	-0.383775	1.69105e-05	41961265	Brain_Caudate_basal_ganglia	chr4_41961265_A_G_b38
	rs1532939	1.3735	0.877729	chr4	gtex_v8	ENSG00000014824.13	SLC30A9	SLC30A9	-0.232424	3.11993e-10	41961265	Brain_Cortex	chr4_41961265_A_G_b38
	rs1532939	1.3735	0.877729	chr4	gtex_v8	ENSG00000014824.13	SLC30A9	SLC30A9	-0.232618	1.23545e-11	41961265	Brain_Nucleus_accumbens_basal_ganglia	chr4_41961265_A_G_b38
	rs1532939	1.3735	0.877729	chr4	gtex_v8	ENSG00000014824.13	SLC30A9	SLC30A9	-0.389989	2.47759e-09	41961265	Brain_Substantia_nigra	chr4_41961265_A_G_b38
	rs1532939	1.3735	0.877729	chr4	gtex_v8	ENSG00000014824.13	SLC30A9	SLC30A9	-0.311012	1.55235e-07	41961265	Brain_Amygdala	chr4_41961265_A_G_b38
	rs1507086	1.3735	0.877729	chr4	gtex_v8	ENSG00000188848.15	BEND4	BEND4	-0.332182	9.95282e-09	41954396	Adipose_Subcutaneous	chr4_41954396_C_T_b38
	rs1507086	1.3735	0.877729	chr4	gtex_v8	ENSG00000014824.13	SLC30A9	SLC30A9	-0.155299	6.81088e-05	41954396	Brain_Cerebellum	chr4_41954396_C_T_b38
	rs1507086	1.3735	0.877729	chr4	gtex_v8	ENSG00000014824.13	SLC30A9	SLC30A9	-0.206322	3.09068e-06	41954396	Brain_Anterior_cingulate_cortex_BA24	chr4_41954396_C_T_b38
	rs1507086	1.3735	0.877729	chr4	gtex_v8	ENSG00000014824.13	SLC30A9	SLC30A9	-0.143684	1.3992e-07	41954396	Cells_Cultured_fibroblasts	chr4_41954396_C_T_b38
	rs1507086	1.3735	0.877729	chr4	gtex_v8	ENSG00000014824.13	SLC30A9	SLC30A9	-0.277474	3.9388e-10	41954396	Brain_Caudate_basal_ganglia	chr4_41954396_C_T_b38
	rs1507086	1.3735	0.877729	chr4	gtex_v8	ENSG00000182308.6	DCAF4L1	DCAF4L1	-0.386677	2.16839e-05	41954396	Brain_Caudate_basal_ganglia	chr4_41954396_C_T_b38
	rs1507086	1.3735	0.877729	chr4	gtex_v8	ENSG00000014824.13	SLC30A9	SLC30A9	-0.192203	1.20879e-05	41954396	Brain_Hypothalamus	chr4_41954396_C_T_b38
	rs1507086	1.3735	0.877729	chr4	gtex_v8	ENSG00000014824.13	SLC30A9	SLC30A9	-0.245067	5.49231e-11	41954396	Brain_Cortex	chr4_41954396_C_T_b38
	rs1507086	1.3735	0.877729	chr4	gtex_v8	ENSG00000014824.13	SLC30A9	SLC30A9	-0.245016	2.61976e-12	41954396	Brain_Nucleus_accumbens_basal_ganglia	chr4_41954396_C_T_b38
	rs1507086	1.3735	0.877729	chr4	gtex_v8	ENSG00000014824.13	SLC30A9	SLC30A9	-0.401756	1.15446e-09	41954396	Brain_Substantia_nigra	chr4_41954396_C_T_b38
	rs1507086	1.3735	0.877729	chr4	gtex_v8	ENSG00000014824.13	SLC30A9	SLC30A9	-0.319401	8.8384e-08	41954396	Brain_Amygdala	chr4_41954396_C_T_b38
	rs1507086	1.3735	0.877729	chr4	gtex_v8	ENSG00000182308.6	DCAF4L1	DCAF4L1	-0.251767	1.24101e-05	41954396	Heart_Left_Ventricle	chr4_41954396_C_T_b38
	rs6853727	1.3735	0.877729	chr4	gtex_v8	ENSG00000188848.15	BEND4	BEND4	0.322498	3.07757e-08	41924694	Adipose_Subcutaneous	chr4_41924694_G_T_b38
	rs6853727	1.3735	0.877729	chr4	gtex_v8	ENSG00000014824.13	SLC30A9	SLC30A9	0.180318	4.11116e-05	41924694	Brain_Anterior_cingulate_cortex_BA24	chr4_41924694_G_T_b38
	rs6853727	1.3735	0.877729	chr4	gtex_v8	ENSG00000014824.13	SLC30A9	SLC30A9	0.137493	5.60307e-07	41924694	Cells_Cultured_fibroblasts	chr4_41924694_G_T_b38
	rs6853727	1.3735	0.877729	chr4	gtex_v8	ENSG00000014824.13	SLC30A9	SLC30A9	0.261669	4.83583e-09	41924694	Brain_Caudate_basal_ganglia	chr4_41924694_G_T_b38
	rs6853727	1.3735	0.877729	chr4	gtex_v8	ENSG00000182308.6	DCAF4L1	DCAF4L1	0.406591	7.53125e-06	41924694	Brain_Caudate_basal_ganglia	chr4_41924694_G_T_b38
	rs6853727	1.3735	0.877729	chr4	gtex_v8	ENSG00000014824.13	SLC30A9	SLC30A9	0.24074	1.11623e-10	41924694	Brain_Cortex	chr4_41924694_G_T_b38
	rs6853727	1.3735	0.877729	chr4	gtex_v8	ENSG00000014824.13	SLC30A9	SLC30A9	0.224201	1.42492e-10	41924694	Brain_Nucleus_accumbens_basal_ganglia	chr4_41924694_G_T_b38
	rs6853727	1.3735	0.877729	chr4	gtex_v8	ENSG00000014824.13	SLC30A9	SLC30A9	0.392018	3.48836e-09	41924694	Brain_Substantia_nigra	chr4_41924694_G_T_b38
	rs6853727	1.3735	0.877729	chr4	gtex_v8	ENSG00000014824.13	SLC30A9	SLC30A9	0.291896	7.28047e-07	41924694	Brain_Amygdala	chr4_41924694_G_T_b38
	rs35133260	1.35112	0.864629	chr4	gtex_v8	ENSG00000188848.15	BEND4	BEND4	0.316597	5.44209e-08	41933667	Adipose_Subcutaneous	chr4_41933667_A_G_b38
	rs35133260	1.35112	0.864629	chr4	gtex_v8	ENSG00000014824.13	SLC30A9	SLC30A9	0.180318	4.11116e-05	41933667	Brain_Anterior_cingulate_cortex_BA24	chr4_41933667_A_G_b38
	rs35133260	1.35112	0.864629	chr4	gtex_v8	ENSG00000014824.13	SLC30A9	SLC30A9	0.136233	6.89213e-07	41933667	Cells_Cultured_fibroblasts	chr4_41933667_A_G_b38
	rs35133260	1.35112	0.864629	chr4	gtex_v8	ENSG00000014824.13	SLC30A9	SLC30A9	0.273424	9.41329e-10	41933667	Brain_Caudate_basal_ganglia	chr4_41933667_A_G_b38
	rs35133260	1.35112	0.864629	chr4	gtex_v8	ENSG00000182308.6	DCAF4L1	DCAF4L1	0.410511	6.7049e-06	41933667	Brain_Caudate_basal_ganglia	chr4_41933667_A_G_b38
	rs35133260	1.35112	0.864629	chr4	gtex_v8	ENSG00000014824.13	SLC30A9	SLC30A9	0.24074	1.11623e-10	41933667	Brain_Cortex	chr4_41933667_A_G_b38
	rs35133260	1.35112	0.864629	chr4	gtex_v8	ENSG00000014824.13	SLC30A9	SLC30A9	0.224201	1.42492e-10	41933667	Brain_Nucleus_accumbens_basal_ganglia	chr4_41933667_A_G_b38
	rs35133260	1.35112	0.864629	chr4	gtex_v8	ENSG00000014824.13	SLC30A9	SLC30A9	0.392018	3.48836e-09	41933667	Brain_Substantia_nigra	chr4_41933667_A_G_b38
	rs35133260	1.35112	0.864629	chr4	gtex_v8	ENSG00000014824.13	SLC30A9	SLC30A9	0.291896	7.28047e-07	41933667	Brain_Amygdala	chr4_41933667_A_G_b38
	rs4299621	1.35112	0.864629	chr4	gtex_v8	ENSG00000188848.15	BEND4	BEND4	0.298556	3.18088e-07	41890530	Adipose_Subcutaneous	chr4_41890530_T_C_b38
	rs4299621	1.35112	0.864629	chr4	gtex_v8	ENSG00000014824.13	SLC30A9	SLC30A9	0.126854	4.01589e-06	41890530	Cells_Cultured_fibroblasts	chr4_41890530_T_C_b38
	rs4299621	1.35112	0.864629	chr4	gtex_v8	ENSG00000014824.13	SLC30A9	SLC30A9	0.246428	6.17594e-08	41890530	Brain_Caudate_basal_ganglia	chr4_41890530_T_C_b38
	rs4299621	1.35112	0.864629	chr4	gtex_v8	ENSG00000182308.6	DCAF4L1	DCAF4L1	0.387916	2.51351e-05	41890530	Brain_Caudate_basal_ganglia	chr4_41890530_T_C_b38
	rs4299621	1.35112	0.864629	chr4	gtex_v8	ENSG00000014824.13	SLC30A9	SLC30A9	0.215327	1.2634e-08	41890530	Brain_Cortex	chr4_41890530_T_C_b38
	rs4299621	1.35112	0.864629	chr4	gtex_v8	ENSG00000014824.13	SLC30A9	SLC30A9	0.219053	8.59588e-09	41890530	Brain_Nucleus_accumbens_basal_ganglia	chr4_41890530_T_C_b38
	rs4299621	1.35112	0.864629	chr4	gtex_v8	ENSG00000014824.13	SLC30A9	SLC30A9	0.374057	3.17727e-08	41890530	Brain_Substantia_nigra	chr4_41890530_T_C_b38
	rs4299621	1.35112	0.864629	chr4	gtex_v8	ENSG00000014824.13	SLC30A9	SLC30A9	0.28296	4.99355e-06	41890530	Brain_Amygdala	chr4_41890530_T_C_b38
	rs4299621	1.35112	0.864629	chr4	gtex_v8	ENSG00000182308.6	DCAF4L1	DCAF4L1	0.234131	5.57012e-05	41890530	Heart_Left_Ventricle	chr4_41890530_T_C_b38
	rs55980513	1.35112	0.864629	chr4	gtex_v8	ENSG00000188848.15	BEND4	BEND4	0.271389	2.79098e-06	41886173	Adipose_Subcutaneous	chr4_41886173_A_G_b38
	rs55980513	1.35112	0.864629	chr4	gtex_v8	ENSG00000014824.13	SLC30A9	SLC30A9	0.113999	2.78273e-05	41886173	Cells_Cultured_fibroblasts	chr4_41886173_A_G_b38
	rs55980513	1.35112	0.864629	chr4	gtex_v8	ENSG00000014824.13	SLC30A9	SLC30A9	0.255722	1.67661e-08	41886173	Brain_Caudate_basal_ganglia	chr4_41886173_A_G_b38
	rs55980513	1.35112	0.864629	chr4	gtex_v8	ENSG00000182308.6	DCAF4L1	DCAF4L1	0.378113	4.08438e-05	41886173	Brain_Caudate_basal_ganglia	chr4_41886173_A_G_b38
	rs55980513	1.35112	0.864629	chr4	gtex_v8	ENSG00000014824.13	SLC30A9	SLC30A9	0.202965	1.1958e-07	41886173	Brain_Cortex	chr4_41886173_A_G_b38
	rs55980513	1.35112	0.864629	chr4	gtex_v8	ENSG00000014824.13	SLC30A9	SLC30A9	0.220144	8.19297e-09	41886173	Brain_Nucleus_accumbens_basal_ganglia	chr4_41886173_A_G_b38
	rs55980513	1.35112	0.864629	chr4	gtex_v8	ENSG00000014824.13	SLC30A9	SLC30A9	0.374057	3.17727e-08	41886173	Brain_Substantia_nigra	chr4_41886173_A_G_b38
	rs55980513	1.35112	0.864629	chr4	gtex_v8	ENSG00000014824.13	SLC30A9	SLC30A9	0.28296	4.99355e-06	41886173	Brain_Amygdala	chr4_41886173_A_G_b38
	rs28712316	1.3439	0.877729	chr4	gtex_v8	ENSG00000188848.15	BEND4	BEND4	-0.357446	5.70174e-10	42031397	Adipose_Subcutaneous	chr4_42031397_C_T_b38
	rs28712316	1.3439	0.877729	chr4	gtex_v8	ENSG00000014824.13	SLC30A9	SLC30A9	-0.1555	9.69157e-05	42031397	Brain_Cerebellum	chr4_42031397_C_T_b38
	rs28712316	1.3439	0.877729	chr4	gtex_v8	ENSG00000014824.13	SLC30A9	SLC30A9	-0.139573	1.5764e-07	42031397	Cells_Cultured_fibroblasts	chr4_42031397_C_T_b38
	rs28712316	1.3439	0.877729	chr4	gtex_v8	ENSG00000014824.13	SLC30A9	SLC30A9	-0.267054	2.25225e-09	42031397	Brain_Caudate_basal_ganglia	chr4_42031397_C_T_b38
	rs28712316	1.3439	0.877729	chr4	gtex_v8	ENSG00000014824.13	SLC30A9	SLC30A9	-0.0890154	1.47355e-05	42031397	Muscle_Skeletal	chr4_42031397_C_T_b38
	rs28712316	1.3439	0.877729	chr4	gtex_v8	ENSG00000014824.13	SLC30A9	SLC30A9	-0.241704	5.12559e-10	42031397	Brain_Cortex	chr4_42031397_C_T_b38
	rs28712316	1.3439	0.877729	chr4	gtex_v8	ENSG00000014824.13	SLC30A9	SLC30A9	-0.223392	5.01984e-10	42031397	Brain_Nucleus_accumbens_basal_ganglia	chr4_42031397_C_T_b38
	rs28712316	1.3439	0.877729	chr4	gtex_v8	ENSG00000014824.13	SLC30A9	SLC30A9	-0.39744	4.42608e-09	42031397	Brain_Substantia_nigra	chr4_42031397_C_T_b38
	rs28712316	1.3439	0.877729	chr4	gtex_v8	ENSG00000014824.13	SLC30A9	SLC30A9	-0.301192	4.10475e-07	42031397	Brain_Amygdala	chr4_42031397_C_T_b38
	rs4861155	1.3439	0.877729	chr4	gtex_v8	ENSG00000188848.15	BEND4	BEND4	-0.357446	5.70174e-10	42030007	Adipose_Subcutaneous	chr4_42030007_A_G_b38
	rs4861155	1.3439	0.877729	chr4	gtex_v8	ENSG00000014824.13	SLC30A9	SLC30A9	-0.1555	9.69157e-05	42030007	Brain_Cerebellum	chr4_42030007_A_G_b38
	rs4861155	1.3439	0.877729	chr4	gtex_v8	ENSG00000014824.13	SLC30A9	SLC30A9	-0.139573	1.5764e-07	42030007	Cells_Cultured_fibroblasts	chr4_42030007_A_G_b38
	rs4861155	1.3439	0.877729	chr4	gtex_v8	ENSG00000014824.13	SLC30A9	SLC30A9	-0.267054	2.25225e-09	42030007	Brain_Caudate_basal_ganglia	chr4_42030007_A_G_b38
	rs4861155	1.3439	0.877729	chr4	gtex_v8	ENSG00000014824.13	SLC30A9	SLC30A9	-0.0890154	1.47355e-05	42030007	Muscle_Skeletal	chr4_42030007_A_G_b38
	rs4861155	1.3439	0.877729	chr4	gtex_v8	ENSG00000014824.13	SLC30A9	SLC30A9	-0.241704	5.12559e-10	42030007	Brain_Cortex	chr4_42030007_A_G_b38
	rs4861155	1.3439	0.877729	chr4	gtex_v8	ENSG00000014824.13	SLC30A9	SLC30A9	-0.223392	5.01984e-10	42030007	Brain_Nucleus_accumbens_basal_ganglia	chr4_42030007_A_G_b38
	rs4861155	1.3439	0.877729	chr4	gtex_v8	ENSG00000014824.13	SLC30A9	SLC30A9	-0.39744	4.42608e-09	42030007	Brain_Substantia_nigra	chr4_42030007_A_G_b38
	rs4861155	1.3439	0.877729	chr4	gtex_v8	ENSG00000014824.13	SLC30A9	SLC30A9	-0.301192	4.10475e-07	42030007	Brain_Amygdala	chr4_42030007_A_G_b38
	rs13130229	1.3439	0.877729	chr4	gtex_v8	ENSG00000188848.15	BEND4	BEND4	-0.357446	5.70174e-10	42022421	Adipose_Subcutaneous	chr4_42022421_G_A_b38
	rs13130229	1.3439	0.877729	chr4	gtex_v8	ENSG00000014824.13	SLC30A9	SLC30A9	-0.1555	9.69157e-05	42022421	Brain_Cerebellum	chr4_42022421_G_A_b38
	rs13130229	1.3439	0.877729	chr4	gtex_v8	ENSG00000014824.13	SLC30A9	SLC30A9	-0.139573	1.5764e-07	42022421	Cells_Cultured_fibroblasts	chr4_42022421_G_A_b38
	rs13130229	1.3439	0.877729	chr4	gtex_v8	ENSG00000014824.13	SLC30A9	SLC30A9	-0.267054	2.25225e-09	42022421	Brain_Caudate_basal_ganglia	chr4_42022421_G_A_b38
	rs13130229	1.3439	0.877729	chr4	gtex_v8	ENSG00000014824.13	SLC30A9	SLC30A9	-0.0890154	1.47355e-05	42022421	Muscle_Skeletal	chr4_42022421_G_A_b38
	rs13130229	1.3439	0.877729	chr4	gtex_v8	ENSG00000014824.13	SLC30A9	SLC30A9	-0.241704	5.12559e-10	42022421	Brain_Cortex	chr4_42022421_G_A_b38
	rs13130229	1.3439	0.877729	chr4	gtex_v8	ENSG00000014824.13	SLC30A9	SLC30A9	-0.223392	5.01984e-10	42022421	Brain_Nucleus_accumbens_basal_ganglia	chr4_42022421_G_A_b38
	rs13130229	1.3439	0.877729	chr4	gtex_v8	ENSG00000014824.13	SLC30A9	SLC30A9	-0.39744	4.42608e-09	42022421	Brain_Substantia_nigra	chr4_42022421_G_A_b38
	rs13130229	1.3439	0.877729	chr4	gtex_v8	ENSG00000014824.13	SLC30A9	SLC30A9	-0.301192	4.10475e-07	42022421	Brain_Amygdala	chr4_42022421_G_A_b38
	rs1848180	1.3439	0.877729	chr4	gtex_v8	ENSG00000188848.15	BEND4	BEND4	-0.357446	5.70174e-10	42016927	Adipose_Subcutaneous	chr4_42016927_G_A_b38
	rs1848180	1.3439	0.877729	chr4	gtex_v8	ENSG00000014824.13	SLC30A9	SLC30A9	-0.1555	9.69157e-05	42016927	Brain_Cerebellum	chr4_42016927_G_A_b38
	rs1848180	1.3439	0.877729	chr4	gtex_v8	ENSG00000014824.13	SLC30A9	SLC30A9	-0.139573	1.5764e-07	42016927	Cells_Cultured_fibroblasts	chr4_42016927_G_A_b38
	rs1848180	1.3439	0.877729	chr4	gtex_v8	ENSG00000014824.13	SLC30A9	SLC30A9	-0.267054	2.25225e-09	42016927	Brain_Caudate_basal_ganglia	chr4_42016927_G_A_b38
	rs1848180	1.3439	0.877729	chr4	gtex_v8	ENSG00000014824.13	SLC30A9	SLC30A9	-0.0890154	1.47355e-05	42016927	Muscle_Skeletal	chr4_42016927_G_A_b38
	rs1848180	1.3439	0.877729	chr4	gtex_v8	ENSG00000014824.13	SLC30A9	SLC30A9	-0.241704	5.12559e-10	42016927	Brain_Cortex	chr4_42016927_G_A_b38
	rs1848180	1.3439	0.877729	chr4	gtex_v8	ENSG00000014824.13	SLC30A9	SLC30A9	-0.223392	5.01984e-10	42016927	Brain_Nucleus_accumbens_basal_ganglia	chr4_42016927_G_A_b38
	rs1848180	1.3439	0.877729	chr4	gtex_v8	ENSG00000014824.13	SLC30A9	SLC30A9	-0.39744	4.42608e-09	42016927	Brain_Substantia_nigra	chr4_42016927_G_A_b38
	rs1848180	1.3439	0.877729	chr4	gtex_v8	ENSG00000014824.13	SLC30A9	SLC30A9	-0.301192	4.10475e-07	42016927	Brain_Amygdala	chr4_42016927_G_A_b38
	rs2581426	1.3439	0.877729	chr4	gtex_v8	ENSG00000188848.15	BEND4	BEND4	-0.357446	5.70174e-10	42015483	Adipose_Subcutaneous	chr4_42015483_A_G_b38
	rs2581426	1.3439	0.877729	chr4	gtex_v8	ENSG00000014824.13	SLC30A9	SLC30A9	-0.1555	9.69157e-05	42015483	Brain_Cerebellum	chr4_42015483_A_G_b38
	rs2581426	1.3439	0.877729	chr4	gtex_v8	ENSG00000014824.13	SLC30A9	SLC30A9	-0.139573	1.5764e-07	42015483	Cells_Cultured_fibroblasts	chr4_42015483_A_G_b38
	rs2581426	1.3439	0.877729	chr4	gtex_v8	ENSG00000014824.13	SLC30A9	SLC30A9	-0.267054	2.25225e-09	42015483	Brain_Caudate_basal_ganglia	chr4_42015483_A_G_b38
	rs2581426	1.3439	0.877729	chr4	gtex_v8	ENSG00000014824.13	SLC30A9	SLC30A9	-0.0890154	1.47355e-05	42015483	Muscle_Skeletal	chr4_42015483_A_G_b38
	rs2581426	1.3439	0.877729	chr4	gtex_v8	ENSG00000014824.13	SLC30A9	SLC30A9	-0.241704	5.12559e-10	42015483	Brain_Cortex	chr4_42015483_A_G_b38
	rs2581426	1.3439	0.877729	chr4	gtex_v8	ENSG00000014824.13	SLC30A9	SLC30A9	-0.223392	5.01984e-10	42015483	Brain_Nucleus_accumbens_basal_ganglia	chr4_42015483_A_G_b38
	rs2581426	1.3439	0.877729	chr4	gtex_v8	ENSG00000014824.13	SLC30A9	SLC30A9	-0.39744	4.42608e-09	42015483	Brain_Substantia_nigra	chr4_42015483_A_G_b38
	rs2581426	1.3439	0.877729	chr4	gtex_v8	ENSG00000014824.13	SLC30A9	SLC30A9	-0.301192	4.10475e-07	42015483	Brain_Amygdala	chr4_42015483_A_G_b38
	rs2581430	1.3439	0.877729	chr4	gtex_v8	ENSG00000188848.15	BEND4	BEND4	-0.351318	1.06719e-09	42012245	Adipose_Subcutaneous	chr4_42012245_G_A_b38
	rs2581430	1.3439	0.877729	chr4	gtex_v8	ENSG00000014824.13	SLC30A9	SLC30A9	-0.153785	0.000103088	42012245	Brain_Cerebellum	chr4_42012245_G_A_b38
	rs2581430	1.3439	0.877729	chr4	gtex_v8	ENSG00000014824.13	SLC30A9	SLC30A9	-0.135564	3.24436e-07	42012245	Cells_Cultured_fibroblasts	chr4_42012245_G_A_b38
	rs2581430	1.3439	0.877729	chr4	gtex_v8	ENSG00000014824.13	SLC30A9	SLC30A9	-0.262589	4.02635e-09	42012245	Brain_Caudate_basal_ganglia	chr4_42012245_G_A_b38
	rs2581430	1.3439	0.877729	chr4	gtex_v8	ENSG00000014824.13	SLC30A9	SLC30A9	-0.087657	1.8128e-05	42012245	Muscle_Skeletal	chr4_42012245_G_A_b38
	rs2581430	1.3439	0.877729	chr4	gtex_v8	ENSG00000014824.13	SLC30A9	SLC30A9	-0.238234	8.53772e-10	42012245	Brain_Cortex	chr4_42012245_G_A_b38
	rs2581430	1.3439	0.877729	chr4	gtex_v8	ENSG00000014824.13	SLC30A9	SLC30A9	-0.226871	2.02248e-10	42012245	Brain_Nucleus_accumbens_basal_ganglia	chr4_42012245_G_A_b38
	rs2581430	1.3439	0.877729	chr4	gtex_v8	ENSG00000014824.13	SLC30A9	SLC30A9	-0.374203	1.97619e-08	42012245	Brain_Substantia_nigra	chr4_42012245_G_A_b38
	rs2581430	1.3439	0.877729	chr4	gtex_v8	ENSG00000014824.13	SLC30A9	SLC30A9	-0.293765	6.83827e-07	42012245	Brain_Amygdala	chr4_42012245_G_A_b38
	rs1395616	1.3439	0.877729	chr4	gtex_v8	ENSG00000188848.15	BEND4	BEND4	-0.357446	5.70174e-10	42010174	Adipose_Subcutaneous	chr4_42010174_T_C_b38
	rs1395616	1.3439	0.877729	chr4	gtex_v8	ENSG00000014824.13	SLC30A9	SLC30A9	-0.1555	9.69157e-05	42010174	Brain_Cerebellum	chr4_42010174_T_C_b38
	rs1395616	1.3439	0.877729	chr4	gtex_v8	ENSG00000014824.13	SLC30A9	SLC30A9	-0.139573	1.5764e-07	42010174	Cells_Cultured_fibroblasts	chr4_42010174_T_C_b38
	rs1395616	1.3439	0.877729	chr4	gtex_v8	ENSG00000014824.13	SLC30A9	SLC30A9	-0.267054	2.25225e-09	42010174	Brain_Caudate_basal_ganglia	chr4_42010174_T_C_b38
	rs1395616	1.3439	0.877729	chr4	gtex_v8	ENSG00000014824.13	SLC30A9	SLC30A9	-0.0890154	1.47355e-05	42010174	Muscle_Skeletal	chr4_42010174_T_C_b38
	rs1395616	1.3439	0.877729	chr4	gtex_v8	ENSG00000014824.13	SLC30A9	SLC30A9	-0.241704	5.12559e-10	42010174	Brain_Cortex	chr4_42010174_T_C_b38
	rs1395616	1.3439	0.877729	chr4	gtex_v8	ENSG00000014824.13	SLC30A9	SLC30A9	-0.223392	5.01984e-10	42010174	Brain_Nucleus_accumbens_basal_ganglia	chr4_42010174_T_C_b38
	rs1395616	1.3439	0.877729	chr4	gtex_v8	ENSG00000014824.13	SLC30A9	SLC30A9	-0.39744	4.42608e-09	42010174	Brain_Substantia_nigra	chr4_42010174_T_C_b38
	rs1395616	1.3439	0.877729	chr4	gtex_v8	ENSG00000014824.13	SLC30A9	SLC30A9	-0.301192	4.10475e-07	42010174	Brain_Amygdala	chr4_42010174_T_C_b38
	rs2581441	1.3439	0.877729	chr4	gtex_v8	ENSG00000188848.15	BEND4	BEND4	-0.361924	3.35426e-10	42009953	Adipose_Subcutaneous	chr4_42009953_A_G_b38
	rs2581441	1.3439	0.877729	chr4	gtex_v8	ENSG00000014824.13	SLC30A9	SLC30A9	-0.144766	5.32812e-08	42009953	Cells_Cultured_fibroblasts	chr4_42009953_A_G_b38
	rs2581441	1.3439	0.877729	chr4	gtex_v8	ENSG00000014824.13	SLC30A9	SLC30A9	-0.261781	2.50079e-09	42009953	Brain_Caudate_basal_ganglia	chr4_42009953_A_G_b38
	rs2581441	1.3439	0.877729	chr4	gtex_v8	ENSG00000014824.13	SLC30A9	SLC30A9	-0.0924693	6.14197e-06	42009953	Muscle_Skeletal	chr4_42009953_A_G_b38
	rs2581441	1.3439	0.877729	chr4	gtex_v8	ENSG00000014824.13	SLC30A9	SLC30A9	-0.240996	3.38836e-10	42009953	Brain_Cortex	chr4_42009953_A_G_b38
	rs2581441	1.3439	0.877729	chr4	gtex_v8	ENSG00000014824.13	SLC30A9	SLC30A9	-0.220653	3.98914e-10	42009953	Brain_Nucleus_accumbens_basal_ganglia	chr4_42009953_A_G_b38
	rs2581441	1.3439	0.877729	chr4	gtex_v8	ENSG00000014824.13	SLC30A9	SLC30A9	-0.383792	6.4241e-09	42009953	Brain_Substantia_nigra	chr4_42009953_A_G_b38
	rs2581441	1.3439	0.877729	chr4	gtex_v8	ENSG00000014824.13	SLC30A9	SLC30A9	-0.301192	4.10475e-07	42009953	Brain_Amygdala	chr4_42009953_A_G_b38
	rs2581441	1.3439	0.877729	chr4	gtex_v8	ENSG00000260519.1	RP11-109E24.2	RP11-109E24.2	-0.207739	0.000161514	42009953	Thyroid	chr4_42009953_A_G_b38
	rs9884564	1.3439	0.877729	chr4	gtex_v8	ENSG00000188848.15	BEND4	BEND4	-0.357446	5.70174e-10	42006226	Adipose_Subcutaneous	chr4_42006226_G_T_b38
	rs9884564	1.3439	0.877729	chr4	gtex_v8	ENSG00000014824.13	SLC30A9	SLC30A9	-0.1555	9.69157e-05	42006226	Brain_Cerebellum	chr4_42006226_G_T_b38
	rs9884564	1.3439	0.877729	chr4	gtex_v8	ENSG00000014824.13	SLC30A9	SLC30A9	-0.139573	1.5764e-07	42006226	Cells_Cultured_fibroblasts	chr4_42006226_G_T_b38
	rs9884564	1.3439	0.877729	chr4	gtex_v8	ENSG00000014824.13	SLC30A9	SLC30A9	-0.267054	2.25225e-09	42006226	Brain_Caudate_basal_ganglia	chr4_42006226_G_T_b38
	rs9884564	1.3439	0.877729	chr4	gtex_v8	ENSG00000014824.13	SLC30A9	SLC30A9	-0.0890154	1.47355e-05	42006226	Muscle_Skeletal	chr4_42006226_G_T_b38
	rs9884564	1.3439	0.877729	chr4	gtex_v8	ENSG00000014824.13	SLC30A9	SLC30A9	-0.241704	5.12559e-10	42006226	Brain_Cortex	chr4_42006226_G_T_b38
	rs9884564	1.3439	0.877729	chr4	gtex_v8	ENSG00000014824.13	SLC30A9	SLC30A9	-0.223392	5.01984e-10	42006226	Brain_Nucleus_accumbens_basal_ganglia	chr4_42006226_G_T_b38
	rs9884564	1.3439	0.877729	chr4	gtex_v8	ENSG00000014824.13	SLC30A9	SLC30A9	-0.39744	4.42608e-09	42006226	Brain_Substantia_nigra	chr4_42006226_G_T_b38
	rs9884564	1.3439	0.877729	chr4	gtex_v8	ENSG00000014824.13	SLC30A9	SLC30A9	-0.301192	4.10475e-07	42006226	Brain_Amygdala	chr4_42006226_G_T_b38
	rs2581451	1.3439	0.877729	chr4	gtex_v8	ENSG00000188848.15	BEND4	BEND4	-0.357446	5.70174e-10	42004040	Adipose_Subcutaneous	chr4_42004040_C_T_b38
	rs2581451	1.3439	0.877729	chr4	gtex_v8	ENSG00000014824.13	SLC30A9	SLC30A9	-0.1555	9.69157e-05	42004040	Brain_Cerebellum	chr4_42004040_C_T_b38
	rs2581451	1.3439	0.877729	chr4	gtex_v8	ENSG00000014824.13	SLC30A9	SLC30A9	-0.139573	1.5764e-07	42004040	Cells_Cultured_fibroblasts	chr4_42004040_C_T_b38
	rs2581451	1.3439	0.877729	chr4	gtex_v8	ENSG00000014824.13	SLC30A9	SLC30A9	-0.267054	2.25225e-09	42004040	Brain_Caudate_basal_ganglia	chr4_42004040_C_T_b38
	rs2581451	1.3439	0.877729	chr4	gtex_v8	ENSG00000014824.13	SLC30A9	SLC30A9	-0.0890154	1.47355e-05	42004040	Muscle_Skeletal	chr4_42004040_C_T_b38
	rs2581451	1.3439	0.877729	chr4	gtex_v8	ENSG00000014824.13	SLC30A9	SLC30A9	-0.241704	5.12559e-10	42004040	Brain_Cortex	chr4_42004040_C_T_b38
	rs2581451	1.3439	0.877729	chr4	gtex_v8	ENSG00000014824.13	SLC30A9	SLC30A9	-0.223392	5.01984e-10	42004040	Brain_Nucleus_accumbens_basal_ganglia	chr4_42004040_C_T_b38
	rs2581451	1.3439	0.877729	chr4	gtex_v8	ENSG00000014824.13	SLC30A9	SLC30A9	-0.39744	4.42608e-09	42004040	Brain_Substantia_nigra	chr4_42004040_C_T_b38
	rs2581451	1.3439	0.877729	chr4	gtex_v8	ENSG00000014824.13	SLC30A9	SLC30A9	-0.301192	4.10475e-07	42004040	Brain_Amygdala	chr4_42004040_C_T_b38
	rs937866	1.34327	0.877729	chr4	gtex_v8	ENSG00000188848.15	BEND4	BEND4	-0.348547	1.68474e-09	41979725	Adipose_Subcutaneous	chr4_41979725_T_C_b38
	rs937866	1.34327	0.877729	chr4	gtex_v8	ENSG00000014824.13	SLC30A9	SLC30A9	-0.143441	7.20917e-08	41979725	Cells_Cultured_fibroblasts	chr4_41979725_T_C_b38
	rs937866	1.34327	0.877729	chr4	gtex_v8	ENSG00000014824.13	SLC30A9	SLC30A9	-0.260131	1.02286e-08	41979725	Brain_Caudate_basal_ganglia	chr4_41979725_T_C_b38
	rs937866	1.34327	0.877729	chr4	gtex_v8	ENSG00000182308.6	DCAF4L1	DCAF4L1	-0.369729	6.58201e-05	41979725	Brain_Caudate_basal_ganglia	chr4_41979725_T_C_b38
	rs937866	1.34327	0.877729	chr4	gtex_v8	ENSG00000014824.13	SLC30A9	SLC30A9	-0.0931595	5.93964e-06	41979725	Muscle_Skeletal	chr4_41979725_T_C_b38
	rs937866	1.34327	0.877729	chr4	gtex_v8	ENSG00000014824.13	SLC30A9	SLC30A9	-0.23807	1.23197e-09	41979725	Brain_Cortex	chr4_41979725_T_C_b38
	rs937866	1.34327	0.877729	chr4	gtex_v8	ENSG00000014824.13	SLC30A9	SLC30A9	-0.214667	3.96653e-09	41979725	Brain_Nucleus_accumbens_basal_ganglia	chr4_41979725_T_C_b38
	rs937866	1.34327	0.877729	chr4	gtex_v8	ENSG00000014824.13	SLC30A9	SLC30A9	-0.386145	2.79118e-08	41979725	Brain_Substantia_nigra	chr4_41979725_T_C_b38
	rs937866	1.34327	0.877729	chr4	gtex_v8	ENSG00000014824.13	SLC30A9	SLC30A9	-0.296356	8.18008e-07	41979725	Brain_Amygdala	chr4_41979725_T_C_b38
	rs937866	1.34327	0.877729	chr4	gtex_v8	ENSG00000182308.6	DCAF4L1	DCAF4L1	-0.225827	6.16365e-05	41979725	Heart_Left_Ventricle	chr4_41979725_T_C_b38
	rs2581461	1.34327	0.877729	chr4	gtex_v8	ENSG00000188848.15	BEND4	BEND4	-0.348547	1.68474e-09	41979349	Adipose_Subcutaneous	chr4_41979349_T_C_b38
	rs2581461	1.34327	0.877729	chr4	gtex_v8	ENSG00000014824.13	SLC30A9	SLC30A9	-0.143441	7.20917e-08	41979349	Cells_Cultured_fibroblasts	chr4_41979349_T_C_b38
	rs2581461	1.34327	0.877729	chr4	gtex_v8	ENSG00000014824.13	SLC30A9	SLC30A9	-0.260131	1.02286e-08	41979349	Brain_Caudate_basal_ganglia	chr4_41979349_T_C_b38
	rs2581461	1.34327	0.877729	chr4	gtex_v8	ENSG00000182308.6	DCAF4L1	DCAF4L1	-0.369729	6.58201e-05	41979349	Brain_Caudate_basal_ganglia	chr4_41979349_T_C_b38
	rs2581461	1.34327	0.877729	chr4	gtex_v8	ENSG00000014824.13	SLC30A9	SLC30A9	-0.0931595	5.93964e-06	41979349	Muscle_Skeletal	chr4_41979349_T_C_b38
	rs2581461	1.34327	0.877729	chr4	gtex_v8	ENSG00000014824.13	SLC30A9	SLC30A9	-0.23807	1.23197e-09	41979349	Brain_Cortex	chr4_41979349_T_C_b38
	rs2581461	1.34327	0.877729	chr4	gtex_v8	ENSG00000014824.13	SLC30A9	SLC30A9	-0.214667	3.96653e-09	41979349	Brain_Nucleus_accumbens_basal_ganglia	chr4_41979349_T_C_b38
	rs2581461	1.34327	0.877729	chr4	gtex_v8	ENSG00000014824.13	SLC30A9	SLC30A9	-0.386145	2.79118e-08	41979349	Brain_Substantia_nigra	chr4_41979349_T_C_b38
	rs2581461	1.34327	0.877729	chr4	gtex_v8	ENSG00000014824.13	SLC30A9	SLC30A9	-0.296356	8.18008e-07	41979349	Brain_Amygdala	chr4_41979349_T_C_b38
	rs2581461	1.34327	0.877729	chr4	gtex_v8	ENSG00000182308.6	DCAF4L1	DCAF4L1	-0.225827	6.16365e-05	41979349	Heart_Left_Ventricle	chr4_41979349_T_C_b38
	rs2581460	1.34327	0.877729	chr4	gtex_v8	ENSG00000188848.15	BEND4	BEND4	-0.348547	1.68474e-09	41978103	Adipose_Subcutaneous	chr4_41978103_C_G_b38
	rs2581460	1.34327	0.877729	chr4	gtex_v8	ENSG00000014824.13	SLC30A9	SLC30A9	-0.143441	7.20917e-08	41978103	Cells_Cultured_fibroblasts	chr4_41978103_C_G_b38
	rs2581460	1.34327	0.877729	chr4	gtex_v8	ENSG00000014824.13	SLC30A9	SLC30A9	-0.260131	1.02286e-08	41978103	Brain_Caudate_basal_ganglia	chr4_41978103_C_G_b38
	rs2581460	1.34327	0.877729	chr4	gtex_v8	ENSG00000182308.6	DCAF4L1	DCAF4L1	-0.369729	6.58201e-05	41978103	Brain_Caudate_basal_ganglia	chr4_41978103_C_G_b38
	rs2581460	1.34327	0.877729	chr4	gtex_v8	ENSG00000014824.13	SLC30A9	SLC30A9	-0.0931595	5.93964e-06	41978103	Muscle_Skeletal	chr4_41978103_C_G_b38
	rs2581460	1.34327	0.877729	chr4	gtex_v8	ENSG00000014824.13	SLC30A9	SLC30A9	-0.23807	1.23197e-09	41978103	Brain_Cortex	chr4_41978103_C_G_b38
	rs2581460	1.34327	0.877729	chr4	gtex_v8	ENSG00000014824.13	SLC30A9	SLC30A9	-0.214667	3.96653e-09	41978103	Brain_Nucleus_accumbens_basal_ganglia	chr4_41978103_C_G_b38
	rs2581460	1.34327	0.877729	chr4	gtex_v8	ENSG00000014824.13	SLC30A9	SLC30A9	-0.386145	2.79118e-08	41978103	Brain_Substantia_nigra	chr4_41978103_C_G_b38
	rs2581460	1.34327	0.877729	chr4	gtex_v8	ENSG00000014824.13	SLC30A9	SLC30A9	-0.296356	8.18008e-07	41978103	Brain_Amygdala	chr4_41978103_C_G_b38
	rs2581460	1.34327	0.877729	chr4	gtex_v8	ENSG00000182308.6	DCAF4L1	DCAF4L1	-0.225827	6.16365e-05	41978103	Heart_Left_Ventricle	chr4_41978103_C_G_b38
	rs62303875	1.34318	0.882096	chr4	gtex_v8	ENSG00000188848.15	BEND4	BEND4	-0.321246	5.27382e-08	42095282	Adipose_Subcutaneous	chr4_42095282_C_G_b38
	rs62303875	1.34318	0.882096	chr4	gtex_v8	ENSG00000014824.13	SLC30A9	SLC30A9	0.116086	8.51504e-05	42095282	Adipose_Subcutaneous	chr4_42095282_C_G_b38
	rs62303875	1.34318	0.882096	chr4	gtex_v8	ENSG00000014824.13	SLC30A9	SLC30A9	-0.176651	1.10431e-05	42095282	Brain_Cerebellum	chr4_42095282_C_G_b38
	rs62303875	1.34318	0.882096	chr4	gtex_v8	ENSG00000014824.13	SLC30A9	SLC30A9	-0.221418	5.29493e-07	42095282	Brain_Anterior_cingulate_cortex_BA24	chr4_42095282_C_G_b38
	rs62303875	1.34318	0.882096	chr4	gtex_v8	ENSG00000014824.13	SLC30A9	SLC30A9	-0.132369	1.93425e-06	42095282	Cells_Cultured_fibroblasts	chr4_42095282_C_G_b38
	rs62303875	1.34318	0.882096	chr4	gtex_v8	ENSG00000014824.13	SLC30A9	SLC30A9	-0.262467	6.62152e-09	42095282	Brain_Caudate_basal_ganglia	chr4_42095282_C_G_b38
	rs62303875	1.34318	0.882096	chr4	gtex_v8	ENSG00000014824.13	SLC30A9	SLC30A9	-0.216849	4.84523e-07	42095282	Brain_Hypothalamus	chr4_42095282_C_G_b38
	rs62303875	1.34318	0.882096	chr4	gtex_v8	ENSG00000014824.13	SLC30A9	SLC30A9	-0.253066	6.64656e-11	42095282	Brain_Cortex	chr4_42095282_C_G_b38
	rs62303875	1.34318	0.882096	chr4	gtex_v8	ENSG00000014824.13	SLC30A9	SLC30A9	-0.251048	1.22744e-12	42095282	Brain_Nucleus_accumbens_basal_ganglia	chr4_42095282_C_G_b38
	rs62303875	1.34318	0.882096	chr4	gtex_v8	ENSG00000014824.13	SLC30A9	SLC30A9	-0.402568	1.91898e-09	42095282	Brain_Substantia_nigra	chr4_42095282_C_G_b38
	rs62303875	1.34318	0.882096	chr4	gtex_v8	ENSG00000014824.13	SLC30A9	SLC30A9	-0.317622	6.28787e-08	42095282	Brain_Amygdala	chr4_42095282_C_G_b38
	rs62303875	1.34318	0.882096	chr4	gtex_v8	ENSG00000014824.13	SLC30A9	SLC30A9	0.0898475	0.000215142	42095282	Thyroid	chr4_42095282_C_G_b38
	rs62303875	1.34318	0.882096	chr4	gtex_v8	ENSG00000182308.6	DCAF4L1	DCAF4L1	-0.181835	0.000127946	42095282	Thyroid	chr4_42095282_C_G_b38
	rs62303875	1.34318	0.882096	chr4	gtex_v8	ENSG00000182308.6	DCAF4L1	DCAF4L1	-0.246314	2.06168e-05	42095282	Heart_Left_Ventricle	chr4_42095282_C_G_b38
	rs62303874	1.34318	0.882096	chr4	gtex_v8	ENSG00000188848.15	BEND4	BEND4	-0.321246	5.27382e-08	42095281	Adipose_Subcutaneous	chr4_42095281_A_G_b38
	rs62303874	1.34318	0.882096	chr4	gtex_v8	ENSG00000014824.13	SLC30A9	SLC30A9	0.116086	8.51504e-05	42095281	Adipose_Subcutaneous	chr4_42095281_A_G_b38
	rs62303874	1.34318	0.882096	chr4	gtex_v8	ENSG00000014824.13	SLC30A9	SLC30A9	-0.176651	1.10431e-05	42095281	Brain_Cerebellum	chr4_42095281_A_G_b38
	rs62303874	1.34318	0.882096	chr4	gtex_v8	ENSG00000014824.13	SLC30A9	SLC30A9	-0.221418	5.29493e-07	42095281	Brain_Anterior_cingulate_cortex_BA24	chr4_42095281_A_G_b38
	rs62303874	1.34318	0.882096	chr4	gtex_v8	ENSG00000014824.13	SLC30A9	SLC30A9	-0.132369	1.93425e-06	42095281	Cells_Cultured_fibroblasts	chr4_42095281_A_G_b38
	rs62303874	1.34318	0.882096	chr4	gtex_v8	ENSG00000014824.13	SLC30A9	SLC30A9	-0.262467	6.62152e-09	42095281	Brain_Caudate_basal_ganglia	chr4_42095281_A_G_b38
	rs62303874	1.34318	0.882096	chr4	gtex_v8	ENSG00000014824.13	SLC30A9	SLC30A9	-0.216849	4.84523e-07	42095281	Brain_Hypothalamus	chr4_42095281_A_G_b38
	rs62303874	1.34318	0.882096	chr4	gtex_v8	ENSG00000014824.13	SLC30A9	SLC30A9	-0.253066	6.64656e-11	42095281	Brain_Cortex	chr4_42095281_A_G_b38
	rs62303874	1.34318	0.882096	chr4	gtex_v8	ENSG00000014824.13	SLC30A9	SLC30A9	-0.251048	1.22744e-12	42095281	Brain_Nucleus_accumbens_basal_ganglia	chr4_42095281_A_G_b38
	rs62303874	1.34318	0.882096	chr4	gtex_v8	ENSG00000014824.13	SLC30A9	SLC30A9	-0.402568	1.91898e-09	42095281	Brain_Substantia_nigra	chr4_42095281_A_G_b38
	rs62303874	1.34318	0.882096	chr4	gtex_v8	ENSG00000014824.13	SLC30A9	SLC30A9	-0.317622	6.28787e-08	42095281	Brain_Amygdala	chr4_42095281_A_G_b38
	rs62303874	1.34318	0.882096	chr4	gtex_v8	ENSG00000014824.13	SLC30A9	SLC30A9	0.0898475	0.000215142	42095281	Thyroid	chr4_42095281_A_G_b38
	rs62303874	1.34318	0.882096	chr4	gtex_v8	ENSG00000182308.6	DCAF4L1	DCAF4L1	-0.181835	0.000127946	42095281	Thyroid	chr4_42095281_A_G_b38
	rs62303874	1.34318	0.882096	chr4	gtex_v8	ENSG00000182308.6	DCAF4L1	DCAF4L1	-0.246314	2.06168e-05	42095281	Heart_Left_Ventricle	chr4_42095281_A_G_b38
	rs62303873	1.34318	0.882096	chr4	gtex_v8	ENSG00000188848.15	BEND4	BEND4	-0.321246	5.27382e-08	42095280	Adipose_Subcutaneous	chr4_42095280_C_T_b38
	rs62303873	1.34318	0.882096	chr4	gtex_v8	ENSG00000014824.13	SLC30A9	SLC30A9	0.116086	8.51504e-05	42095280	Adipose_Subcutaneous	chr4_42095280_C_T_b38
	rs62303873	1.34318	0.882096	chr4	gtex_v8	ENSG00000014824.13	SLC30A9	SLC30A9	-0.176651	1.10431e-05	42095280	Brain_Cerebellum	chr4_42095280_C_T_b38
	rs62303873	1.34318	0.882096	chr4	gtex_v8	ENSG00000014824.13	SLC30A9	SLC30A9	-0.221418	5.29493e-07	42095280	Brain_Anterior_cingulate_cortex_BA24	chr4_42095280_C_T_b38
	rs62303873	1.34318	0.882096	chr4	gtex_v8	ENSG00000014824.13	SLC30A9	SLC30A9	-0.132369	1.93425e-06	42095280	Cells_Cultured_fibroblasts	chr4_42095280_C_T_b38
	rs62303873	1.34318	0.882096	chr4	gtex_v8	ENSG00000014824.13	SLC30A9	SLC30A9	-0.262467	6.62152e-09	42095280	Brain_Caudate_basal_ganglia	chr4_42095280_C_T_b38
	rs62303873	1.34318	0.882096	chr4	gtex_v8	ENSG00000014824.13	SLC30A9	SLC30A9	-0.216849	4.84523e-07	42095280	Brain_Hypothalamus	chr4_42095280_C_T_b38
	rs62303873	1.34318	0.882096	chr4	gtex_v8	ENSG00000014824.13	SLC30A9	SLC30A9	-0.253066	6.64656e-11	42095280	Brain_Cortex	chr4_42095280_C_T_b38
	rs62303873	1.34318	0.882096	chr4	gtex_v8	ENSG00000014824.13	SLC30A9	SLC30A9	-0.251048	1.22744e-12	42095280	Brain_Nucleus_accumbens_basal_ganglia	chr4_42095280_C_T_b38
	rs62303873	1.34318	0.882096	chr4	gtex_v8	ENSG00000014824.13	SLC30A9	SLC30A9	-0.402568	1.91898e-09	42095280	Brain_Substantia_nigra	chr4_42095280_C_T_b38
	rs62303873	1.34318	0.882096	chr4	gtex_v8	ENSG00000014824.13	SLC30A9	SLC30A9	-0.317622	6.28787e-08	42095280	Brain_Amygdala	chr4_42095280_C_T_b38
	rs62303873	1.34318	0.882096	chr4	gtex_v8	ENSG00000014824.13	SLC30A9	SLC30A9	0.0898475	0.000215142	42095280	Thyroid	chr4_42095280_C_T_b38
	rs62303873	1.34318	0.882096	chr4	gtex_v8	ENSG00000182308.6	DCAF4L1	DCAF4L1	-0.181835	0.000127946	42095280	Thyroid	chr4_42095280_C_T_b38
	rs62303873	1.34318	0.882096	chr4	gtex_v8	ENSG00000182308.6	DCAF4L1	DCAF4L1	-0.246314	2.06168e-05	42095280	Heart_Left_Ventricle	chr4_42095280_C_T_b38
	rs13120844	1.34318	0.882096	chr4	gtex_v8	ENSG00000188848.15	BEND4	BEND4	-0.332106	1.28672e-08	42093983	Adipose_Subcutaneous	chr4_42093983_G_A_b38
	rs13120844	1.34318	0.882096	chr4	gtex_v8	ENSG00000014824.13	SLC30A9	SLC30A9	-0.175244	1.13607e-05	42093983	Brain_Cerebellum	chr4_42093983_G_A_b38
	rs13120844	1.34318	0.882096	chr4	gtex_v8	ENSG00000014824.13	SLC30A9	SLC30A9	-0.221418	5.29493e-07	42093983	Brain_Anterior_cingulate_cortex_BA24	chr4_42093983_G_A_b38
	rs13120844	1.34318	0.882096	chr4	gtex_v8	ENSG00000014824.13	SLC30A9	SLC30A9	-0.137586	7.25032e-07	42093983	Cells_Cultured_fibroblasts	chr4_42093983_G_A_b38
	rs13120844	1.34318	0.882096	chr4	gtex_v8	ENSG00000014824.13	SLC30A9	SLC30A9	-0.262467	6.62152e-09	42093983	Brain_Caudate_basal_ganglia	chr4_42093983_G_A_b38
	rs13120844	1.34318	0.882096	chr4	gtex_v8	ENSG00000014824.13	SLC30A9	SLC30A9	-0.216849	4.84523e-07	42093983	Brain_Hypothalamus	chr4_42093983_G_A_b38
	rs13120844	1.34318	0.882096	chr4	gtex_v8	ENSG00000014824.13	SLC30A9	SLC30A9	-0.25413	6.53653e-11	42093983	Brain_Cortex	chr4_42093983_G_A_b38
	rs13120844	1.34318	0.882096	chr4	gtex_v8	ENSG00000014824.13	SLC30A9	SLC30A9	-0.251048	1.22744e-12	42093983	Brain_Nucleus_accumbens_basal_ganglia	chr4_42093983_G_A_b38
	rs13120844	1.34318	0.882096	chr4	gtex_v8	ENSG00000014824.13	SLC30A9	SLC30A9	-0.402568	1.91898e-09	42093983	Brain_Substantia_nigra	chr4_42093983_G_A_b38
	rs13120844	1.34318	0.882096	chr4	gtex_v8	ENSG00000014824.13	SLC30A9	SLC30A9	-0.317622	6.28787e-08	42093983	Brain_Amygdala	chr4_42093983_G_A_b38
	rs13120844	1.34318	0.882096	chr4	gtex_v8	ENSG00000014824.13	SLC30A9	SLC30A9	0.0907632	0.000175075	42093983	Thyroid	chr4_42093983_G_A_b38
	rs13120844	1.34318	0.882096	chr4	gtex_v8	ENSG00000182308.6	DCAF4L1	DCAF4L1	-0.238754	3.75063e-05	42093983	Heart_Left_Ventricle	chr4_42093983_G_A_b38
	rs10938178	1.34318	0.882096	chr4	gtex_v8	ENSG00000188848.15	BEND4	BEND4	-0.327572	1.93118e-08	42089474	Adipose_Subcutaneous	chr4_42089474_G_C_b38
	rs10938178	1.34318	0.882096	chr4	gtex_v8	ENSG00000014824.13	SLC30A9	SLC30A9	-0.175244	1.13607e-05	42089474	Brain_Cerebellum	chr4_42089474_G_C_b38
	rs10938178	1.34318	0.882096	chr4	gtex_v8	ENSG00000014824.13	SLC30A9	SLC30A9	-0.221418	5.29493e-07	42089474	Brain_Anterior_cingulate_cortex_BA24	chr4_42089474_G_C_b38
	rs10938178	1.34318	0.882096	chr4	gtex_v8	ENSG00000014824.13	SLC30A9	SLC30A9	-0.137586	7.25032e-07	42089474	Cells_Cultured_fibroblasts	chr4_42089474_G_C_b38
	rs10938178	1.34318	0.882096	chr4	gtex_v8	ENSG00000014824.13	SLC30A9	SLC30A9	-0.262467	6.62152e-09	42089474	Brain_Caudate_basal_ganglia	chr4_42089474_G_C_b38
	rs10938178	1.34318	0.882096	chr4	gtex_v8	ENSG00000014824.13	SLC30A9	SLC30A9	-0.216849	4.84523e-07	42089474	Brain_Hypothalamus	chr4_42089474_G_C_b38
	rs10938178	1.34318	0.882096	chr4	gtex_v8	ENSG00000014824.13	SLC30A9	SLC30A9	-0.25413	6.53653e-11	42089474	Brain_Cortex	chr4_42089474_G_C_b38
	rs10938178	1.34318	0.882096	chr4	gtex_v8	ENSG00000014824.13	SLC30A9	SLC30A9	-0.251048	1.22744e-12	42089474	Brain_Nucleus_accumbens_basal_ganglia	chr4_42089474_G_C_b38
	rs10938178	1.34318	0.882096	chr4	gtex_v8	ENSG00000014824.13	SLC30A9	SLC30A9	-0.402568	1.91898e-09	42089474	Brain_Substantia_nigra	chr4_42089474_G_C_b38
	rs10938178	1.34318	0.882096	chr4	gtex_v8	ENSG00000014824.13	SLC30A9	SLC30A9	-0.317622	6.28787e-08	42089474	Brain_Amygdala	chr4_42089474_G_C_b38
	rs10938178	1.34318	0.882096	chr4	gtex_v8	ENSG00000014824.13	SLC30A9	SLC30A9	0.0915335	0.000150174	42089474	Thyroid	chr4_42089474_G_C_b38
	rs10938178	1.34318	0.882096	chr4	gtex_v8	ENSG00000182308.6	DCAF4L1	DCAF4L1	-0.238754	3.75063e-05	42089474	Heart_Left_Ventricle	chr4_42089474_G_C_b38
	rs11051	1.34318	0.882096	chr4	gtex_v8	ENSG00000188848.15	BEND4	BEND4	-0.331245	1.56392e-08	42087160	Adipose_Subcutaneous	chr4_42087160_G_A_b38
	rs11051	1.34318	0.882096	chr4	gtex_v8	ENSG00000014824.13	SLC30A9	SLC30A9	-0.175244	1.13607e-05	42087160	Brain_Cerebellum	chr4_42087160_G_A_b38
	rs11051	1.34318	0.882096	chr4	gtex_v8	ENSG00000014824.13	SLC30A9	SLC30A9	-0.221418	5.29493e-07	42087160	Brain_Anterior_cingulate_cortex_BA24	chr4_42087160_G_A_b38
	rs11051	1.34318	0.882096	chr4	gtex_v8	ENSG00000014824.13	SLC30A9	SLC30A9	-0.137586	7.25032e-07	42087160	Cells_Cultured_fibroblasts	chr4_42087160_G_A_b38
	rs11051	1.34318	0.882096	chr4	gtex_v8	ENSG00000014824.13	SLC30A9	SLC30A9	-0.262467	6.62152e-09	42087160	Brain_Caudate_basal_ganglia	chr4_42087160_G_A_b38
	rs11051	1.34318	0.882096	chr4	gtex_v8	ENSG00000014824.13	SLC30A9	SLC30A9	-0.216849	4.84523e-07	42087160	Brain_Hypothalamus	chr4_42087160_G_A_b38
	rs11051	1.34318	0.882096	chr4	gtex_v8	ENSG00000014824.13	SLC30A9	SLC30A9	-0.25413	6.53653e-11	42087160	Brain_Cortex	chr4_42087160_G_A_b38
	rs11051	1.34318	0.882096	chr4	gtex_v8	ENSG00000014824.13	SLC30A9	SLC30A9	-0.251048	1.22744e-12	42087160	Brain_Nucleus_accumbens_basal_ganglia	chr4_42087160_G_A_b38
	rs11051	1.34318	0.882096	chr4	gtex_v8	ENSG00000014824.13	SLC30A9	SLC30A9	-0.402568	1.91898e-09	42087160	Brain_Substantia_nigra	chr4_42087160_G_A_b38
	rs11051	1.34318	0.882096	chr4	gtex_v8	ENSG00000014824.13	SLC30A9	SLC30A9	-0.317622	6.28787e-08	42087160	Brain_Amygdala	chr4_42087160_G_A_b38
	rs11051	1.34318	0.882096	chr4	gtex_v8	ENSG00000014824.13	SLC30A9	SLC30A9	0.0917377	0.00015455	42087160	Thyroid	chr4_42087160_G_A_b38
	rs11051	1.34318	0.882096	chr4	gtex_v8	ENSG00000182308.6	DCAF4L1	DCAF4L1	-0.242136	2.88352e-05	42087160	Heart_Left_Ventricle	chr4_42087160_G_A_b38
	rs4619931	1.34318	0.882096	chr4	gtex_v8	ENSG00000188848.15	BEND4	BEND4	-0.332106	1.28672e-08	42072616	Adipose_Subcutaneous	chr4_42072616_A_G_b38
	rs4619931	1.34318	0.882096	chr4	gtex_v8	ENSG00000014824.13	SLC30A9	SLC30A9	-0.175244	1.13607e-05	42072616	Brain_Cerebellum	chr4_42072616_A_G_b38
	rs4619931	1.34318	0.882096	chr4	gtex_v8	ENSG00000014824.13	SLC30A9	SLC30A9	-0.221418	5.29493e-07	42072616	Brain_Anterior_cingulate_cortex_BA24	chr4_42072616_A_G_b38
	rs4619931	1.34318	0.882096	chr4	gtex_v8	ENSG00000014824.13	SLC30A9	SLC30A9	-0.137586	7.25032e-07	42072616	Cells_Cultured_fibroblasts	chr4_42072616_A_G_b38
	rs4619931	1.34318	0.882096	chr4	gtex_v8	ENSG00000014824.13	SLC30A9	SLC30A9	-0.262467	6.62152e-09	42072616	Brain_Caudate_basal_ganglia	chr4_42072616_A_G_b38
	rs4619931	1.34318	0.882096	chr4	gtex_v8	ENSG00000014824.13	SLC30A9	SLC30A9	-0.216849	4.84523e-07	42072616	Brain_Hypothalamus	chr4_42072616_A_G_b38
	rs4619931	1.34318	0.882096	chr4	gtex_v8	ENSG00000014824.13	SLC30A9	SLC30A9	-0.25413	6.53653e-11	42072616	Brain_Cortex	chr4_42072616_A_G_b38
	rs4619931	1.34318	0.882096	chr4	gtex_v8	ENSG00000014824.13	SLC30A9	SLC30A9	-0.251048	1.22744e-12	42072616	Brain_Nucleus_accumbens_basal_ganglia	chr4_42072616_A_G_b38
	rs4619931	1.34318	0.882096	chr4	gtex_v8	ENSG00000014824.13	SLC30A9	SLC30A9	-0.402568	1.91898e-09	42072616	Brain_Substantia_nigra	chr4_42072616_A_G_b38
	rs4619931	1.34318	0.882096	chr4	gtex_v8	ENSG00000014824.13	SLC30A9	SLC30A9	-0.317622	6.28787e-08	42072616	Brain_Amygdala	chr4_42072616_A_G_b38
	rs4619931	1.34318	0.882096	chr4	gtex_v8	ENSG00000014824.13	SLC30A9	SLC30A9	0.0907632	0.000175075	42072616	Thyroid	chr4_42072616_A_G_b38
	rs4619931	1.34318	0.882096	chr4	gtex_v8	ENSG00000182308.6	DCAF4L1	DCAF4L1	-0.238754	3.75063e-05	42072616	Heart_Left_Ventricle	chr4_42072616_A_G_b38
	rs12643893	1.34318	0.882096	chr4	gtex_v8	ENSG00000188848.15	BEND4	BEND4	-0.332106	1.28672e-08	42067012	Adipose_Subcutaneous	chr4_42067012_T_C_b38
	rs12643893	1.34318	0.882096	chr4	gtex_v8	ENSG00000014824.13	SLC30A9	SLC30A9	-0.175244	1.13607e-05	42067012	Brain_Cerebellum	chr4_42067012_T_C_b38
	rs12643893	1.34318	0.882096	chr4	gtex_v8	ENSG00000014824.13	SLC30A9	SLC30A9	-0.221418	5.29493e-07	42067012	Brain_Anterior_cingulate_cortex_BA24	chr4_42067012_T_C_b38
	rs12643893	1.34318	0.882096	chr4	gtex_v8	ENSG00000014824.13	SLC30A9	SLC30A9	-0.137586	7.25032e-07	42067012	Cells_Cultured_fibroblasts	chr4_42067012_T_C_b38
	rs12643893	1.34318	0.882096	chr4	gtex_v8	ENSG00000014824.13	SLC30A9	SLC30A9	-0.262467	6.62152e-09	42067012	Brain_Caudate_basal_ganglia	chr4_42067012_T_C_b38
	rs12643893	1.34318	0.882096	chr4	gtex_v8	ENSG00000014824.13	SLC30A9	SLC30A9	-0.216849	4.84523e-07	42067012	Brain_Hypothalamus	chr4_42067012_T_C_b38
	rs12643893	1.34318	0.882096	chr4	gtex_v8	ENSG00000014824.13	SLC30A9	SLC30A9	-0.25413	6.53653e-11	42067012	Brain_Cortex	chr4_42067012_T_C_b38
	rs12643893	1.34318	0.882096	chr4	gtex_v8	ENSG00000014824.13	SLC30A9	SLC30A9	-0.251048	1.22744e-12	42067012	Brain_Nucleus_accumbens_basal_ganglia	chr4_42067012_T_C_b38
	rs12643893	1.34318	0.882096	chr4	gtex_v8	ENSG00000014824.13	SLC30A9	SLC30A9	-0.402568	1.91898e-09	42067012	Brain_Substantia_nigra	chr4_42067012_T_C_b38
	rs12643893	1.34318	0.882096	chr4	gtex_v8	ENSG00000014824.13	SLC30A9	SLC30A9	-0.317622	6.28787e-08	42067012	Brain_Amygdala	chr4_42067012_T_C_b38
	rs12643893	1.34318	0.882096	chr4	gtex_v8	ENSG00000014824.13	SLC30A9	SLC30A9	0.0907632	0.000175075	42067012	Thyroid	chr4_42067012_T_C_b38
	rs12643893	1.34318	0.882096	chr4	gtex_v8	ENSG00000182308.6	DCAF4L1	DCAF4L1	-0.238754	3.75063e-05	42067012	Heart_Left_Ventricle	chr4_42067012_T_C_b38
	rs4543157	1.34318	0.882096	chr4	gtex_v8	ENSG00000188848.15	BEND4	BEND4	-0.332106	1.28672e-08	42066213	Adipose_Subcutaneous	chr4_42066213_A_G_b38
	rs4543157	1.34318	0.882096	chr4	gtex_v8	ENSG00000014824.13	SLC30A9	SLC30A9	-0.175244	1.13607e-05	42066213	Brain_Cerebellum	chr4_42066213_A_G_b38
	rs4543157	1.34318	0.882096	chr4	gtex_v8	ENSG00000014824.13	SLC30A9	SLC30A9	-0.221418	5.29493e-07	42066213	Brain_Anterior_cingulate_cortex_BA24	chr4_42066213_A_G_b38
	rs4543157	1.34318	0.882096	chr4	gtex_v8	ENSG00000014824.13	SLC30A9	SLC30A9	-0.137586	7.25032e-07	42066213	Cells_Cultured_fibroblasts	chr4_42066213_A_G_b38
	rs4543157	1.34318	0.882096	chr4	gtex_v8	ENSG00000014824.13	SLC30A9	SLC30A9	-0.262467	6.62152e-09	42066213	Brain_Caudate_basal_ganglia	chr4_42066213_A_G_b38
	rs4543157	1.34318	0.882096	chr4	gtex_v8	ENSG00000014824.13	SLC30A9	SLC30A9	-0.216849	4.84523e-07	42066213	Brain_Hypothalamus	chr4_42066213_A_G_b38
	rs4543157	1.34318	0.882096	chr4	gtex_v8	ENSG00000014824.13	SLC30A9	SLC30A9	-0.25413	6.53653e-11	42066213	Brain_Cortex	chr4_42066213_A_G_b38
	rs4543157	1.34318	0.882096	chr4	gtex_v8	ENSG00000014824.13	SLC30A9	SLC30A9	-0.251048	1.22744e-12	42066213	Brain_Nucleus_accumbens_basal_ganglia	chr4_42066213_A_G_b38
	rs4543157	1.34318	0.882096	chr4	gtex_v8	ENSG00000014824.13	SLC30A9	SLC30A9	-0.402568	1.91898e-09	42066213	Brain_Substantia_nigra	chr4_42066213_A_G_b38
	rs4543157	1.34318	0.882096	chr4	gtex_v8	ENSG00000014824.13	SLC30A9	SLC30A9	-0.317622	6.28787e-08	42066213	Brain_Amygdala	chr4_42066213_A_G_b38
	rs4543157	1.34318	0.882096	chr4	gtex_v8	ENSG00000014824.13	SLC30A9	SLC30A9	0.0907632	0.000175075	42066213	Thyroid	chr4_42066213_A_G_b38
	rs4543157	1.34318	0.882096	chr4	gtex_v8	ENSG00000182308.6	DCAF4L1	DCAF4L1	-0.238754	3.75063e-05	42066213	Heart_Left_Ventricle	chr4_42066213_A_G_b38
	rs3804191	1.34318	0.882096	chr4	gtex_v8	ENSG00000188848.15	BEND4	BEND4	-0.332106	1.28672e-08	42063276	Adipose_Subcutaneous	chr4_42063276_C_T_b38
	rs3804191	1.34318	0.882096	chr4	gtex_v8	ENSG00000014824.13	SLC30A9	SLC30A9	-0.175244	1.13607e-05	42063276	Brain_Cerebellum	chr4_42063276_C_T_b38
	rs3804191	1.34318	0.882096	chr4	gtex_v8	ENSG00000014824.13	SLC30A9	SLC30A9	-0.221418	5.29493e-07	42063276	Brain_Anterior_cingulate_cortex_BA24	chr4_42063276_C_T_b38
	rs3804191	1.34318	0.882096	chr4	gtex_v8	ENSG00000014824.13	SLC30A9	SLC30A9	-0.137586	7.25032e-07	42063276	Cells_Cultured_fibroblasts	chr4_42063276_C_T_b38
	rs3804191	1.34318	0.882096	chr4	gtex_v8	ENSG00000014824.13	SLC30A9	SLC30A9	-0.262467	6.62152e-09	42063276	Brain_Caudate_basal_ganglia	chr4_42063276_C_T_b38
	rs3804191	1.34318	0.882096	chr4	gtex_v8	ENSG00000014824.13	SLC30A9	SLC30A9	-0.216849	4.84523e-07	42063276	Brain_Hypothalamus	chr4_42063276_C_T_b38
	rs3804191	1.34318	0.882096	chr4	gtex_v8	ENSG00000014824.13	SLC30A9	SLC30A9	-0.25413	6.53653e-11	42063276	Brain_Cortex	chr4_42063276_C_T_b38
	rs3804191	1.34318	0.882096	chr4	gtex_v8	ENSG00000014824.13	SLC30A9	SLC30A9	-0.251048	1.22744e-12	42063276	Brain_Nucleus_accumbens_basal_ganglia	chr4_42063276_C_T_b38
	rs3804191	1.34318	0.882096	chr4	gtex_v8	ENSG00000014824.13	SLC30A9	SLC30A9	-0.402568	1.91898e-09	42063276	Brain_Substantia_nigra	chr4_42063276_C_T_b38
	rs3804191	1.34318	0.882096	chr4	gtex_v8	ENSG00000014824.13	SLC30A9	SLC30A9	-0.317622	6.28787e-08	42063276	Brain_Amygdala	chr4_42063276_C_T_b38
	rs3804191	1.34318	0.882096	chr4	gtex_v8	ENSG00000014824.13	SLC30A9	SLC30A9	0.0907632	0.000175075	42063276	Thyroid	chr4_42063276_C_T_b38
	rs3804191	1.34318	0.882096	chr4	gtex_v8	ENSG00000182308.6	DCAF4L1	DCAF4L1	-0.238754	3.75063e-05	42063276	Heart_Left_Ventricle	chr4_42063276_C_T_b38
	rs4421020	1.34318	0.882096	chr4	gtex_v8	ENSG00000188848.15	BEND4	BEND4	-0.331245	1.56392e-08	42056269	Adipose_Subcutaneous	chr4_42056269_T_C_b38
	rs4421020	1.34318	0.882096	chr4	gtex_v8	ENSG00000014824.13	SLC30A9	SLC30A9	-0.175244	1.13607e-05	42056269	Brain_Cerebellum	chr4_42056269_T_C_b38
	rs4421020	1.34318	0.882096	chr4	gtex_v8	ENSG00000014824.13	SLC30A9	SLC30A9	-0.221418	5.29493e-07	42056269	Brain_Anterior_cingulate_cortex_BA24	chr4_42056269_T_C_b38
	rs4421020	1.34318	0.882096	chr4	gtex_v8	ENSG00000014824.13	SLC30A9	SLC30A9	-0.137586	7.25032e-07	42056269	Cells_Cultured_fibroblasts	chr4_42056269_T_C_b38
	rs4421020	1.34318	0.882096	chr4	gtex_v8	ENSG00000014824.13	SLC30A9	SLC30A9	-0.262467	6.62152e-09	42056269	Brain_Caudate_basal_ganglia	chr4_42056269_T_C_b38
	rs4421020	1.34318	0.882096	chr4	gtex_v8	ENSG00000014824.13	SLC30A9	SLC30A9	-0.216849	4.84523e-07	42056269	Brain_Hypothalamus	chr4_42056269_T_C_b38
	rs4421020	1.34318	0.882096	chr4	gtex_v8	ENSG00000014824.13	SLC30A9	SLC30A9	-0.25413	6.53653e-11	42056269	Brain_Cortex	chr4_42056269_T_C_b38
	rs4421020	1.34318	0.882096	chr4	gtex_v8	ENSG00000014824.13	SLC30A9	SLC30A9	-0.251048	1.22744e-12	42056269	Brain_Nucleus_accumbens_basal_ganglia	chr4_42056269_T_C_b38
	rs4421020	1.34318	0.882096	chr4	gtex_v8	ENSG00000014824.13	SLC30A9	SLC30A9	-0.402568	1.91898e-09	42056269	Brain_Substantia_nigra	chr4_42056269_T_C_b38
	rs4421020	1.34318	0.882096	chr4	gtex_v8	ENSG00000014824.13	SLC30A9	SLC30A9	-0.317622	6.28787e-08	42056269	Brain_Amygdala	chr4_42056269_T_C_b38
	rs4421020	1.34318	0.882096	chr4	gtex_v8	ENSG00000014824.13	SLC30A9	SLC30A9	0.0917377	0.00015455	42056269	Thyroid	chr4_42056269_T_C_b38
	rs4421020	1.34318	0.882096	chr4	gtex_v8	ENSG00000182308.6	DCAF4L1	DCAF4L1	-0.242136	2.88352e-05	42056269	Heart_Left_Ventricle	chr4_42056269_T_C_b38
	rs4861014	1.34318	0.882096	chr4	gtex_v8	ENSG00000188848.15	BEND4	BEND4	-0.332106	1.28672e-08	42055122	Adipose_Subcutaneous	chr4_42055122_A_G_b38
	rs4861014	1.34318	0.882096	chr4	gtex_v8	ENSG00000014824.13	SLC30A9	SLC30A9	-0.175244	1.13607e-05	42055122	Brain_Cerebellum	chr4_42055122_A_G_b38
	rs4861014	1.34318	0.882096	chr4	gtex_v8	ENSG00000014824.13	SLC30A9	SLC30A9	-0.221418	5.29493e-07	42055122	Brain_Anterior_cingulate_cortex_BA24	chr4_42055122_A_G_b38
	rs4861014	1.34318	0.882096	chr4	gtex_v8	ENSG00000014824.13	SLC30A9	SLC30A9	-0.137586	7.25032e-07	42055122	Cells_Cultured_fibroblasts	chr4_42055122_A_G_b38
	rs4861014	1.34318	0.882096	chr4	gtex_v8	ENSG00000014824.13	SLC30A9	SLC30A9	-0.262467	6.62152e-09	42055122	Brain_Caudate_basal_ganglia	chr4_42055122_A_G_b38
	rs4861014	1.34318	0.882096	chr4	gtex_v8	ENSG00000014824.13	SLC30A9	SLC30A9	-0.216849	4.84523e-07	42055122	Brain_Hypothalamus	chr4_42055122_A_G_b38
	rs4861014	1.34318	0.882096	chr4	gtex_v8	ENSG00000014824.13	SLC30A9	SLC30A9	-0.25413	6.53653e-11	42055122	Brain_Cortex	chr4_42055122_A_G_b38
	rs4861014	1.34318	0.882096	chr4	gtex_v8	ENSG00000014824.13	SLC30A9	SLC30A9	-0.251048	1.22744e-12	42055122	Brain_Nucleus_accumbens_basal_ganglia	chr4_42055122_A_G_b38
	rs4861014	1.34318	0.882096	chr4	gtex_v8	ENSG00000014824.13	SLC30A9	SLC30A9	-0.402568	1.91898e-09	42055122	Brain_Substantia_nigra	chr4_42055122_A_G_b38
	rs4861014	1.34318	0.882096	chr4	gtex_v8	ENSG00000014824.13	SLC30A9	SLC30A9	-0.317622	6.28787e-08	42055122	Brain_Amygdala	chr4_42055122_A_G_b38
	rs4861014	1.34318	0.882096	chr4	gtex_v8	ENSG00000014824.13	SLC30A9	SLC30A9	0.0907632	0.000175075	42055122	Thyroid	chr4_42055122_A_G_b38
	rs4861014	1.34318	0.882096	chr4	gtex_v8	ENSG00000182308.6	DCAF4L1	DCAF4L1	-0.238754	3.75063e-05	42055122	Heart_Left_Ventricle	chr4_42055122_A_G_b38
	rs10433709	1.34318	0.882096	chr4	gtex_v8	ENSG00000188848.15	BEND4	BEND4	-0.332106	1.28672e-08	42048751	Adipose_Subcutaneous	chr4_42048751_A_G_b38
	rs10433709	1.34318	0.882096	chr4	gtex_v8	ENSG00000014824.13	SLC30A9	SLC30A9	-0.175244	1.13607e-05	42048751	Brain_Cerebellum	chr4_42048751_A_G_b38
	rs10433709	1.34318	0.882096	chr4	gtex_v8	ENSG00000014824.13	SLC30A9	SLC30A9	-0.221418	5.29493e-07	42048751	Brain_Anterior_cingulate_cortex_BA24	chr4_42048751_A_G_b38
	rs10433709	1.34318	0.882096	chr4	gtex_v8	ENSG00000014824.13	SLC30A9	SLC30A9	-0.137586	7.25032e-07	42048751	Cells_Cultured_fibroblasts	chr4_42048751_A_G_b38
	rs10433709	1.34318	0.882096	chr4	gtex_v8	ENSG00000014824.13	SLC30A9	SLC30A9	-0.262467	6.62152e-09	42048751	Brain_Caudate_basal_ganglia	chr4_42048751_A_G_b38
	rs10433709	1.34318	0.882096	chr4	gtex_v8	ENSG00000014824.13	SLC30A9	SLC30A9	-0.216849	4.84523e-07	42048751	Brain_Hypothalamus	chr4_42048751_A_G_b38
	rs10433709	1.34318	0.882096	chr4	gtex_v8	ENSG00000014824.13	SLC30A9	SLC30A9	-0.25413	6.53653e-11	42048751	Brain_Cortex	chr4_42048751_A_G_b38
	rs10433709	1.34318	0.882096	chr4	gtex_v8	ENSG00000014824.13	SLC30A9	SLC30A9	-0.251048	1.22744e-12	42048751	Brain_Nucleus_accumbens_basal_ganglia	chr4_42048751_A_G_b38
	rs10433709	1.34318	0.882096	chr4	gtex_v8	ENSG00000014824.13	SLC30A9	SLC30A9	-0.402568	1.91898e-09	42048751	Brain_Substantia_nigra	chr4_42048751_A_G_b38
	rs10433709	1.34318	0.882096	chr4	gtex_v8	ENSG00000014824.13	SLC30A9	SLC30A9	-0.317622	6.28787e-08	42048751	Brain_Amygdala	chr4_42048751_A_G_b38
	rs10433709	1.34318	0.882096	chr4	gtex_v8	ENSG00000014824.13	SLC30A9	SLC30A9	0.0907632	0.000175075	42048751	Thyroid	chr4_42048751_A_G_b38
	rs10433709	1.34318	0.882096	chr4	gtex_v8	ENSG00000182308.6	DCAF4L1	DCAF4L1	-0.238754	3.75063e-05	42048751	Heart_Left_Ventricle	chr4_42048751_A_G_b38
	rs4485831	1.34318	0.882096	chr4	gtex_v8	ENSG00000188848.15	BEND4	BEND4	-0.332106	1.28672e-08	42041786	Adipose_Subcutaneous	chr4_42041786_C_G_b38
	rs4485831	1.34318	0.882096	chr4	gtex_v8	ENSG00000014824.13	SLC30A9	SLC30A9	-0.175244	1.13607e-05	42041786	Brain_Cerebellum	chr4_42041786_C_G_b38
	rs4485831	1.34318	0.882096	chr4	gtex_v8	ENSG00000014824.13	SLC30A9	SLC30A9	-0.221418	5.29493e-07	42041786	Brain_Anterior_cingulate_cortex_BA24	chr4_42041786_C_G_b38
	rs4485831	1.34318	0.882096	chr4	gtex_v8	ENSG00000014824.13	SLC30A9	SLC30A9	-0.137586	7.25032e-07	42041786	Cells_Cultured_fibroblasts	chr4_42041786_C_G_b38
	rs4485831	1.34318	0.882096	chr4	gtex_v8	ENSG00000014824.13	SLC30A9	SLC30A9	-0.262467	6.62152e-09	42041786	Brain_Caudate_basal_ganglia	chr4_42041786_C_G_b38
	rs4485831	1.34318	0.882096	chr4	gtex_v8	ENSG00000014824.13	SLC30A9	SLC30A9	-0.216849	4.84523e-07	42041786	Brain_Hypothalamus	chr4_42041786_C_G_b38
	rs4485831	1.34318	0.882096	chr4	gtex_v8	ENSG00000014824.13	SLC30A9	SLC30A9	-0.25413	6.53653e-11	42041786	Brain_Cortex	chr4_42041786_C_G_b38
	rs4485831	1.34318	0.882096	chr4	gtex_v8	ENSG00000014824.13	SLC30A9	SLC30A9	-0.251048	1.22744e-12	42041786	Brain_Nucleus_accumbens_basal_ganglia	chr4_42041786_C_G_b38
	rs4485831	1.34318	0.882096	chr4	gtex_v8	ENSG00000014824.13	SLC30A9	SLC30A9	-0.402568	1.91898e-09	42041786	Brain_Substantia_nigra	chr4_42041786_C_G_b38
	rs4485831	1.34318	0.882096	chr4	gtex_v8	ENSG00000014824.13	SLC30A9	SLC30A9	-0.317622	6.28787e-08	42041786	Brain_Amygdala	chr4_42041786_C_G_b38
	rs4485831	1.34318	0.882096	chr4	gtex_v8	ENSG00000014824.13	SLC30A9	SLC30A9	0.0907632	0.000175075	42041786	Thyroid	chr4_42041786_C_G_b38
	rs4485831	1.34318	0.882096	chr4	gtex_v8	ENSG00000182308.6	DCAF4L1	DCAF4L1	-0.238754	3.75063e-05	42041786	Heart_Left_Ventricle	chr4_42041786_C_G_b38
	rs36083353	1.34318	0.882096	chr4	gtex_v8	ENSG00000188848.15	BEND4	BEND4	-0.332106	1.28672e-08	42039675	Adipose_Subcutaneous	chr4_42039675_A_T_b38
	rs36083353	1.34318	0.882096	chr4	gtex_v8	ENSG00000014824.13	SLC30A9	SLC30A9	-0.175244	1.13607e-05	42039675	Brain_Cerebellum	chr4_42039675_A_T_b38
	rs36083353	1.34318	0.882096	chr4	gtex_v8	ENSG00000014824.13	SLC30A9	SLC30A9	-0.221418	5.29493e-07	42039675	Brain_Anterior_cingulate_cortex_BA24	chr4_42039675_A_T_b38
	rs36083353	1.34318	0.882096	chr4	gtex_v8	ENSG00000014824.13	SLC30A9	SLC30A9	-0.137586	7.25032e-07	42039675	Cells_Cultured_fibroblasts	chr4_42039675_A_T_b38
	rs36083353	1.34318	0.882096	chr4	gtex_v8	ENSG00000014824.13	SLC30A9	SLC30A9	-0.262467	6.62152e-09	42039675	Brain_Caudate_basal_ganglia	chr4_42039675_A_T_b38
	rs36083353	1.34318	0.882096	chr4	gtex_v8	ENSG00000014824.13	SLC30A9	SLC30A9	-0.216849	4.84523e-07	42039675	Brain_Hypothalamus	chr4_42039675_A_T_b38
	rs36083353	1.34318	0.882096	chr4	gtex_v8	ENSG00000014824.13	SLC30A9	SLC30A9	-0.25413	6.53653e-11	42039675	Brain_Cortex	chr4_42039675_A_T_b38
	rs36083353	1.34318	0.882096	chr4	gtex_v8	ENSG00000014824.13	SLC30A9	SLC30A9	-0.251048	1.22744e-12	42039675	Brain_Nucleus_accumbens_basal_ganglia	chr4_42039675_A_T_b38
	rs36083353	1.34318	0.882096	chr4	gtex_v8	ENSG00000014824.13	SLC30A9	SLC30A9	-0.402568	1.91898e-09	42039675	Brain_Substantia_nigra	chr4_42039675_A_T_b38
	rs36083353	1.34318	0.882096	chr4	gtex_v8	ENSG00000014824.13	SLC30A9	SLC30A9	-0.317622	6.28787e-08	42039675	Brain_Amygdala	chr4_42039675_A_T_b38
	rs36083353	1.34318	0.882096	chr4	gtex_v8	ENSG00000014824.13	SLC30A9	SLC30A9	0.0907632	0.000175075	42039675	Thyroid	chr4_42039675_A_T_b38
	rs36083353	1.34318	0.882096	chr4	gtex_v8	ENSG00000182308.6	DCAF4L1	DCAF4L1	-0.238754	3.75063e-05	42039675	Heart_Left_Ventricle	chr4_42039675_A_T_b38
	rs12649591	1.34318	0.882096	chr4	gtex_v8	ENSG00000188848.15	BEND4	BEND4	-0.329228	1.6935e-08	42035591	Adipose_Subcutaneous	chr4_42035591_G_A_b38
	rs12649591	1.34318	0.882096	chr4	gtex_v8	ENSG00000014824.13	SLC30A9	SLC30A9	-0.175244	1.13607e-05	42035591	Brain_Cerebellum	chr4_42035591_G_A_b38
	rs12649591	1.34318	0.882096	chr4	gtex_v8	ENSG00000014824.13	SLC30A9	SLC30A9	-0.221418	5.29493e-07	42035591	Brain_Anterior_cingulate_cortex_BA24	chr4_42035591_G_A_b38
	rs12649591	1.34318	0.882096	chr4	gtex_v8	ENSG00000014824.13	SLC30A9	SLC30A9	-0.138606	5.97549e-07	42035591	Cells_Cultured_fibroblasts	chr4_42035591_G_A_b38
	rs12649591	1.34318	0.882096	chr4	gtex_v8	ENSG00000014824.13	SLC30A9	SLC30A9	-0.262467	6.62152e-09	42035591	Brain_Caudate_basal_ganglia	chr4_42035591_G_A_b38
	rs12649591	1.34318	0.882096	chr4	gtex_v8	ENSG00000014824.13	SLC30A9	SLC30A9	-0.216849	4.84523e-07	42035591	Brain_Hypothalamus	chr4_42035591_G_A_b38
	rs12649591	1.34318	0.882096	chr4	gtex_v8	ENSG00000014824.13	SLC30A9	SLC30A9	-0.25413	6.53653e-11	42035591	Brain_Cortex	chr4_42035591_G_A_b38
	rs12649591	1.34318	0.882096	chr4	gtex_v8	ENSG00000014824.13	SLC30A9	SLC30A9	-0.251048	1.22744e-12	42035591	Brain_Nucleus_accumbens_basal_ganglia	chr4_42035591_G_A_b38
	rs12649591	1.34318	0.882096	chr4	gtex_v8	ENSG00000014824.13	SLC30A9	SLC30A9	-0.402568	1.91898e-09	42035591	Brain_Substantia_nigra	chr4_42035591_G_A_b38
	rs12649591	1.34318	0.882096	chr4	gtex_v8	ENSG00000014824.13	SLC30A9	SLC30A9	-0.317622	6.28787e-08	42035591	Brain_Amygdala	chr4_42035591_G_A_b38
	rs12649591	1.34318	0.882096	chr4	gtex_v8	ENSG00000014824.13	SLC30A9	SLC30A9	0.0891996	0.000221083	42035591	Thyroid	chr4_42035591_G_A_b38
	rs12649591	1.34318	0.882096	chr4	gtex_v8	ENSG00000182308.6	DCAF4L1	DCAF4L1	-0.238754	3.75063e-05	42035591	Heart_Left_Ventricle	chr4_42035591_G_A_b38
	rs11730171	1.34318	0.882096	chr4	gtex_v8	ENSG00000188848.15	BEND4	BEND4	-0.329228	1.6935e-08	42034992	Adipose_Subcutaneous	chr4_42034992_A_G_b38
	rs11730171	1.34318	0.882096	chr4	gtex_v8	ENSG00000014824.13	SLC30A9	SLC30A9	-0.175244	1.13607e-05	42034992	Brain_Cerebellum	chr4_42034992_A_G_b38
	rs11730171	1.34318	0.882096	chr4	gtex_v8	ENSG00000014824.13	SLC30A9	SLC30A9	-0.221418	5.29493e-07	42034992	Brain_Anterior_cingulate_cortex_BA24	chr4_42034992_A_G_b38
	rs11730171	1.34318	0.882096	chr4	gtex_v8	ENSG00000014824.13	SLC30A9	SLC30A9	-0.138606	5.97549e-07	42034992	Cells_Cultured_fibroblasts	chr4_42034992_A_G_b38
	rs11730171	1.34318	0.882096	chr4	gtex_v8	ENSG00000014824.13	SLC30A9	SLC30A9	-0.262467	6.62152e-09	42034992	Brain_Caudate_basal_ganglia	chr4_42034992_A_G_b38
	rs11730171	1.34318	0.882096	chr4	gtex_v8	ENSG00000014824.13	SLC30A9	SLC30A9	-0.216849	4.84523e-07	42034992	Brain_Hypothalamus	chr4_42034992_A_G_b38
	rs11730171	1.34318	0.882096	chr4	gtex_v8	ENSG00000014824.13	SLC30A9	SLC30A9	-0.25413	6.53653e-11	42034992	Brain_Cortex	chr4_42034992_A_G_b38
	rs11730171	1.34318	0.882096	chr4	gtex_v8	ENSG00000014824.13	SLC30A9	SLC30A9	-0.251048	1.22744e-12	42034992	Brain_Nucleus_accumbens_basal_ganglia	chr4_42034992_A_G_b38
	rs11730171	1.34318	0.882096	chr4	gtex_v8	ENSG00000014824.13	SLC30A9	SLC30A9	-0.402568	1.91898e-09	42034992	Brain_Substantia_nigra	chr4_42034992_A_G_b38
	rs11730171	1.34318	0.882096	chr4	gtex_v8	ENSG00000014824.13	SLC30A9	SLC30A9	-0.317622	6.28787e-08	42034992	Brain_Amygdala	chr4_42034992_A_G_b38
	rs11730171	1.34318	0.882096	chr4	gtex_v8	ENSG00000014824.13	SLC30A9	SLC30A9	0.0891996	0.000221083	42034992	Thyroid	chr4_42034992_A_G_b38
	rs11730171	1.34318	0.882096	chr4	gtex_v8	ENSG00000182308.6	DCAF4L1	DCAF4L1	-0.238754	3.75063e-05	42034992	Heart_Left_Ventricle	chr4_42034992_A_G_b38
	rs4861162	1.31163	0.886463	chr4	gtex_v8	ENSG00000188848.15	BEND4	BEND4	0.331334	2.15407e-08	42103848	Adipose_Subcutaneous	chr4_42103848_C_A_b38
	rs4861162	1.31163	0.886463	chr4	gtex_v8	ENSG00000014824.13	SLC30A9	SLC30A9	-0.112035	0.00015821	42103848	Adipose_Subcutaneous	chr4_42103848_C_A_b38
	rs4861162	1.31163	0.886463	chr4	gtex_v8	ENSG00000014824.13	SLC30A9	SLC30A9	0.164185	4.91396e-05	42103848	Brain_Cerebellum	chr4_42103848_C_A_b38
	rs4861162	1.31163	0.886463	chr4	gtex_v8	ENSG00000014824.13	SLC30A9	SLC30A9	0.219509	5.63003e-07	42103848	Brain_Anterior_cingulate_cortex_BA24	chr4_42103848_C_A_b38
	rs4861162	1.31163	0.886463	chr4	gtex_v8	ENSG00000014824.13	SLC30A9	SLC30A9	0.123174	9.32143e-06	42103848	Cells_Cultured_fibroblasts	chr4_42103848_C_A_b38
	rs4861162	1.31163	0.886463	chr4	gtex_v8	ENSG00000014824.13	SLC30A9	SLC30A9	-0.111088	0.000164663	42103848	Nerve_Tibial	chr4_42103848_C_A_b38
	rs4861162	1.31163	0.886463	chr4	gtex_v8	ENSG00000014824.13	SLC30A9	SLC30A9	0.256632	1.61318e-08	42103848	Brain_Caudate_basal_ganglia	chr4_42103848_C_A_b38
	rs4861162	1.31163	0.886463	chr4	gtex_v8	ENSG00000014824.13	SLC30A9	SLC30A9	0.212709	1.02232e-06	42103848	Brain_Hypothalamus	chr4_42103848_C_A_b38
	rs4861162	1.31163	0.886463	chr4	gtex_v8	ENSG00000014824.13	SLC30A9	SLC30A9	0.243134	1.80334e-09	42103848	Brain_Cortex	chr4_42103848_C_A_b38
	rs4861162	1.31163	0.886463	chr4	gtex_v8	ENSG00000014824.13	SLC30A9	SLC30A9	0.244483	7.71775e-12	42103848	Brain_Nucleus_accumbens_basal_ganglia	chr4_42103848_C_A_b38
	rs4861162	1.31163	0.886463	chr4	gtex_v8	ENSG00000014824.13	SLC30A9	SLC30A9	0.395038	2.12887e-09	42103848	Brain_Substantia_nigra	chr4_42103848_C_A_b38
	rs4861162	1.31163	0.886463	chr4	gtex_v8	ENSG00000014824.13	SLC30A9	SLC30A9	0.313444	1.37679e-07	42103848	Brain_Amygdala	chr4_42103848_C_A_b38
	rs1047626	1.30236	0.882096	chr4	gtex_v8	ENSG00000188848.15	BEND4	BEND4	-0.337881	4.92528e-09	42001654	Adipose_Subcutaneous	chr4_42001654_A_G_b38
	rs1047626	1.30236	0.882096	chr4	gtex_v8	ENSG00000014824.13	SLC30A9	SLC30A9	-0.14298	7.92908e-08	42001654	Cells_Cultured_fibroblasts	chr4_42001654_A_G_b38
	rs1047626	1.30236	0.882096	chr4	gtex_v8	ENSG00000014824.13	SLC30A9	SLC30A9	-0.270333	1.84067e-09	42001654	Brain_Caudate_basal_ganglia	chr4_42001654_A_G_b38
	rs1047626	1.30236	0.882096	chr4	gtex_v8	ENSG00000014824.13	SLC30A9	SLC30A9	-0.0928005	6.36039e-06	42001654	Muscle_Skeletal	chr4_42001654_A_G_b38
	rs1047626	1.30236	0.882096	chr4	gtex_v8	ENSG00000014824.13	SLC30A9	SLC30A9	-0.244133	4.41453e-10	42001654	Brain_Cortex	chr4_42001654_A_G_b38
	rs1047626	1.30236	0.882096	chr4	gtex_v8	ENSG00000014824.13	SLC30A9	SLC30A9	-0.225063	4.60169e-10	42001654	Brain_Nucleus_accumbens_basal_ganglia	chr4_42001654_A_G_b38
	rs1047626	1.30236	0.882096	chr4	gtex_v8	ENSG00000014824.13	SLC30A9	SLC30A9	-0.39084	1.53742e-08	42001654	Brain_Substantia_nigra	chr4_42001654_A_G_b38
	rs1047626	1.30236	0.882096	chr4	gtex_v8	ENSG00000014824.13	SLC30A9	SLC30A9	-0.296356	8.18008e-07	42001654	Brain_Amygdala	chr4_42001654_A_G_b38
