# Supplementary material for: Human genetic adaptation related to cellular zinc homeostasis
Source: PLoS Genet. 2023 Sep 25;19(9):e1010950. doi: 10.1371/journal.pgen.1010950 (PMC10553801; doi:10.1371/journal.pgen.1010950)
Supplement: S3 Table — (XLSX) [file pgen.1010950.s041.xlsx]

## Sheet: Full1
	S3 Table. Top 40 candidate variants in CEU identified by iSAFE.
	snpId	iSAFE	DAF	chr	datasetId	gencodeId	geneSymbol	nes	pValue	posHg38	tissueSiteDetailId	variantId
	rs35133260	0.624735	0.747475	chr4	gtex_v8	ENSG00000014824.13	SLC30A9	0.291896	7.28047e-07	41933667	Brain_Amygdala	chr4_41933667_A_G_b38
	rs35133260	0.624735	0.747475	chr4	gtex_v8	ENSG00000014824.13	SLC30A9	0.392018	3.48836e-09	41933667	Brain_Substantia_nigra	chr4_41933667_A_G_b38
	rs35133260	0.624735	0.747475	chr4	gtex_v8	ENSG00000014824.13	SLC30A9	0.224201	1.42492e-10	41933667	Brain_Nucleus_accumbens_basal_ganglia	chr4_41933667_A_G_b38
	rs35133260	0.624735	0.747475	chr4	gtex_v8	ENSG00000014824.13	SLC30A9	0.24074	1.11623e-10	41933667	Brain_Cortex	chr4_41933667_A_G_b38
	rs35133260	0.624735	0.747475	chr4	gtex_v8	ENSG00000182308.6	DCAF4L1	0.410511	6.7049e-06	41933667	Brain_Caudate_basal_ganglia	chr4_41933667_A_G_b38
	rs35133260	0.624735	0.747475	chr4	gtex_v8	ENSG00000014824.13	SLC30A9	0.273424	9.41329e-10	41933667	Brain_Caudate_basal_ganglia	chr4_41933667_A_G_b38
	rs35133260	0.624735	0.747475	chr4	gtex_v8	ENSG00000014824.13	SLC30A9	0.136233	6.89213e-07	41933667	Cells_Cultured_fibroblasts	chr4_41933667_A_G_b38
	rs35133260	0.624735	0.747475	chr4	gtex_v8	ENSG00000014824.13	SLC30A9	0.180318	4.11116e-05	41933667	Brain_Anterior_cingulate_cortex_BA24	chr4_41933667_A_G_b38
	rs35133260	0.624735	0.747475	chr4	gtex_v8	ENSG00000188848.15	BEND4	0.316597	5.44209e-08	41933667	Adipose_Subcutaneous	chr4_41933667_A_G_b38
	rs1507086	0.624735	0.747475	chr4	gtex_v8	ENSG00000182308.6	DCAF4L1	-0.251767	1.24101e-05	41954396	Heart_Left_Ventricle	chr4_41954396_C_T_b38
	rs1507086	0.624735	0.747475	chr4	gtex_v8	ENSG00000014824.13	SLC30A9	-0.319401	8.8384e-08	41954396	Brain_Amygdala	chr4_41954396_C_T_b38
	rs1507086	0.624735	0.747475	chr4	gtex_v8	ENSG00000014824.13	SLC30A9	-0.401756	1.15446e-09	41954396	Brain_Substantia_nigra	chr4_41954396_C_T_b38
	rs1507086	0.624735	0.747475	chr4	gtex_v8	ENSG00000014824.13	SLC30A9	-0.245016	2.61976e-12	41954396	Brain_Nucleus_accumbens_basal_ganglia	chr4_41954396_C_T_b38
	rs1507086	0.624735	0.747475	chr4	gtex_v8	ENSG00000014824.13	SLC30A9	-0.245067	5.49231e-11	41954396	Brain_Cortex	chr4_41954396_C_T_b38
	rs1507086	0.624735	0.747475	chr4	gtex_v8	ENSG00000014824.13	SLC30A9	-0.192203	1.20879e-05	41954396	Brain_Hypothalamus	chr4_41954396_C_T_b38
	rs1507086	0.624735	0.747475	chr4	gtex_v8	ENSG00000182308.6	DCAF4L1	-0.386677	2.16839e-05	41954396	Brain_Caudate_basal_ganglia	chr4_41954396_C_T_b38
	rs1507086	0.624735	0.747475	chr4	gtex_v8	ENSG00000014824.13	SLC30A9	-0.277474	3.9388e-10	41954396	Brain_Caudate_basal_ganglia	chr4_41954396_C_T_b38
	rs1507086	0.624735	0.747475	chr4	gtex_v8	ENSG00000014824.13	SLC30A9	-0.143684	1.3992e-07	41954396	Cells_Cultured_fibroblasts	chr4_41954396_C_T_b38
	rs1507086	0.624735	0.747475	chr4	gtex_v8	ENSG00000014824.13	SLC30A9	-0.206322	3.09068e-06	41954396	Brain_Anterior_cingulate_cortex_BA24	chr4_41954396_C_T_b38
	rs1507086	0.624735	0.747475	chr4	gtex_v8	ENSG00000014824.13	SLC30A9	-0.155299	6.81088e-05	41954396	Brain_Cerebellum	chr4_41954396_C_T_b38
	rs1507086	0.624735	0.747475	chr4	gtex_v8	ENSG00000188848.15	BEND4	-0.332182	9.95282e-09	41954396	Adipose_Subcutaneous	chr4_41954396_C_T_b38
	rs1532939	0.624735	0.747475	chr4	gtex_v8	ENSG00000014824.13	SLC30A9	-0.311012	1.55235e-07	41961265	Brain_Amygdala	chr4_41961265_A_G_b38
	rs1532939	0.624735	0.747475	chr4	gtex_v8	ENSG00000014824.13	SLC30A9	-0.389989	2.47759e-09	41961265	Brain_Substantia_nigra	chr4_41961265_A_G_b38
	rs1532939	0.624735	0.747475	chr4	gtex_v8	ENSG00000014824.13	SLC30A9	-0.232618	1.23545e-11	41961265	Brain_Nucleus_accumbens_basal_ganglia	chr4_41961265_A_G_b38
	rs1532939	0.624735	0.747475	chr4	gtex_v8	ENSG00000014824.13	SLC30A9	-0.232424	3.11993e-10	41961265	Brain_Cortex	chr4_41961265_A_G_b38
	rs1532939	0.624735	0.747475	chr4	gtex_v8	ENSG00000182308.6	DCAF4L1	-0.383775	1.69105e-05	41961265	Brain_Caudate_basal_ganglia	chr4_41961265_A_G_b38
	rs1532939	0.624735	0.747475	chr4	gtex_v8	ENSG00000014824.13	SLC30A9	-0.26387	1.50792e-09	41961265	Brain_Caudate_basal_ganglia	chr4_41961265_A_G_b38
	rs1532939	0.624735	0.747475	chr4	gtex_v8	ENSG00000014824.13	SLC30A9	-0.135829	3.42323e-07	41961265	Cells_Cultured_fibroblasts	chr4_41961265_A_G_b38
	rs1532939	0.624735	0.747475	chr4	gtex_v8	ENSG00000014824.13	SLC30A9	-0.195669	8.36007e-06	41961265	Brain_Anterior_cingulate_cortex_BA24	chr4_41961265_A_G_b38
	rs1532939	0.624735	0.747475	chr4	gtex_v8	ENSG00000188848.15	BEND4	-0.326143	1.31783e-08	41961265	Adipose_Subcutaneous	chr4_41961265_A_G_b38
	rs6853727	0.597461	0.752525	chr4	gtex_v8	ENSG00000014824.13	SLC30A9	0.291896	7.28047e-07	41924694	Brain_Amygdala	chr4_41924694_G_T_b38
	rs6853727	0.597461	0.752525	chr4	gtex_v8	ENSG00000014824.13	SLC30A9	0.392018	3.48836e-09	41924694	Brain_Substantia_nigra	chr4_41924694_G_T_b38
	rs6853727	0.597461	0.752525	chr4	gtex_v8	ENSG00000014824.13	SLC30A9	0.224201	1.42492e-10	41924694	Brain_Nucleus_accumbens_basal_ganglia	chr4_41924694_G_T_b38
	rs6853727	0.597461	0.752525	chr4	gtex_v8	ENSG00000014824.13	SLC30A9	0.24074	1.11623e-10	41924694	Brain_Cortex	chr4_41924694_G_T_b38
	rs6853727	0.597461	0.752525	chr4	gtex_v8	ENSG00000182308.6	DCAF4L1	0.406591	7.53125e-06	41924694	Brain_Caudate_basal_ganglia	chr4_41924694_G_T_b38
	rs6853727	0.597461	0.752525	chr4	gtex_v8	ENSG00000014824.13	SLC30A9	0.261669	4.83583e-09	41924694	Brain_Caudate_basal_ganglia	chr4_41924694_G_T_b38
	rs6853727	0.597461	0.752525	chr4	gtex_v8	ENSG00000014824.13	SLC30A9	0.137493	5.60307e-07	41924694	Cells_Cultured_fibroblasts	chr4_41924694_G_T_b38
	rs6853727	0.597461	0.752525	chr4	gtex_v8	ENSG00000014824.13	SLC30A9	0.180318	4.11116e-05	41924694	Brain_Anterior_cingulate_cortex_BA24	chr4_41924694_G_T_b38
	rs6853727	0.597461	0.752525	chr4	gtex_v8	ENSG00000188848.15	BEND4	0.322498	3.07757e-08	41924694	Adipose_Subcutaneous	chr4_41924694_G_T_b38
	rs4299621	0.588252	0.757576	chr4	gtex_v8	ENSG00000182308.6	DCAF4L1	0.234131	5.57012e-05	41890530	Heart_Left_Ventricle	chr4_41890530_T_C_b38
	rs4299621	0.588252	0.757576	chr4	gtex_v8	ENSG00000014824.13	SLC30A9	0.28296	4.99355e-06	41890530	Brain_Amygdala	chr4_41890530_T_C_b38
	rs4299621	0.588252	0.757576	chr4	gtex_v8	ENSG00000014824.13	SLC30A9	0.374057	3.17727e-08	41890530	Brain_Substantia_nigra	chr4_41890530_T_C_b38
	rs4299621	0.588252	0.757576	chr4	gtex_v8	ENSG00000014824.13	SLC30A9	0.219053	8.59588e-09	41890530	Brain_Nucleus_accumbens_basal_ganglia	chr4_41890530_T_C_b38
	rs4299621	0.588252	0.757576	chr4	gtex_v8	ENSG00000014824.13	SLC30A9	0.215327	1.2634e-08	41890530	Brain_Cortex	chr4_41890530_T_C_b38
	rs4299621	0.588252	0.757576	chr4	gtex_v8	ENSG00000182308.6	DCAF4L1	0.387916	2.51351e-05	41890530	Brain_Caudate_basal_ganglia	chr4_41890530_T_C_b38
	rs4299621	0.588252	0.757576	chr4	gtex_v8	ENSG00000014824.13	SLC30A9	0.246428	6.17594e-08	41890530	Brain_Caudate_basal_ganglia	chr4_41890530_T_C_b38
	rs4299621	0.588252	0.757576	chr4	gtex_v8	ENSG00000014824.13	SLC30A9	0.126854	4.01589e-06	41890530	Cells_Cultured_fibroblasts	chr4_41890530_T_C_b38
	rs4299621	0.588252	0.757576	chr4	gtex_v8	ENSG00000188848.15	BEND4	0.298556	3.18088e-07	41890530	Adipose_Subcutaneous	chr4_41890530_T_C_b38
	rs2581459	0.587648	0.777778	chr4	gtex_v8	ENSG00000182308.6	DCAF4L1	-0.22553	5.4344e-05	41976090	Heart_Left_Ventricle	chr4_41976090_A_T_b38
	rs2581459	0.587648	0.777778	chr4	gtex_v8	ENSG00000014824.13	SLC30A9	-0.28839	1.24963e-06	41976090	Brain_Amygdala	chr4_41976090_A_T_b38
	rs2581459	0.587648	0.777778	chr4	gtex_v8	ENSG00000014824.13	SLC30A9	-0.351214	2.1617e-07	41976090	Brain_Substantia_nigra	chr4_41976090_A_T_b38
	rs2581459	0.587648	0.777778	chr4	gtex_v8	ENSG00000014824.13	SLC30A9	-0.199737	6.24055e-08	41976090	Brain_Nucleus_accumbens_basal_ganglia	chr4_41976090_A_T_b38
	rs2581459	0.587648	0.777778	chr4	gtex_v8	ENSG00000014824.13	SLC30A9	-0.232982	1.7299e-09	41976090	Brain_Cortex	chr4_41976090_A_T_b38
	rs2581459	0.587648	0.777778	chr4	gtex_v8	ENSG00000014824.13	SLC30A9	-0.0835621	4.40725e-05	41976090	Muscle_Skeletal	chr4_41976090_A_T_b38
	rs2581459	0.587648	0.777778	chr4	gtex_v8	ENSG00000014824.13	SLC30A9	-0.234904	2.40125e-07	41976090	Brain_Caudate_basal_ganglia	chr4_41976090_A_T_b38
	rs2581459	0.587648	0.777778	chr4	gtex_v8	ENSG00000014824.13	SLC30A9	-0.150382	1.68621e-08	41976090	Cells_Cultured_fibroblasts	chr4_41976090_A_T_b38
	rs2581459	0.587648	0.777778	chr4	gtex_v8	ENSG00000188848.15	BEND4	-0.344588	2.11013e-09	41976090	Adipose_Subcutaneous	chr4_41976090_A_T_b38
	rs17445410	0.587648	0.777778	chr4	gtex_v8	ENSG00000014824.13	SLC30A9	-0.296356	8.18008e-07	41978020	Brain_Amygdala	chr4_41978020_T_C_b38
	rs17445410	0.587648	0.777778	chr4	gtex_v8	ENSG00000014824.13	SLC30A9	-0.386145	2.79118e-08	41978020	Brain_Substantia_nigra	chr4_41978020_T_C_b38
	rs17445410	0.587648	0.777778	chr4	gtex_v8	ENSG00000014824.13	SLC30A9	-0.214667	3.96653e-09	41978020	Brain_Nucleus_accumbens_basal_ganglia	chr4_41978020_T_C_b38
	rs17445410	0.587648	0.777778	chr4	gtex_v8	ENSG00000014824.13	SLC30A9	-0.234365	2.98326e-09	41978020	Brain_Cortex	chr4_41978020_T_C_b38
	rs17445410	0.587648	0.777778	chr4	gtex_v8	ENSG00000014824.13	SLC30A9	-0.0923855	6.39895e-06	41978020	Muscle_Skeletal	chr4_41978020_T_C_b38
	rs17445410	0.587648	0.777778	chr4	gtex_v8	ENSG00000014824.13	SLC30A9	-0.256594	1.60175e-08	41978020	Brain_Caudate_basal_ganglia	chr4_41978020_T_C_b38
	rs17445410	0.587648	0.777778	chr4	gtex_v8	ENSG00000014824.13	SLC30A9	-0.145538	3.09952e-08	41978020	Cells_Cultured_fibroblasts	chr4_41978020_T_C_b38
	rs17445410	0.587648	0.777778	chr4	gtex_v8	ENSG00000188848.15	BEND4	-0.349874	1.05431e-09	41978020	Adipose_Subcutaneous	chr4_41978020_T_C_b38
	rs2581460	0.587648	0.777778	chr4	gtex_v8	ENSG00000182308.6	DCAF4L1	-0.225827	6.16365e-05	41978103	Heart_Left_Ventricle	chr4_41978103_C_G_b38
	rs2581460	0.587648	0.777778	chr4	gtex_v8	ENSG00000014824.13	SLC30A9	-0.296356	8.18008e-07	41978103	Brain_Amygdala	chr4_41978103_C_G_b38
	rs2581460	0.587648	0.777778	chr4	gtex_v8	ENSG00000014824.13	SLC30A9	-0.386145	2.79118e-08	41978103	Brain_Substantia_nigra	chr4_41978103_C_G_b38
	rs2581460	0.587648	0.777778	chr4	gtex_v8	ENSG00000014824.13	SLC30A9	-0.214667	3.96653e-09	41978103	Brain_Nucleus_accumbens_basal_ganglia	chr4_41978103_C_G_b38
	rs2581460	0.587648	0.777778	chr4	gtex_v8	ENSG00000014824.13	SLC30A9	-0.23807	1.23197e-09	41978103	Brain_Cortex	chr4_41978103_C_G_b38
	rs2581460	0.587648	0.777778	chr4	gtex_v8	ENSG00000014824.13	SLC30A9	-0.0931595	5.93964e-06	41978103	Muscle_Skeletal	chr4_41978103_C_G_b38
	rs2581460	0.587648	0.777778	chr4	gtex_v8	ENSG00000182308.6	DCAF4L1	-0.369729	6.58201e-05	41978103	Brain_Caudate_basal_ganglia	chr4_41978103_C_G_b38
	rs2581460	0.587648	0.777778	chr4	gtex_v8	ENSG00000014824.13	SLC30A9	-0.260131	1.02286e-08	41978103	Brain_Caudate_basal_ganglia	chr4_41978103_C_G_b38
	rs2581460	0.587648	0.777778	chr4	gtex_v8	ENSG00000014824.13	SLC30A9	-0.143441	7.20917e-08	41978103	Cells_Cultured_fibroblasts	chr4_41978103_C_G_b38
	rs2581460	0.587648	0.777778	chr4	gtex_v8	ENSG00000188848.15	BEND4	-0.348547	1.68474e-09	41978103	Adipose_Subcutaneous	chr4_41978103_C_G_b38
	rs2581461	0.587648	0.777778	chr4	gtex_v8	ENSG00000182308.6	DCAF4L1	-0.225827	6.16365e-05	41979349	Heart_Left_Ventricle	chr4_41979349_T_C_b38
	rs2581461	0.587648	0.777778	chr4	gtex_v8	ENSG00000014824.13	SLC30A9	-0.296356	8.18008e-07	41979349	Brain_Amygdala	chr4_41979349_T_C_b38
	rs2581461	0.587648	0.777778	chr4	gtex_v8	ENSG00000014824.13	SLC30A9	-0.386145	2.79118e-08	41979349	Brain_Substantia_nigra	chr4_41979349_T_C_b38
	rs2581461	0.587648	0.777778	chr4	gtex_v8	ENSG00000014824.13	SLC30A9	-0.214667	3.96653e-09	41979349	Brain_Nucleus_accumbens_basal_ganglia	chr4_41979349_T_C_b38
	rs2581461	0.587648	0.777778	chr4	gtex_v8	ENSG00000014824.13	SLC30A9	-0.23807	1.23197e-09	41979349	Brain_Cortex	chr4_41979349_T_C_b38
	rs2581461	0.587648	0.777778	chr4	gtex_v8	ENSG00000014824.13	SLC30A9	-0.0931595	5.93964e-06	41979349	Muscle_Skeletal	chr4_41979349_T_C_b38
	rs2581461	0.587648	0.777778	chr4	gtex_v8	ENSG00000182308.6	DCAF4L1	-0.369729	6.58201e-05	41979349	Brain_Caudate_basal_ganglia	chr4_41979349_T_C_b38
	rs2581461	0.587648	0.777778	chr4	gtex_v8	ENSG00000014824.13	SLC30A9	-0.260131	1.02286e-08	41979349	Brain_Caudate_basal_ganglia	chr4_41979349_T_C_b38
	rs2581461	0.587648	0.777778	chr4	gtex_v8	ENSG00000014824.13	SLC30A9	-0.143441	7.20917e-08	41979349	Cells_Cultured_fibroblasts	chr4_41979349_T_C_b38
	rs2581461	0.587648	0.777778	chr4	gtex_v8	ENSG00000188848.15	BEND4	-0.348547	1.68474e-09	41979349	Adipose_Subcutaneous	chr4_41979349_T_C_b38
	rs937866	0.587648	0.777778	chr4	gtex_v8	ENSG00000182308.6	DCAF4L1	-0.225827	6.16365e-05	41979725	Heart_Left_Ventricle	chr4_41979725_T_C_b38
	rs937866	0.587648	0.777778	chr4	gtex_v8	ENSG00000014824.13	SLC30A9	-0.296356	8.18008e-07	41979725	Brain_Amygdala	chr4_41979725_T_C_b38
	rs937866	0.587648	0.777778	chr4	gtex_v8	ENSG00000014824.13	SLC30A9	-0.386145	2.79118e-08	41979725	Brain_Substantia_nigra	chr4_41979725_T_C_b38
	rs937866	0.587648	0.777778	chr4	gtex_v8	ENSG00000014824.13	SLC30A9	-0.214667	3.96653e-09	41979725	Brain_Nucleus_accumbens_basal_ganglia	chr4_41979725_T_C_b38
	rs937866	0.587648	0.777778	chr4	gtex_v8	ENSG00000014824.13	SLC30A9	-0.23807	1.23197e-09	41979725	Brain_Cortex	chr4_41979725_T_C_b38
	rs937866	0.587648	0.777778	chr4	gtex_v8	ENSG00000014824.13	SLC30A9	-0.0931595	5.93964e-06	41979725	Muscle_Skeletal	chr4_41979725_T_C_b38
	rs937866	0.587648	0.777778	chr4	gtex_v8	ENSG00000182308.6	DCAF4L1	-0.369729	6.58201e-05	41979725	Brain_Caudate_basal_ganglia	chr4_41979725_T_C_b38
	rs937866	0.587648	0.777778	chr4	gtex_v8	ENSG00000014824.13	SLC30A9	-0.260131	1.02286e-08	41979725	Brain_Caudate_basal_ganglia	chr4_41979725_T_C_b38
	rs937866	0.587648	0.777778	chr4	gtex_v8	ENSG00000014824.13	SLC30A9	-0.143441	7.20917e-08	41979725	Cells_Cultured_fibroblasts	chr4_41979725_T_C_b38
	rs937866	0.587648	0.777778	chr4	gtex_v8	ENSG00000188848.15	BEND4	-0.348547	1.68474e-09	41979725	Adipose_Subcutaneous	chr4_41979725_T_C_b38
	rs1466978	0.587648	0.777778	chr4	gtex_v8	ENSG00000014824.13	SLC30A9	-0.301192	4.10475e-07	41981527	Brain_Amygdala	chr4_41981527_T_C_b38
	rs1466978	0.587648	0.777778	chr4	gtex_v8	ENSG00000014824.13	SLC30A9	-0.392791	8.27788e-09	41981527	Brain_Substantia_nigra	chr4_41981527_T_C_b38
	rs1466978	0.587648	0.777778	chr4	gtex_v8	ENSG00000014824.13	SLC30A9	-0.213128	4.24418e-09	41981527	Brain_Nucleus_accumbens_basal_ganglia	chr4_41981527_T_C_b38
	rs1466978	0.587648	0.777778	chr4	gtex_v8	ENSG00000014824.13	SLC30A9	-0.235725	1.41332e-09	41981527	Brain_Cortex	chr4_41981527_T_C_b38
	rs1466978	0.587648	0.777778	chr4	gtex_v8	ENSG00000014824.13	SLC30A9	-0.0896163	1.30171e-05	41981527	Muscle_Skeletal	chr4_41981527_T_C_b38
	rs1466978	0.587648	0.777778	chr4	gtex_v8	ENSG00000014824.13	SLC30A9	-0.257187	1.20512e-08	41981527	Brain_Caudate_basal_ganglia	chr4_41981527_T_C_b38
	rs1466978	0.587648	0.777778	chr4	gtex_v8	ENSG00000014824.13	SLC30A9	-0.140247	1.40466e-07	41981527	Cells_Cultured_fibroblasts	chr4_41981527_T_C_b38
	rs1466978	0.587648	0.777778	chr4	gtex_v8	ENSG00000188848.15	BEND4	-0.368829	1.74833e-10	41981527	Adipose_Subcutaneous	chr4_41981527_T_C_b38
	rs2581455	0.587648	0.777778	chr4	gtex_v8	ENSG00000014824.13	SLC30A9	-0.296356	8.18008e-07	42001116	Brain_Amygdala	chr4_42001116_G_A_b38
	rs2581455	0.587648	0.777778	chr4	gtex_v8	ENSG00000014824.13	SLC30A9	-0.39084	1.53742e-08	42001116	Brain_Substantia_nigra	chr4_42001116_G_A_b38
	rs2581455	0.587648	0.777778	chr4	gtex_v8	ENSG00000014824.13	SLC30A9	-0.225063	4.60169e-10	42001116	Brain_Nucleus_accumbens_basal_ganglia	chr4_42001116_G_A_b38
	rs2581455	0.587648	0.777778	chr4	gtex_v8	ENSG00000014824.13	SLC30A9	-0.244133	4.41453e-10	42001116	Brain_Cortex	chr4_42001116_G_A_b38
	rs2581455	0.587648	0.777778	chr4	gtex_v8	ENSG00000014824.13	SLC30A9	-0.0928005	6.36039e-06	42001116	Muscle_Skeletal	chr4_42001116_G_A_b38
	rs2581455	0.587648	0.777778	chr4	gtex_v8	ENSG00000014824.13	SLC30A9	-0.270333	1.84067e-09	42001116	Brain_Caudate_basal_ganglia	chr4_42001116_G_A_b38
	rs2581455	0.587648	0.777778	chr4	gtex_v8	ENSG00000014824.13	SLC30A9	-0.14298	7.92908e-08	42001116	Cells_Cultured_fibroblasts	chr4_42001116_G_A_b38
	rs2581455	0.587648	0.777778	chr4	gtex_v8	ENSG00000188848.15	BEND4	-0.337881	4.92528e-09	42001116	Adipose_Subcutaneous	chr4_42001116_G_A_b38
	rs1047626	0.587648	0.777778	chr4	gtex_v8	ENSG00000014824.13	SLC30A9	-0.296356	8.18008e-07	42001654	Brain_Amygdala	chr4_42001654_A_G_b38
	rs1047626	0.587648	0.777778	chr4	gtex_v8	ENSG00000014824.13	SLC30A9	-0.39084	1.53742e-08	42001654	Brain_Substantia_nigra	chr4_42001654_A_G_b38
	rs1047626	0.587648	0.777778	chr4	gtex_v8	ENSG00000014824.13	SLC30A9	-0.225063	4.60169e-10	42001654	Brain_Nucleus_accumbens_basal_ganglia	chr4_42001654_A_G_b38
	rs1047626	0.587648	0.777778	chr4	gtex_v8	ENSG00000014824.13	SLC30A9	-0.244133	4.41453e-10	42001654	Brain_Cortex	chr4_42001654_A_G_b38
	rs1047626	0.587648	0.777778	chr4	gtex_v8	ENSG00000014824.13	SLC30A9	-0.0928005	6.36039e-06	42001654	Muscle_Skeletal	chr4_42001654_A_G_b38
	rs1047626	0.587648	0.777778	chr4	gtex_v8	ENSG00000014824.13	SLC30A9	-0.270333	1.84067e-09	42001654	Brain_Caudate_basal_ganglia	chr4_42001654_A_G_b38
	rs1047626	0.587648	0.777778	chr4	gtex_v8	ENSG00000014824.13	SLC30A9	-0.14298	7.92908e-08	42001654	Cells_Cultured_fibroblasts	chr4_42001654_A_G_b38
	rs1047626	0.587648	0.777778	chr4	gtex_v8	ENSG00000188848.15	BEND4	-0.337881	4.92528e-09	42001654	Adipose_Subcutaneous	chr4_42001654_A_G_b38
	rs2581451	0.587648	0.777778	chr4	gtex_v8	ENSG00000014824.13	SLC30A9	-0.301192	4.10475e-07	42004040	Brain_Amygdala	chr4_42004040_C_T_b38
	rs2581451	0.587648	0.777778	chr4	gtex_v8	ENSG00000014824.13	SLC30A9	-0.39744	4.42608e-09	42004040	Brain_Substantia_nigra	chr4_42004040_C_T_b38
	rs2581451	0.587648	0.777778	chr4	gtex_v8	ENSG00000014824.13	SLC30A9	-0.223392	5.01984e-10	42004040	Brain_Nucleus_accumbens_basal_ganglia	chr4_42004040_C_T_b38
	rs2581451	0.587648	0.777778	chr4	gtex_v8	ENSG00000014824.13	SLC30A9	-0.241704	5.12559e-10	42004040	Brain_Cortex	chr4_42004040_C_T_b38
	rs2581451	0.587648	0.777778	chr4	gtex_v8	ENSG00000014824.13	SLC30A9	-0.0890154	1.47355e-05	42004040	Muscle_Skeletal	chr4_42004040_C_T_b38
	rs2581451	0.587648	0.777778	chr4	gtex_v8	ENSG00000014824.13	SLC30A9	-0.267054	2.25225e-09	42004040	Brain_Caudate_basal_ganglia	chr4_42004040_C_T_b38
	rs2581451	0.587648	0.777778	chr4	gtex_v8	ENSG00000014824.13	SLC30A9	-0.139573	1.5764e-07	42004040	Cells_Cultured_fibroblasts	chr4_42004040_C_T_b38
	rs2581451	0.587648	0.777778	chr4	gtex_v8	ENSG00000014824.13	SLC30A9	-0.1555	9.69157e-05	42004040	Brain_Cerebellum	chr4_42004040_C_T_b38
	rs2581451	0.587648	0.777778	chr4	gtex_v8	ENSG00000188848.15	BEND4	-0.357446	5.70174e-10	42004040	Adipose_Subcutaneous	chr4_42004040_C_T_b38
	rs9884564	0.587648	0.777778	chr4	gtex_v8	ENSG00000014824.13	SLC30A9	-0.301192	4.10475e-07	42006226	Brain_Amygdala	chr4_42006226_G_T_b38
	rs9884564	0.587648	0.777778	chr4	gtex_v8	ENSG00000014824.13	SLC30A9	-0.39744	4.42608e-09	42006226	Brain_Substantia_nigra	chr4_42006226_G_T_b38
	rs9884564	0.587648	0.777778	chr4	gtex_v8	ENSG00000014824.13	SLC30A9	-0.223392	5.01984e-10	42006226	Brain_Nucleus_accumbens_basal_ganglia	chr4_42006226_G_T_b38
	rs9884564	0.587648	0.777778	chr4	gtex_v8	ENSG00000014824.13	SLC30A9	-0.241704	5.12559e-10	42006226	Brain_Cortex	chr4_42006226_G_T_b38
	rs9884564	0.587648	0.777778	chr4	gtex_v8	ENSG00000014824.13	SLC30A9	-0.0890154	1.47355e-05	42006226	Muscle_Skeletal	chr4_42006226_G_T_b38
	rs9884564	0.587648	0.777778	chr4	gtex_v8	ENSG00000014824.13	SLC30A9	-0.267054	2.25225e-09	42006226	Brain_Caudate_basal_ganglia	chr4_42006226_G_T_b38
	rs9884564	0.587648	0.777778	chr4	gtex_v8	ENSG00000014824.13	SLC30A9	-0.139573	1.5764e-07	42006226	Cells_Cultured_fibroblasts	chr4_42006226_G_T_b38
	rs9884564	0.587648	0.777778	chr4	gtex_v8	ENSG00000014824.13	SLC30A9	-0.1555	9.69157e-05	42006226	Brain_Cerebellum	chr4_42006226_G_T_b38
	rs9884564	0.587648	0.777778	chr4	gtex_v8	ENSG00000188848.15	BEND4	-0.357446	5.70174e-10	42006226	Adipose_Subcutaneous	chr4_42006226_G_T_b38
	rs2660319	0.587648	0.777778	chr4	gtex_v8	ENSG00000014824.13	SLC30A9	-0.301192	4.10475e-07	42008867	Brain_Amygdala	chr4_42008867_G_A_b38
	rs2660319	0.587648	0.777778	chr4	gtex_v8	ENSG00000014824.13	SLC30A9	-0.39744	4.42608e-09	42008867	Brain_Substantia_nigra	chr4_42008867_G_A_b38
	rs2660319	0.587648	0.777778	chr4	gtex_v8	ENSG00000014824.13	SLC30A9	-0.223392	5.01984e-10	42008867	Brain_Nucleus_accumbens_basal_ganglia	chr4_42008867_G_A_b38
	rs2660319	0.587648	0.777778	chr4	gtex_v8	ENSG00000014824.13	SLC30A9	-0.238878	1.17714e-09	42008867	Brain_Cortex	chr4_42008867_G_A_b38
	rs2660319	0.587648	0.777778	chr4	gtex_v8	ENSG00000014824.13	SLC30A9	-0.089321	1.22551e-05	42008867	Muscle_Skeletal	chr4_42008867_G_A_b38
	rs2660319	0.587648	0.777778	chr4	gtex_v8	ENSG00000014824.13	SLC30A9	-0.264669	3.31675e-09	42008867	Brain_Caudate_basal_ganglia	chr4_42008867_G_A_b38
	rs2660319	0.587648	0.777778	chr4	gtex_v8	ENSG00000014824.13	SLC30A9	-0.148657	1.38449e-08	42008867	Cells_Cultured_fibroblasts	chr4_42008867_G_A_b38
	rs2660319	0.587648	0.777778	chr4	gtex_v8	ENSG00000014824.13	SLC30A9	-0.156479	9.51279e-05	42008867	Brain_Cerebellum	chr4_42008867_G_A_b38
	rs2660319	0.587648	0.777778	chr4	gtex_v8	ENSG00000188848.15	BEND4	-0.359858	2.42197e-10	42008867	Adipose_Subcutaneous	chr4_42008867_G_A_b38
	rs2581441	0.587648	0.777778	chr4	gtex_v8	ENSG00000260519.1	RP11-109E24.2	-0.207739	0.000161514	42009953	Thyroid	chr4_42009953_A_G_b38
	rs2581441	0.587648	0.777778	chr4	gtex_v8	ENSG00000014824.13	SLC30A9	-0.301192	4.10475e-07	42009953	Brain_Amygdala	chr4_42009953_A_G_b38
	rs2581441	0.587648	0.777778	chr4	gtex_v8	ENSG00000014824.13	SLC30A9	-0.383792	6.4241e-09	42009953	Brain_Substantia_nigra	chr4_42009953_A_G_b38
	rs2581441	0.587648	0.777778	chr4	gtex_v8	ENSG00000014824.13	SLC30A9	-0.220653	3.98914e-10	42009953	Brain_Nucleus_accumbens_basal_ganglia	chr4_42009953_A_G_b38
	rs2581441	0.587648	0.777778	chr4	gtex_v8	ENSG00000014824.13	SLC30A9	-0.240996	3.38836e-10	42009953	Brain_Cortex	chr4_42009953_A_G_b38
	rs2581441	0.587648	0.777778	chr4	gtex_v8	ENSG00000014824.13	SLC30A9	-0.0924693	6.14197e-06	42009953	Muscle_Skeletal	chr4_42009953_A_G_b38
	rs2581441	0.587648	0.777778	chr4	gtex_v8	ENSG00000014824.13	SLC30A9	-0.261781	2.50079e-09	42009953	Brain_Caudate_basal_ganglia	chr4_42009953_A_G_b38
	rs2581441	0.587648	0.777778	chr4	gtex_v8	ENSG00000014824.13	SLC30A9	-0.144766	5.32812e-08	42009953	Cells_Cultured_fibroblasts	chr4_42009953_A_G_b38
	rs2581441	0.587648	0.777778	chr4	gtex_v8	ENSG00000188848.15	BEND4	-0.361924	3.35426e-10	42009953	Adipose_Subcutaneous	chr4_42009953_A_G_b38
	rs1395616	0.587648	0.777778	chr4	gtex_v8	ENSG00000014824.13	SLC30A9	-0.301192	4.10475e-07	42010174	Brain_Amygdala	chr4_42010174_T_C_b38
	rs1395616	0.587648	0.777778	chr4	gtex_v8	ENSG00000014824.13	SLC30A9	-0.39744	4.42608e-09	42010174	Brain_Substantia_nigra	chr4_42010174_T_C_b38
	rs1395616	0.587648	0.777778	chr4	gtex_v8	ENSG00000014824.13	SLC30A9	-0.223392	5.01984e-10	42010174	Brain_Nucleus_accumbens_basal_ganglia	chr4_42010174_T_C_b38
	rs1395616	0.587648	0.777778	chr4	gtex_v8	ENSG00000014824.13	SLC30A9	-0.241704	5.12559e-10	42010174	Brain_Cortex	chr4_42010174_T_C_b38
	rs1395616	0.587648	0.777778	chr4	gtex_v8	ENSG00000014824.13	SLC30A9	-0.0890154	1.47355e-05	42010174	Muscle_Skeletal	chr4_42010174_T_C_b38
	rs1395616	0.587648	0.777778	chr4	gtex_v8	ENSG00000014824.13	SLC30A9	-0.267054	2.25225e-09	42010174	Brain_Caudate_basal_ganglia	chr4_42010174_T_C_b38
	rs1395616	0.587648	0.777778	chr4	gtex_v8	ENSG00000014824.13	SLC30A9	-0.139573	1.5764e-07	42010174	Cells_Cultured_fibroblasts	chr4_42010174_T_C_b38
	rs1395616	0.587648	0.777778	chr4	gtex_v8	ENSG00000014824.13	SLC30A9	-0.1555	9.69157e-05	42010174	Brain_Cerebellum	chr4_42010174_T_C_b38
	rs1395616	0.587648	0.777778	chr4	gtex_v8	ENSG00000188848.15	BEND4	-0.357446	5.70174e-10	42010174	Adipose_Subcutaneous	chr4_42010174_T_C_b38
	rs2581430	0.587648	0.777778	chr4	gtex_v8	ENSG00000014824.13	SLC30A9	-0.293765	6.83827e-07	42012245	Brain_Amygdala	chr4_42012245_G_A_b38
	rs2581430	0.587648	0.777778	chr4	gtex_v8	ENSG00000014824.13	SLC30A9	-0.374203	1.97619e-08	42012245	Brain_Substantia_nigra	chr4_42012245_G_A_b38
	rs2581430	0.587648	0.777778	chr4	gtex_v8	ENSG00000014824.13	SLC30A9	-0.226871	2.02248e-10	42012245	Brain_Nucleus_accumbens_basal_ganglia	chr4_42012245_G_A_b38
	rs2581430	0.587648	0.777778	chr4	gtex_v8	ENSG00000014824.13	SLC30A9	-0.238234	8.53772e-10	42012245	Brain_Cortex	chr4_42012245_G_A_b38
	rs2581430	0.587648	0.777778	chr4	gtex_v8	ENSG00000014824.13	SLC30A9	-0.087657	1.8128e-05	42012245	Muscle_Skeletal	chr4_42012245_G_A_b38
	rs2581430	0.587648	0.777778	chr4	gtex_v8	ENSG00000014824.13	SLC30A9	-0.262589	4.02635e-09	42012245	Brain_Caudate_basal_ganglia	chr4_42012245_G_A_b38
	rs2581430	0.587648	0.777778	chr4	gtex_v8	ENSG00000014824.13	SLC30A9	-0.135564	3.24436e-07	42012245	Cells_Cultured_fibroblasts	chr4_42012245_G_A_b38
	rs2581430	0.587648	0.777778	chr4	gtex_v8	ENSG00000014824.13	SLC30A9	-0.153785	0.000103088	42012245	Brain_Cerebellum	chr4_42012245_G_A_b38
	rs2581430	0.587648	0.777778	chr4	gtex_v8	ENSG00000188848.15	BEND4	-0.351318	1.06719e-09	42012245	Adipose_Subcutaneous	chr4_42012245_G_A_b38
	rs2581426	0.587648	0.777778	chr4	gtex_v8	ENSG00000014824.13	SLC30A9	-0.301192	4.10475e-07	42015483	Brain_Amygdala	chr4_42015483_A_G_b38
	rs2581426	0.587648	0.777778	chr4	gtex_v8	ENSG00000014824.13	SLC30A9	-0.39744	4.42608e-09	42015483	Brain_Substantia_nigra	chr4_42015483_A_G_b38
	rs2581426	0.587648	0.777778	chr4	gtex_v8	ENSG00000014824.13	SLC30A9	-0.223392	5.01984e-10	42015483	Brain_Nucleus_accumbens_basal_ganglia	chr4_42015483_A_G_b38
	rs2581426	0.587648	0.777778	chr4	gtex_v8	ENSG00000014824.13	SLC30A9	-0.241704	5.12559e-10	42015483	Brain_Cortex	chr4_42015483_A_G_b38
	rs2581426	0.587648	0.777778	chr4	gtex_v8	ENSG00000014824.13	SLC30A9	-0.0890154	1.47355e-05	42015483	Muscle_Skeletal	chr4_42015483_A_G_b38
	rs2581426	0.587648	0.777778	chr4	gtex_v8	ENSG00000014824.13	SLC30A9	-0.267054	2.25225e-09	42015483	Brain_Caudate_basal_ganglia	chr4_42015483_A_G_b38
	rs2581426	0.587648	0.777778	chr4	gtex_v8	ENSG00000014824.13	SLC30A9	-0.139573	1.5764e-07	42015483	Cells_Cultured_fibroblasts	chr4_42015483_A_G_b38
	rs2581426	0.587648	0.777778	chr4	gtex_v8	ENSG00000014824.13	SLC30A9	-0.1555	9.69157e-05	42015483	Brain_Cerebellum	chr4_42015483_A_G_b38
	rs2581426	0.587648	0.777778	chr4	gtex_v8	ENSG00000188848.15	BEND4	-0.357446	5.70174e-10	42015483	Adipose_Subcutaneous	chr4_42015483_A_G_b38
	rs1848180	0.587648	0.777778	chr4	gtex_v8	ENSG00000014824.13	SLC30A9	-0.301192	4.10475e-07	42016927	Brain_Amygdala	chr4_42016927_G_A_b38
	rs1848180	0.587648	0.777778	chr4	gtex_v8	ENSG00000014824.13	SLC30A9	-0.39744	4.42608e-09	42016927	Brain_Substantia_nigra	chr4_42016927_G_A_b38
	rs1848180	0.587648	0.777778	chr4	gtex_v8	ENSG00000014824.13	SLC30A9	-0.223392	5.01984e-10	42016927	Brain_Nucleus_accumbens_basal_ganglia	chr4_42016927_G_A_b38
	rs1848180	0.587648	0.777778	chr4	gtex_v8	ENSG00000014824.13	SLC30A9	-0.241704	5.12559e-10	42016927	Brain_Cortex	chr4_42016927_G_A_b38
	rs1848180	0.587648	0.777778	chr4	gtex_v8	ENSG00000014824.13	SLC30A9	-0.0890154	1.47355e-05	42016927	Muscle_Skeletal	chr4_42016927_G_A_b38
	rs1848180	0.587648	0.777778	chr4	gtex_v8	ENSG00000014824.13	SLC30A9	-0.267054	2.25225e-09	42016927	Brain_Caudate_basal_ganglia	chr4_42016927_G_A_b38
	rs1848180	0.587648	0.777778	chr4	gtex_v8	ENSG00000014824.13	SLC30A9	-0.139573	1.5764e-07	42016927	Cells_Cultured_fibroblasts	chr4_42016927_G_A_b38
	rs1848180	0.587648	0.777778	chr4	gtex_v8	ENSG00000014824.13	SLC30A9	-0.1555	9.69157e-05	42016927	Brain_Cerebellum	chr4_42016927_G_A_b38
	rs1848180	0.587648	0.777778	chr4	gtex_v8	ENSG00000188848.15	BEND4	-0.357446	5.70174e-10	42016927	Adipose_Subcutaneous	chr4_42016927_G_A_b38
	rs13130229	0.587648	0.777778	chr4	gtex_v8	ENSG00000014824.13	SLC30A9	-0.301192	4.10475e-07	42022421	Brain_Amygdala	chr4_42022421_G_A_b38
	rs13130229	0.587648	0.777778	chr4	gtex_v8	ENSG00000014824.13	SLC30A9	-0.39744	4.42608e-09	42022421	Brain_Substantia_nigra	chr4_42022421_G_A_b38
	rs13130229	0.587648	0.777778	chr4	gtex_v8	ENSG00000014824.13	SLC30A9	-0.223392	5.01984e-10	42022421	Brain_Nucleus_accumbens_basal_ganglia	chr4_42022421_G_A_b38
	rs13130229	0.587648	0.777778	chr4	gtex_v8	ENSG00000014824.13	SLC30A9	-0.241704	5.12559e-10	42022421	Brain_Cortex	chr4_42022421_G_A_b38
	rs13130229	0.587648	0.777778	chr4	gtex_v8	ENSG00000014824.13	SLC30A9	-0.0890154	1.47355e-05	42022421	Muscle_Skeletal	chr4_42022421_G_A_b38
	rs13130229	0.587648	0.777778	chr4	gtex_v8	ENSG00000014824.13	SLC30A9	-0.267054	2.25225e-09	42022421	Brain_Caudate_basal_ganglia	chr4_42022421_G_A_b38
	rs13130229	0.587648	0.777778	chr4	gtex_v8	ENSG00000014824.13	SLC30A9	-0.139573	1.5764e-07	42022421	Cells_Cultured_fibroblasts	chr4_42022421_G_A_b38
	rs13130229	0.587648	0.777778	chr4	gtex_v8	ENSG00000014824.13	SLC30A9	-0.1555	9.69157e-05	42022421	Brain_Cerebellum	chr4_42022421_G_A_b38
	rs13130229	0.587648	0.777778	chr4	gtex_v8	ENSG00000188848.15	BEND4	-0.357446	5.70174e-10	42022421	Adipose_Subcutaneous	chr4_42022421_G_A_b38
	rs4861155	0.587648	0.777778	chr4	gtex_v8	ENSG00000014824.13	SLC30A9	-0.301192	4.10475e-07	42030007	Brain_Amygdala	chr4_42030007_A_G_b38
	rs4861155	0.587648	0.777778	chr4	gtex_v8	ENSG00000014824.13	SLC30A9	-0.39744	4.42608e-09	42030007	Brain_Substantia_nigra	chr4_42030007_A_G_b38
	rs4861155	0.587648	0.777778	chr4	gtex_v8	ENSG00000014824.13	SLC30A9	-0.223392	5.01984e-10	42030007	Brain_Nucleus_accumbens_basal_ganglia	chr4_42030007_A_G_b38
	rs4861155	0.587648	0.777778	chr4	gtex_v8	ENSG00000014824.13	SLC30A9	-0.241704	5.12559e-10	42030007	Brain_Cortex	chr4_42030007_A_G_b38
	rs4861155	0.587648	0.777778	chr4	gtex_v8	ENSG00000014824.13	SLC30A9	-0.0890154	1.47355e-05	42030007	Muscle_Skeletal	chr4_42030007_A_G_b38
	rs4861155	0.587648	0.777778	chr4	gtex_v8	ENSG00000014824.13	SLC30A9	-0.267054	2.25225e-09	42030007	Brain_Caudate_basal_ganglia	chr4_42030007_A_G_b38
	rs4861155	0.587648	0.777778	chr4	gtex_v8	ENSG00000014824.13	SLC30A9	-0.139573	1.5764e-07	42030007	Cells_Cultured_fibroblasts	chr4_42030007_A_G_b38
	rs4861155	0.587648	0.777778	chr4	gtex_v8	ENSG00000014824.13	SLC30A9	-0.1555	9.69157e-05	42030007	Brain_Cerebellum	chr4_42030007_A_G_b38
	rs4861155	0.587648	0.777778	chr4	gtex_v8	ENSG00000188848.15	BEND4	-0.357446	5.70174e-10	42030007	Adipose_Subcutaneous	chr4_42030007_A_G_b38
	rs28712316	0.587648	0.777778	chr4	gtex_v8	ENSG00000014824.13	SLC30A9	-0.301192	4.10475e-07	42031397	Brain_Amygdala	chr4_42031397_C_T_b38
	rs28712316	0.587648	0.777778	chr4	gtex_v8	ENSG00000014824.13	SLC30A9	-0.39744	4.42608e-09	42031397	Brain_Substantia_nigra	chr4_42031397_C_T_b38
	rs28712316	0.587648	0.777778	chr4	gtex_v8	ENSG00000014824.13	SLC30A9	-0.223392	5.01984e-10	42031397	Brain_Nucleus_accumbens_basal_ganglia	chr4_42031397_C_T_b38
	rs28712316	0.587648	0.777778	chr4	gtex_v8	ENSG00000014824.13	SLC30A9	-0.241704	5.12559e-10	42031397	Brain_Cortex	chr4_42031397_C_T_b38
	rs28712316	0.587648	0.777778	chr4	gtex_v8	ENSG00000014824.13	SLC30A9	-0.0890154	1.47355e-05	42031397	Muscle_Skeletal	chr4_42031397_C_T_b38
	rs28712316	0.587648	0.777778	chr4	gtex_v8	ENSG00000014824.13	SLC30A9	-0.267054	2.25225e-09	42031397	Brain_Caudate_basal_ganglia	chr4_42031397_C_T_b38
	rs28712316	0.587648	0.777778	chr4	gtex_v8	ENSG00000014824.13	SLC30A9	-0.139573	1.5764e-07	42031397	Cells_Cultured_fibroblasts	chr4_42031397_C_T_b38
	rs28712316	0.587648	0.777778	chr4	gtex_v8	ENSG00000014824.13	SLC30A9	-0.1555	9.69157e-05	42031397	Brain_Cerebellum	chr4_42031397_C_T_b38
	rs28712316	0.587648	0.777778	chr4	gtex_v8	ENSG00000188848.15	BEND4	-0.357446	5.70174e-10	42031397	Adipose_Subcutaneous	chr4_42031397_C_T_b38
	rs2660344	0.559233	0.782828	chr4	gtex_v8	ENSG00000182308.6	DCAF4L1	-0.254092	6.4888e-06	41974112	Heart_Left_Ventricle	chr4_41974112_A_G_b38
	rs2660344	0.559233	0.782828	chr4	gtex_v8	ENSG00000014824.13	SLC30A9	-0.301361	3.98609e-07	41974112	Brain_Amygdala	chr4_41974112_A_G_b38
	rs2660344	0.559233	0.782828	chr4	gtex_v8	ENSG00000014824.13	SLC30A9	-0.361238	1.2695e-07	41974112	Brain_Substantia_nigra	chr4_41974112_A_G_b38
	rs2660344	0.559233	0.782828	chr4	gtex_v8	ENSG00000014824.13	SLC30A9	-0.205019	3.65687e-08	41974112	Brain_Nucleus_accumbens_basal_ganglia	chr4_41974112_A_G_b38
	rs2660344	0.559233	0.782828	chr4	gtex_v8	ENSG00000014824.13	SLC30A9	-0.234522	1.68589e-09	41974112	Brain_Cortex	chr4_41974112_A_G_b38
	rs2660344	0.559233	0.782828	chr4	gtex_v8	ENSG00000014824.13	SLC30A9	-0.0822949	6.77458e-05	41974112	Muscle_Skeletal	chr4_41974112_A_G_b38
	rs2660344	0.559233	0.782828	chr4	gtex_v8	ENSG00000014824.13	SLC30A9	-0.234904	2.40125e-07	41974112	Brain_Caudate_basal_ganglia	chr4_41974112_A_G_b38
	rs2660344	0.559233	0.782828	chr4	gtex_v8	ENSG00000014824.13	SLC30A9	0.109599	0.000130508	41974112	Nerve_Tibial	chr4_41974112_A_G_b38
	rs2660344	0.559233	0.782828	chr4	gtex_v8	ENSG00000014824.13	SLC30A9	-0.149967	2.50966e-08	41974112	Cells_Cultured_fibroblasts	chr4_41974112_A_G_b38
	rs2660344	0.559233	0.782828	chr4	gtex_v8	ENSG00000188848.15	BEND4	-0.345904	1.78161e-09	41974112	Adipose_Subcutaneous	chr4_41974112_A_G_b38
	rs2660343	0.559233	0.782828	chr4	gtex_v8	ENSG00000182308.6	DCAF4L1	-0.22553	5.4344e-05	41975749	Heart_Left_Ventricle	chr4_41975749_G_A_b38
	rs2660343	0.559233	0.782828	chr4	gtex_v8	ENSG00000014824.13	SLC30A9	-0.28839	1.24963e-06	41975749	Brain_Amygdala	chr4_41975749_G_A_b38
	rs2660343	0.559233	0.782828	chr4	gtex_v8	ENSG00000014824.13	SLC30A9	-0.351214	2.1617e-07	41975749	Brain_Substantia_nigra	chr4_41975749_G_A_b38
	rs2660343	0.559233	0.782828	chr4	gtex_v8	ENSG00000014824.13	SLC30A9	-0.199737	6.24055e-08	41975749	Brain_Nucleus_accumbens_basal_ganglia	chr4_41975749_G_A_b38
	rs2660343	0.559233	0.782828	chr4	gtex_v8	ENSG00000014824.13	SLC30A9	-0.232982	1.7299e-09	41975749	Brain_Cortex	chr4_41975749_G_A_b38
	rs2660343	0.559233	0.782828	chr4	gtex_v8	ENSG00000014824.13	SLC30A9	-0.0835621	4.40725e-05	41975749	Muscle_Skeletal	chr4_41975749_G_A_b38
	rs2660343	0.559233	0.782828	chr4	gtex_v8	ENSG00000014824.13	SLC30A9	-0.234904	2.40125e-07	41975749	Brain_Caudate_basal_ganglia	chr4_41975749_G_A_b38
	rs2660343	0.559233	0.782828	chr4	gtex_v8	ENSG00000014824.13	SLC30A9	-0.150382	1.68621e-08	41975749	Cells_Cultured_fibroblasts	chr4_41975749_G_A_b38
	rs2660343	0.559233	0.782828	chr4	gtex_v8	ENSG00000188848.15	BEND4	-0.344588	2.11013e-09	41975749	Adipose_Subcutaneous	chr4_41975749_G_A_b38
	rs55980513	0.546709	0.747475	chr4	gtex_v8	ENSG00000014824.13	SLC30A9	0.28296	4.99355e-06	41886173	Brain_Amygdala	chr4_41886173_A_G_b38
	rs55980513	0.546709	0.747475	chr4	gtex_v8	ENSG00000014824.13	SLC30A9	0.374057	3.17727e-08	41886173	Brain_Substantia_nigra	chr4_41886173_A_G_b38
	rs55980513	0.546709	0.747475	chr4	gtex_v8	ENSG00000014824.13	SLC30A9	0.220144	8.19297e-09	41886173	Brain_Nucleus_accumbens_basal_ganglia	chr4_41886173_A_G_b38
	rs55980513	0.546709	0.747475	chr4	gtex_v8	ENSG00000014824.13	SLC30A9	0.202965	1.1958e-07	41886173	Brain_Cortex	chr4_41886173_A_G_b38
	rs55980513	0.546709	0.747475	chr4	gtex_v8	ENSG00000182308.6	DCAF4L1	0.378113	4.08438e-05	41886173	Brain_Caudate_basal_ganglia	chr4_41886173_A_G_b38
	rs55980513	0.546709	0.747475	chr4	gtex_v8	ENSG00000014824.13	SLC30A9	0.255722	1.67661e-08	41886173	Brain_Caudate_basal_ganglia	chr4_41886173_A_G_b38
	rs55980513	0.546709	0.747475	chr4	gtex_v8	ENSG00000014824.13	SLC30A9	0.113999	2.78273e-05	41886173	Cells_Cultured_fibroblasts	chr4_41886173_A_G_b38
	rs55980513	0.546709	0.747475	chr4	gtex_v8	ENSG00000188848.15	BEND4	0.271389	2.79098e-06	41886173	Adipose_Subcutaneous	chr4_41886173_A_G_b38
	rs2660340	0.541046	0.792929	chr4	gtex_v8	ENSG00000014824.13	SLC30A9	-0.304262	1.20655e-06	41978687	Brain_Amygdala	chr4_41978687_C_T_b38
	rs2660340	0.541046	0.792929	chr4	gtex_v8	ENSG00000014824.13	SLC30A9	-0.411459	1.66875e-09	41978687	Brain_Substantia_nigra	chr4_41978687_C_T_b38
	rs2660340	0.541046	0.792929	chr4	gtex_v8	ENSG00000014824.13	SLC30A9	-0.239163	2.74704e-11	41978687	Brain_Nucleus_accumbens_basal_ganglia	chr4_41978687_C_T_b38
	rs2660340	0.541046	0.792929	chr4	gtex_v8	ENSG00000014824.13	SLC30A9	-0.223726	3.56735e-08	41978687	Brain_Cortex	chr4_41978687_C_T_b38
	rs2660340	0.541046	0.792929	chr4	gtex_v8	ENSG00000014824.13	SLC30A9	-0.107872	1.77554e-07	41978687	Muscle_Skeletal	chr4_41978687_C_T_b38
	rs2660340	0.541046	0.792929	chr4	gtex_v8	ENSG00000014824.13	SLC30A9	-0.0996964	2.79758e-05	41978687	Esophagus_Mucosa	chr4_41978687_C_T_b38
	rs2660340	0.541046	0.792929	chr4	gtex_v8	ENSG00000014824.13	SLC30A9	-0.18151	2.6464e-05	41978687	Brain_Hypothalamus	chr4_41978687_C_T_b38
	rs2660340	0.541046	0.792929	chr4	gtex_v8	ENSG00000014824.13	SLC30A9	-0.260939	1.67691e-08	41978687	Brain_Caudate_basal_ganglia	chr4_41978687_C_T_b38
	rs2660340	0.541046	0.792929	chr4	gtex_v8	ENSG00000014824.13	SLC30A9	-0.140942	6.60858e-08	41978687	Cells_Cultured_fibroblasts	chr4_41978687_C_T_b38
	rs2660340	0.541046	0.792929	chr4	gtex_v8	ENSG00000014824.13	SLC30A9	-0.194658	1.37397e-05	41978687	Brain_Anterior_cingulate_cortex_BA24	chr4_41978687_C_T_b38
	rs2660340	0.541046	0.792929	chr4	gtex_v8	ENSG00000188848.15	BEND4	-0.345125	3.56136e-09	41978687	Adipose_Subcutaneous	chr4_41978687_C_T_b38
	rs1466979	0.541046	0.792929	chr4	gtex_v8	ENSG00000014824.13	SLC30A9	-0.304262	1.20655e-06	41980483	Brain_Amygdala	chr4_41980483_A_C_b38
	rs1466979	0.541046	0.792929	chr4	gtex_v8	ENSG00000014824.13	SLC30A9	-0.411459	1.66875e-09	41980483	Brain_Substantia_nigra	chr4_41980483_A_C_b38
	rs1466979	0.541046	0.792929	chr4	gtex_v8	ENSG00000014824.13	SLC30A9	-0.239163	2.74704e-11	41980483	Brain_Nucleus_accumbens_basal_ganglia	chr4_41980483_A_C_b38
	rs1466979	0.541046	0.792929	chr4	gtex_v8	ENSG00000014824.13	SLC30A9	-0.223726	3.56735e-08	41980483	Brain_Cortex	chr4_41980483_A_C_b38
	rs1466979	0.541046	0.792929	chr4	gtex_v8	ENSG00000014824.13	SLC30A9	-0.107108	2.3762e-07	41980483	Muscle_Skeletal	chr4_41980483_A_C_b38
	rs1466979	0.541046	0.792929	chr4	gtex_v8	ENSG00000014824.13	SLC30A9	-0.0974388	4.56865e-05	41980483	Esophagus_Mucosa	chr4_41980483_A_C_b38
	rs1466979	0.541046	0.792929	chr4	gtex_v8	ENSG00000014824.13	SLC30A9	-0.18151	2.6464e-05	41980483	Brain_Hypothalamus	chr4_41980483_A_C_b38
	rs1466979	0.541046	0.792929	chr4	gtex_v8	ENSG00000014824.13	SLC30A9	-0.260939	1.67691e-08	41980483	Brain_Caudate_basal_ganglia	chr4_41980483_A_C_b38
	rs1466979	0.541046	0.792929	chr4	gtex_v8	ENSG00000014824.13	SLC30A9	-0.138458	1.24441e-07	41980483	Cells_Cultured_fibroblasts	chr4_41980483_A_C_b38
	rs1466979	0.541046	0.792929	chr4	gtex_v8	ENSG00000014824.13	SLC30A9	-0.194658	1.37397e-05	41980483	Brain_Anterior_cingulate_cortex_BA24	chr4_41980483_A_C_b38
	rs1466979	0.541046	0.792929	chr4	gtex_v8	ENSG00000188848.15	BEND4	-0.341604	5.76454e-09	41980483	Adipose_Subcutaneous	chr4_41980483_A_C_b38
	rs2581422	0.541046	0.792929	chr4	gtex_v8	ENSG00000014824.13	SLC30A9	-0.311885	5.06183e-07	42018330	Brain_Amygdala	chr4_42018330_A_G_b38
	rs2581422	0.541046	0.792929	chr4	gtex_v8	ENSG00000014824.13	SLC30A9	-0.413923	3.6863e-09	42018330	Brain_Substantia_nigra	chr4_42018330_A_G_b38
	rs2581422	0.541046	0.792929	chr4	gtex_v8	ENSG00000014824.13	SLC30A9	-0.23282	3.12575e-10	42018330	Brain_Nucleus_accumbens_basal_ganglia	chr4_42018330_A_G_b38
	rs2581422	0.541046	0.792929	chr4	gtex_v8	ENSG00000014824.13	SLC30A9	-0.223291	6.93432e-08	42018330	Brain_Cortex	chr4_42018330_A_G_b38
	rs2581422	0.541046	0.792929	chr4	gtex_v8	ENSG00000014824.13	SLC30A9	-0.111434	1.69745e-07	42018330	Muscle_Skeletal	chr4_42018330_A_G_b38
	rs2581422	0.541046	0.792929	chr4	gtex_v8	ENSG00000014824.13	SLC30A9	-0.107189	1.00554e-05	42018330	Esophagus_Mucosa	chr4_42018330_A_G_b38
	rs2581422	0.541046	0.792929	chr4	gtex_v8	ENSG00000014824.13	SLC30A9	-0.277051	3.89179e-09	42018330	Brain_Caudate_basal_ganglia	chr4_42018330_A_G_b38
	rs2581422	0.541046	0.792929	chr4	gtex_v8	ENSG00000014824.13	SLC30A9	-0.152412	1.64516e-08	42018330	Cells_Cultured_fibroblasts	chr4_42018330_A_G_b38
	rs2581422	0.541046	0.792929	chr4	gtex_v8	ENSG00000188848.15	BEND4	-0.339443	1.58492e-08	42018330	Adipose_Subcutaneous	chr4_42018330_A_G_b38
	rs2581420	0.541046	0.792929	chr4	gtex_v8	ENSG00000014824.13	SLC30A9	-0.311885	5.06183e-07	42020220	Brain_Amygdala	chr4_42020220_G_T_b38
	rs2581420	0.541046	0.792929	chr4	gtex_v8	ENSG00000014824.13	SLC30A9	-0.413923	3.6863e-09	42020220	Brain_Substantia_nigra	chr4_42020220_G_T_b38
	rs2581420	0.541046	0.792929	chr4	gtex_v8	ENSG00000014824.13	SLC30A9	-0.23282	3.12575e-10	42020220	Brain_Nucleus_accumbens_basal_ganglia	chr4_42020220_G_T_b38
	rs2581420	0.541046	0.792929	chr4	gtex_v8	ENSG00000014824.13	SLC30A9	-0.223291	6.93432e-08	42020220	Brain_Cortex	chr4_42020220_G_T_b38
	rs2581420	0.541046	0.792929	chr4	gtex_v8	ENSG00000014824.13	SLC30A9	-0.111434	1.69745e-07	42020220	Muscle_Skeletal	chr4_42020220_G_T_b38
	rs2581420	0.541046	0.792929	chr4	gtex_v8	ENSG00000014824.13	SLC30A9	-0.107189	1.00554e-05	42020220	Esophagus_Mucosa	chr4_42020220_G_T_b38
	rs2581420	0.541046	0.792929	chr4	gtex_v8	ENSG00000014824.13	SLC30A9	-0.277051	3.89179e-09	42020220	Brain_Caudate_basal_ganglia	chr4_42020220_G_T_b38
	rs2581420	0.541046	0.792929	chr4	gtex_v8	ENSG00000014824.13	SLC30A9	-0.152412	1.64516e-08	42020220	Cells_Cultured_fibroblasts	chr4_42020220_G_T_b38
	rs2581420	0.541046	0.792929	chr4	gtex_v8	ENSG00000188848.15	BEND4	-0.339443	1.58492e-08	42020220	Adipose_Subcutaneous	chr4_42020220_G_T_b38
	rs10461065	0.541046	0.792929	chr4	gtex_v8	ENSG00000014824.13	SLC30A9	-0.311885	5.06183e-07	42022276	Brain_Amygdala	chr4_42022276_G_A_b38
	rs10461065	0.541046	0.792929	chr4	gtex_v8	ENSG00000014824.13	SLC30A9	-0.413923	3.6863e-09	42022276	Brain_Substantia_nigra	chr4_42022276_G_A_b38
	rs10461065	0.541046	0.792929	chr4	gtex_v8	ENSG00000014824.13	SLC30A9	-0.23282	3.12575e-10	42022276	Brain_Nucleus_accumbens_basal_ganglia	chr4_42022276_G_A_b38
	rs10461065	0.541046	0.792929	chr4	gtex_v8	ENSG00000014824.13	SLC30A9	-0.222482	5.35161e-08	42022276	Brain_Cortex	chr4_42022276_G_A_b38
	rs10461065	0.541046	0.792929	chr4	gtex_v8	ENSG00000014824.13	SLC30A9	-0.111615	1.28019e-07	42022276	Muscle_Skeletal	chr4_42022276_G_A_b38
	rs10461065	0.541046	0.792929	chr4	gtex_v8	ENSG00000014824.13	SLC30A9	-0.106539	9.98987e-06	42022276	Esophagus_Mucosa	chr4_42022276_G_A_b38
	rs10461065	0.541046	0.792929	chr4	gtex_v8	ENSG00000014824.13	SLC30A9	-0.277051	3.89179e-09	42022276	Brain_Caudate_basal_ganglia	chr4_42022276_G_A_b38
	rs10461065	0.541046	0.792929	chr4	gtex_v8	ENSG00000014824.13	SLC30A9	-0.149849	2.37709e-08	42022276	Cells_Cultured_fibroblasts	chr4_42022276_G_A_b38
	rs10461065	0.541046	0.792929	chr4	gtex_v8	ENSG00000188848.15	BEND4	-0.336466	1.69401e-08	42022276	Adipose_Subcutaneous	chr4_42022276_G_A_b38
	rs3213766	0.541046	0.792929	chr4	gtex_v8	ENSG00000014824.13	SLC30A9	-0.311885	5.06183e-07	42023032	Brain_Amygdala	chr4_42023032_A_G_b38
	rs3213766	0.541046	0.792929	chr4	gtex_v8	ENSG00000014824.13	SLC30A9	-0.413923	3.6863e-09	42023032	Brain_Substantia_nigra	chr4_42023032_A_G_b38
	rs3213766	0.541046	0.792929	chr4	gtex_v8	ENSG00000014824.13	SLC30A9	-0.23282	3.12575e-10	42023032	Brain_Nucleus_accumbens_basal_ganglia	chr4_42023032_A_G_b38
	rs3213766	0.541046	0.792929	chr4	gtex_v8	ENSG00000014824.13	SLC30A9	-0.223291	6.93432e-08	42023032	Brain_Cortex	chr4_42023032_A_G_b38
	rs3213766	0.541046	0.792929	chr4	gtex_v8	ENSG00000014824.13	SLC30A9	-0.111434	1.69745e-07	42023032	Muscle_Skeletal	chr4_42023032_A_G_b38
	rs3213766	0.541046	0.792929	chr4	gtex_v8	ENSG00000014824.13	SLC30A9	-0.107189	1.00554e-05	42023032	Esophagus_Mucosa	chr4_42023032_A_G_b38
	rs3213766	0.541046	0.792929	chr4	gtex_v8	ENSG00000014824.13	SLC30A9	-0.277051	3.89179e-09	42023032	Brain_Caudate_basal_ganglia	chr4_42023032_A_G_b38
	rs3213766	0.541046	0.792929	chr4	gtex_v8	ENSG00000014824.13	SLC30A9	-0.152412	1.64516e-08	42023032	Cells_Cultured_fibroblasts	chr4_42023032_A_G_b38
	rs3213766	0.541046	0.792929	chr4	gtex_v8	ENSG00000188848.15	BEND4	-0.339443	1.58492e-08	42023032	Adipose_Subcutaneous	chr4_42023032_A_G_b38
	rs10461059	0.541046	0.792929	chr4	gtex_v8	ENSG00000014824.13	SLC30A9	-0.311885	5.06183e-07	42023925	Brain_Amygdala	chr4_42023925_C_T_b38
	rs10461059	0.541046	0.792929	chr4	gtex_v8	ENSG00000014824.13	SLC30A9	-0.413923	3.6863e-09	42023925	Brain_Substantia_nigra	chr4_42023925_C_T_b38
	rs10461059	0.541046	0.792929	chr4	gtex_v8	ENSG00000014824.13	SLC30A9	-0.23282	3.12575e-10	42023925	Brain_Nucleus_accumbens_basal_ganglia	chr4_42023925_C_T_b38
	rs10461059	0.541046	0.792929	chr4	gtex_v8	ENSG00000014824.13	SLC30A9	-0.223291	6.93432e-08	42023925	Brain_Cortex	chr4_42023925_C_T_b38
	rs10461059	0.541046	0.792929	chr4	gtex_v8	ENSG00000014824.13	SLC30A9	-0.111434	1.69745e-07	42023925	Muscle_Skeletal	chr4_42023925_C_T_b38
	rs10461059	0.541046	0.792929	chr4	gtex_v8	ENSG00000014824.13	SLC30A9	-0.107189	1.00554e-05	42023925	Esophagus_Mucosa	chr4_42023925_C_T_b38
	rs10461059	0.541046	0.792929	chr4	gtex_v8	ENSG00000014824.13	SLC30A9	-0.277051	3.89179e-09	42023925	Brain_Caudate_basal_ganglia	chr4_42023925_C_T_b38
	rs10461059	0.541046	0.792929	chr4	gtex_v8	ENSG00000014824.13	SLC30A9	-0.152412	1.64516e-08	42023925	Cells_Cultured_fibroblasts	chr4_42023925_C_T_b38
	rs10461059	0.541046	0.792929	chr4	gtex_v8	ENSG00000188848.15	BEND4	-0.339443	1.58492e-08	42023925	Adipose_Subcutaneous	chr4_42023925_C_T_b38
	rs10461068	0.541046	0.792929	chr4	gtex_v8	ENSG00000014824.13	SLC30A9	-0.311885	5.06183e-07	42023963	Brain_Amygdala	chr4_42023963_A_G_b38
	rs10461068	0.541046	0.792929	chr4	gtex_v8	ENSG00000014824.13	SLC30A9	-0.413923	3.6863e-09	42023963	Brain_Substantia_nigra	chr4_42023963_A_G_b38
	rs10461068	0.541046	0.792929	chr4	gtex_v8	ENSG00000014824.13	SLC30A9	-0.23282	3.12575e-10	42023963	Brain_Nucleus_accumbens_basal_ganglia	chr4_42023963_A_G_b38
	rs10461068	0.541046	0.792929	chr4	gtex_v8	ENSG00000014824.13	SLC30A9	-0.223291	6.93432e-08	42023963	Brain_Cortex	chr4_42023963_A_G_b38
	rs10461068	0.541046	0.792929	chr4	gtex_v8	ENSG00000014824.13	SLC30A9	-0.111434	1.69745e-07	42023963	Muscle_Skeletal	chr4_42023963_A_G_b38
	rs10461068	0.541046	0.792929	chr4	gtex_v8	ENSG00000014824.13	SLC30A9	-0.107189	1.00554e-05	42023963	Esophagus_Mucosa	chr4_42023963_A_G_b38
	rs10461068	0.541046	0.792929	chr4	gtex_v8	ENSG00000014824.13	SLC30A9	-0.277051	3.89179e-09	42023963	Brain_Caudate_basal_ganglia	chr4_42023963_A_G_b38
	rs10461068	0.541046	0.792929	chr4	gtex_v8	ENSG00000014824.13	SLC30A9	-0.152412	1.64516e-08	42023963	Cells_Cultured_fibroblasts	chr4_42023963_A_G_b38
	rs10461068	0.541046	0.792929	chr4	gtex_v8	ENSG00000188848.15	BEND4	-0.339443	1.58492e-08	42023963	Adipose_Subcutaneous	chr4_42023963_A_G_b38
	rs9291208	0.541046	0.792929	chr4	gtex_v8	ENSG00000014824.13	SLC30A9	-0.311885	5.06183e-07	42023986	Brain_Amygdala	chr4_42023986_C_T_b38
	rs9291208	0.541046	0.792929	chr4	gtex_v8	ENSG00000014824.13	SLC30A9	-0.413923	3.6863e-09	42023986	Brain_Substantia_nigra	chr4_42023986_C_T_b38
	rs9291208	0.541046	0.792929	chr4	gtex_v8	ENSG00000014824.13	SLC30A9	-0.23282	3.12575e-10	42023986	Brain_Nucleus_accumbens_basal_ganglia	chr4_42023986_C_T_b38
	rs9291208	0.541046	0.792929	chr4	gtex_v8	ENSG00000014824.13	SLC30A9	-0.223291	6.93432e-08	42023986	Brain_Cortex	chr4_42023986_C_T_b38
	rs9291208	0.541046	0.792929	chr4	gtex_v8	ENSG00000014824.13	SLC30A9	-0.111434	1.69745e-07	42023986	Muscle_Skeletal	chr4_42023986_C_T_b38
	rs9291208	0.541046	0.792929	chr4	gtex_v8	ENSG00000014824.13	SLC30A9	-0.107189	1.00554e-05	42023986	Esophagus_Mucosa	chr4_42023986_C_T_b38
	rs9291208	0.541046	0.792929	chr4	gtex_v8	ENSG00000014824.13	SLC30A9	-0.277051	3.89179e-09	42023986	Brain_Caudate_basal_ganglia	chr4_42023986_C_T_b38
	rs9291208	0.541046	0.792929	chr4	gtex_v8	ENSG00000014824.13	SLC30A9	-0.152412	1.64516e-08	42023986	Cells_Cultured_fibroblasts	chr4_42023986_C_T_b38
	rs9291208	0.541046	0.792929	chr4	gtex_v8	ENSG00000188848.15	BEND4	-0.339443	1.58492e-08	42023986	Adipose_Subcutaneous	chr4_42023986_C_T_b38
	rs9998823	0.541046	0.792929	chr4	gtex_v8	ENSG00000014824.13	SLC30A9	-0.311885	5.06183e-07	42024138	Brain_Amygdala	chr4_42024138_A_G_b38
	rs9998823	0.541046	0.792929	chr4	gtex_v8	ENSG00000014824.13	SLC30A9	-0.413923	3.6863e-09	42024138	Brain_Substantia_nigra	chr4_42024138_A_G_b38
	rs9998823	0.541046	0.792929	chr4	gtex_v8	ENSG00000014824.13	SLC30A9	-0.23282	3.12575e-10	42024138	Brain_Nucleus_accumbens_basal_ganglia	chr4_42024138_A_G_b38
	rs9998823	0.541046	0.792929	chr4	gtex_v8	ENSG00000014824.13	SLC30A9	-0.223291	6.93432e-08	42024138	Brain_Cortex	chr4_42024138_A_G_b38
	rs9998823	0.541046	0.792929	chr4	gtex_v8	ENSG00000014824.13	SLC30A9	-0.111434	1.69745e-07	42024138	Muscle_Skeletal	chr4_42024138_A_G_b38
	rs9998823	0.541046	0.792929	chr4	gtex_v8	ENSG00000014824.13	SLC30A9	-0.107189	1.00554e-05	42024138	Esophagus_Mucosa	chr4_42024138_A_G_b38
	rs9998823	0.541046	0.792929	chr4	gtex_v8	ENSG00000014824.13	SLC30A9	-0.277051	3.89179e-09	42024138	Brain_Caudate_basal_ganglia	chr4_42024138_A_G_b38
	rs9998823	0.541046	0.792929	chr4	gtex_v8	ENSG00000014824.13	SLC30A9	-0.152412	1.64516e-08	42024138	Cells_Cultured_fibroblasts	chr4_42024138_A_G_b38
	rs9998823	0.541046	0.792929	chr4	gtex_v8	ENSG00000188848.15	BEND4	-0.339443	1.58492e-08	42024138	Adipose_Subcutaneous	chr4_42024138_A_G_b38
	rs10032062	0.541046	0.792929	chr4	gtex_v8	ENSG00000014824.13	SLC30A9	-0.311885	5.06183e-07	42024226	Brain_Amygdala	chr4_42024226_C_T_b38
	rs10032062	0.541046	0.792929	chr4	gtex_v8	ENSG00000014824.13	SLC30A9	-0.413923	3.6863e-09	42024226	Brain_Substantia_nigra	chr4_42024226_C_T_b38
	rs10032062	0.541046	0.792929	chr4	gtex_v8	ENSG00000014824.13	SLC30A9	-0.23282	3.12575e-10	42024226	Brain_Nucleus_accumbens_basal_ganglia	chr4_42024226_C_T_b38
	rs10032062	0.541046	0.792929	chr4	gtex_v8	ENSG00000014824.13	SLC30A9	-0.223291	6.93432e-08	42024226	Brain_Cortex	chr4_42024226_C_T_b38
	rs10032062	0.541046	0.792929	chr4	gtex_v8	ENSG00000014824.13	SLC30A9	-0.111434	1.69745e-07	42024226	Muscle_Skeletal	chr4_42024226_C_T_b38
	rs10032062	0.541046	0.792929	chr4	gtex_v8	ENSG00000014824.13	SLC30A9	-0.107189	1.00554e-05	42024226	Esophagus_Mucosa	chr4_42024226_C_T_b38
	rs10032062	0.541046	0.792929	chr4	gtex_v8	ENSG00000014824.13	SLC30A9	-0.277051	3.89179e-09	42024226	Brain_Caudate_basal_ganglia	chr4_42024226_C_T_b38
	rs10032062	0.541046	0.792929	chr4	gtex_v8	ENSG00000014824.13	SLC30A9	-0.152412	1.64516e-08	42024226	Cells_Cultured_fibroblasts	chr4_42024226_C_T_b38
	rs10032062	0.541046	0.792929	chr4	gtex_v8	ENSG00000188848.15	BEND4	-0.339443	1.58492e-08	42024226	Adipose_Subcutaneous	chr4_42024226_C_T_b38
	rs62303875	0.525671	0.757576	chr4	gtex_v8	ENSG00000182308.6	DCAF4L1	-0.246314	2.06168e-05	42095282	Heart_Left_Ventricle	chr4_42095282_C_G_b38
	rs62303875	0.525671	0.757576	chr4	gtex_v8	ENSG00000182308.6	DCAF4L1	-0.181835	0.000127946	42095282	Thyroid	chr4_42095282_C_G_b38
	rs62303875	0.525671	0.757576	chr4	gtex_v8	ENSG00000014824.13	SLC30A9	0.0898475	0.000215142	42095282	Thyroid	chr4_42095282_C_G_b38
	rs62303875	0.525671	0.757576	chr4	gtex_v8	ENSG00000014824.13	SLC30A9	-0.317622	6.28787e-08	42095282	Brain_Amygdala	chr4_42095282_C_G_b38
	rs62303875	0.525671	0.757576	chr4	gtex_v8	ENSG00000014824.13	SLC30A9	-0.402568	1.91898e-09	42095282	Brain_Substantia_nigra	chr4_42095282_C_G_b38
	rs62303875	0.525671	0.757576	chr4	gtex_v8	ENSG00000014824.13	SLC30A9	-0.251048	1.22744e-12	42095282	Brain_Nucleus_accumbens_basal_ganglia	chr4_42095282_C_G_b38
	rs62303875	0.525671	0.757576	chr4	gtex_v8	ENSG00000014824.13	SLC30A9	-0.253066	6.64656e-11	42095282	Brain_Cortex	chr4_42095282_C_G_b38
	rs62303875	0.525671	0.757576	chr4	gtex_v8	ENSG00000014824.13	SLC30A9	-0.216849	4.84523e-07	42095282	Brain_Hypothalamus	chr4_42095282_C_G_b38
	rs62303875	0.525671	0.757576	chr4	gtex_v8	ENSG00000014824.13	SLC30A9	-0.262467	6.62152e-09	42095282	Brain_Caudate_basal_ganglia	chr4_42095282_C_G_b38
	rs62303875	0.525671	0.757576	chr4	gtex_v8	ENSG00000014824.13	SLC30A9	-0.132369	1.93425e-06	42095282	Cells_Cultured_fibroblasts	chr4_42095282_C_G_b38
	rs62303875	0.525671	0.757576	chr4	gtex_v8	ENSG00000014824.13	SLC30A9	-0.221418	5.29493e-07	42095282	Brain_Anterior_cingulate_cortex_BA24	chr4_42095282_C_G_b38
	rs62303875	0.525671	0.757576	chr4	gtex_v8	ENSG00000014824.13	SLC30A9	-0.176651	1.10431e-05	42095282	Brain_Cerebellum	chr4_42095282_C_G_b38
	rs62303875	0.525671	0.757576	chr4	gtex_v8	ENSG00000014824.13	SLC30A9	0.116086	8.51504e-05	42095282	Adipose_Subcutaneous	chr4_42095282_C_G_b38
	rs62303875	0.525671	0.757576	chr4	gtex_v8	ENSG00000188848.15	BEND4	-0.321246	5.27382e-08	42095282	Adipose_Subcutaneous	chr4_42095282_C_G_b38
