# Supplementary material for: Human genetic adaptation related to cellular zinc homeostasis
Source: PLoS Genet. 2023 Sep 25;19(9):e1010950. doi: 10.1371/journal.pgen.1010950 (PMC10553801; doi:10.1371/journal.pgen.1010950)
Supplement: S4 Table — (XLSX) [file pgen.1010950.s042.xlsx]

## Sheet: Full1
	S4 Table. SNPs in high linkage disequilibrium (r2>0.8) with rs1047626 in CEU or CHB and their corresponding allelic states found in the Neanderthal and Denisovan genomes.
	Variant	Location (hg38)	Distance (bp)	ceur2	ceuD'	chbr2	chbD1	Consequence Type	Located in gene(s)	Variant	Ensembl Ancestral	Chimo; Orang, Mac	AltaiNea - high coverage	Denisovan - high coverage	VindijaNea - high coverage	ChagNea - high coverage	Ht Select -high freq	AMR_AF	EAS_AF	EUR_AF	SAS_AF	Ht Afr-high freq	AFR_AF	ARGweaver-DentoPapuan	Den to Melanesian Gower et al. 2021	Pheno	PEL Relate p-value	CHB Relate p-value	PJL Relate p-value	CEU Relate p-value		YRI Relate p-value
	rs16853799	4:41952157	49497			0.829	1000	intron variant	TMEM33	rs16853799	G		G/G	G/G	G/G	G/G	A	0.8847	0.9732	0.8817	0.8885	A	0.5144				0.000206562	0.00144861	0.013068	0.00144861		0.00666423
	rs16853805	4:41953231	48423			0.829	1000	intron variant	TMEM33	rs16853805	C		C/C	C/C	C/C	C/C	T	0.8847	0.9732	0.8817	0.8885	T	0.5151				0.000206562	0.00144861	0.013068	0.00144861		0.00666423
	rs1507086	4:41954396	47258	0.846	1000	0.829	1000	3 prime UTR variant	TMEM33	rs1507086	C		C/C	C/C	C/C	C/C	T	0.7522	0.9544	0.7376	0.7781	C	0.9425			Helping_behaviour__self_reported_ EBI_GWAS_catalog (p-value= 3x10-6; 10713 European, African American or Afro-Caribbean, NR)	1.7358e-05	0.00144861	0.00644184	0.00144861		#N/A
	rs16853815	4:41958324	43330			0.829	1000	3 prime UTR variant	TMEM33	rs16853815	T		C/C	C/C	C/C	C/C	T	0.8977	0.9732	0.8857	0.8885	T	0.6838				0.993464	0.999688	0.977152	0.999688		0.873821
	rs1043343	4:41960474	41180			0.829	1000	3 prime UTR variant	TMEM33	rs1043343	A		A/A	A/A	A/A	A/A	C	0.8977	0.9732	0.8857	0.8885	C	0.6838				0.000206562	0.00144861	0.013068	0.00144861		0.29666
	rs1532939	4:41961265	40389	0.846	1000	0.829	1000	intergenic variant	-	rs1532939	A		A/A	A/A	A/A	A/A	G	0.75	0.95	0.73	0.77	A	0.95				1.7358e-05	0.00144861	0.000628767	0.00144861		#N/A
	rs11940004	4:41961797	39857			0.829	1000	intergenic variant	-	rs11940004	C		C/C	C/C	C/C	C/C	G	0.8977	0.9732	0.8857	0.8885	G	0.6838				0.000206562	0.00144861	0.013068	0.00144861		0.29666
	rs11942311	4:41963119	38535			0.829	1000	regulatory region variant	-	rs11942311	A		A/A	A/A	A/A	A/A	G	0.8818	0.9732	0.8817	0.8885	A	0.5053				0.000206562	0.00144861	0.013068	0.00144861		0.00626051
	rs2660344	4:41974112	27542	0.971	1000			intergenic variant	-	rs2660344	A		NA	NA	NA	NA	G	0.768	0.9673	0.7624	0.7955	A	0.8185				0.000280653	0.00985235	0.000911885	0.00985235		0.33443
	rs2660343	4:41975749	25905	0.971	1000			intergenic variant	-	rs2660343	G		NA	NA	NA	NA	A	0.768	0.9663	0.7624	0.7935	G	0.8268				0.00181497	0.00985235	0.0129667	0.00985235		0.533758
	rs2581459	4:41976090	25564	1000	1000	1000	1000	intergenic variant	-	rs2581459	A		A/A	A/A	A/A	A/A	T	0.768	0.949	0.759	0.788	A	0.826				0.00181497	0.00985235	0.0129667	0.00985235		0.533758
	rs2660341	4:41977828	23826	0.914	1000	0.829	1000	regulatory region variant	-	rs2660341	C		G/C	C/C	G/G	G/G	C	0,797	0.958	0.775	0,821	G	0.756				0.959132	0.840084	0.891392	0.840084		0.0365662
	rs17445410	4:41978020	23634	1000	1000	1000	1000	regulatory region variant	-	rs17445410	T		T/C	C/C	T/T	T/T	C	0,762	0.949	0,755	0.791	T	0.88				0.000280653	0.00216561	0.00170275	0.00216561		0.921883
	rs2581460	4:41978103	23551	1000	1000	1000	1000	regulatory region variant	-	rs2581460	C		C/C	C/C	C/C	C/C	G	0.7622	0.9494	0.7555	0.7914	C	0.9168				0.000280653	0.00216561	0.00170275	0.00216561		0.807673
	rs2660340	4:41978687	22967	0.914	1000	0.829	1000	intergenic variant	-	rs2660340	C		NA	NA	NA	NA	T	0.8	0,958	0.775	0.822	C	0.724				0.182964	0.0487731	0.379387	0.0487731		0.934301
	rs2660339	4:41978987	22667	0.914	1000	0.829	1000	intergenic variant	-	rs2660339	T		C/T	T/T	C/C	C/C	T	0.7997	0.9583	0.7753	0.8221	C	0.7239				0.97844	0.616053	0.891392	0.616053		0.169722
	rs2581461	4:41979349	22305	1000	1000	1000	1000	intergenic variant	-	rs2581461	T		T/T	T/T	T/T	T/T	C	0,762	0,949	0,755	0.791	T	0.918				0.000280653	0.00216561	0.00585585	0.00216561		0.810266
	rs937866	4:41979725	21929	1000	1000	1000	1000	intergenic variant	-	rs937866	T		NA	NA	NA	NA	C	0.762	0.949	0,755	0.791	T	0.918				0.000280653	0.00216561	0.00585585	0.00216561		0.810266
	rs1466979	4:41980483	21171	0.914	1000	0.829	1000	intergenic variant	-	rs1466979	A		A/C	C/C	A/A	A/A	C	0.8012	0.9583	0.7763	0.8221	A	0.7254				0.182964	0.0487731	0.379387	0.0487731		0.934301
	rs2660338	4:41980690	20964			0.829	1000	intergenic variant	-	rs2660338	C		NA	NA	NA	NA	C	0.8473	0.9623	0.8449	0.8681	A	0.6324				#N/A	#N/A	#N/A	#N/A		#N/A
	rs2660337	4:41980747	20907			0.829	1000	intergenic variant	-	rs2660337	A		NA	NA	NA	NA	A	0.817	0.9613	0.8062	0.8323	G	0.6392				#N/A	#N/A	#N/A	#N/A		#N/A
	rs62303798	4:41980801	20853	0.914	1000	0.829	1000	intergenic variant	-	rs62303798	G		NA	NA	NA	NA	C	0.798	0.958	0,776	0,822	G	0.822				#N/A	#N/A	#N/A	#N/A		#N/A
	rs1466978	4:41981527	20127	1000	1000	1000	1000	intergenic variant	-	rs1466978	T		NA	NA	NA	NA	C	0,762	0,949	0.755	0,791	T	0.943				0.000280653	0.00216561	0.00585585	0.00216561		#N/A
	rs2660320	4:41982101	19553	0.914	1000	0.829	1000	missense variant	DCAF4L1	rs2660320	C		T/T	T/T	T/T	T/T	T	0.798	0.959	0,776	0.824	C	0.855				0.0276503	0.0487731	0.379387	0.0487731		0.862176
	rs2660332	4:41983084	18570	0.914	1000	0.829	1000	3 prime UTR variant	DCAF4L1	rs2660332	A		G/G	G/G	G/G	G/G	G	0.7997	0.9593	0.7763	0.8252	A	0.8464				0.0276503	0.0487731	0.379387	0.0487731		0.963028
	rs2660335	4:41983672	17982	0.914	1000	0.829	1000	3 prime UTR variant	DCAF4L1	rs2660335	C		NA	NA	NA	NA	T	0,800	0.958	0,776	0,825	C	0.846				0.0276503	0.0487731	0.379387	0.0487731		0.963028
	rs2581439	4:41984840	16814	0.914	1000	0.829	1000	3 prime UTR variant	DCAF4L1	rs2581439	G		G/G	G/G	G/G	G/G	G	0.8026	0.9593	0.7763	0.8252	A	0.7474				0.959132	0.895071	0.891392	0.895071		0.0188847
	rs2581438	4:41985875	15779			0.829	1000	3 prime UTR variant	DCAF4L1	rs2581438	A		A/A	A/A	A/A	A/A	A	0.8429	0.9603	0.8151	0.864	G	0.6626				0.959132	0.913495	0.887872	0.913495		0.000474887
	rs2581437	4:41987000	14654	0.914	1000	0.829	1000	intergenic variant	-	rs2581437	A		A/A	A/A	A/A	A/A	A	0.8026	0.9593	0.7763	0.8252	G	0.7474				0.959132	0.913495	0.891392	0.913495		0.0365662
	rs2660349	4:41987643	14011	1000	1000	1000	1000	intergenic variant	-	rs2660349	A		NA	NA	NA	NA	C	0.7637	0.9474	0.7565	0.7914	A	0.9107				#N/A	#N/A	#N/A	#N/A		#N/A
	rs2581435	4:41988273	13381	0.914	1000	0.829	1000	intergenic variant	-	rs2581435	C		T/T	T/T	T/T	T/T	T	0.808	0.959	0.776	0.825	C	0.846				0.193784	0.0487731	0.113871	0.0487731		0.577084
	rs2581434	4:41990660	10994			0.829	1000	synonymous variant	SLC30A9	rs2581434	G		G/G	G/G	G/G	G/G	G	0,840	0.959	0.815	0,864	C	0.754			Birk-Landau-Perez_syndrome _morbid ,Psychomotor_regression-oculomotor_apraxia-movement_disorder-nephropathy_syndrome	0.975462	0.875369	0.887872	0.875369		0.00821334
	rs2660346	4:41992628	9026			0.829	1000	intron variant	SLC30A9	rs2660346	T		T/T	T/T	T/T	T/T	T	0.84	0,959	0,815	0.864	C	0.759				0.975462	0.875369	0.887872	0.875369		0.00821334
	rs2581431	4:41993142	8512			0.829	1000	intron variant	SLC30A9	rs2581431	T		T/T	T/T	T/T	T/T	T	0.84	0.958	0.815	0.864	C	0.765				#N/A	#N/A	#N/A	#N/A		#N/A
	rs73153292	4:41995577	6077			0.829	1000	intron variant	SLC30A9	rs73153292	A		A/A	A/A	A/A	A/A	A	0.9928	0.9831	0.996	0.9867	A	0.8828				#N/A	0.875369	0.890064	0.875369		0.0733719
	rs34567573	4:41996771	4883			0.829	1000	intron variant	SLC30A9	rs34567573	T		NA	NA	NA	NA	C	0,840	0,958	0,815	0.844	T	0.767				#N/A	#N/A	#N/A	#N/A		#N/A
	rs2660333	4:41998472	3182	0.857	0.939			intron variant	SLC30A9	rs2660333	?	G	NA	NA	NA	NA	T	0.8084	0.9563	0.7763	0.8262	G	0.8548				#N/A	#N/A	#N/A	#N/A		#N/A
	rs4540084	4:41999771	1883	0.914	1000	0.829	1000	intron variant	SLC30A9	rs4540084	A		NA	NA	NA	NA	C	0.7997	0.9583	0.7763	0.8057	A	0.8533				0.193784	0.0487731	0.0349438	0.0487731		0.963028
	rs2660331	4:42000168	1486	0.914	1000	0.829	1000	intron variant	SLC30A9	rs2660331	A		G/G	G/G	G/G	G/G	G	0.8	0.958	0.776	0.806	A	0.852				0.193784	0.0487731	0.0349438	0.0487731		0.963028
	rs2581455	4:42001116	538	1000	1000	1000	1000	intron variant	SLC30A9	rs2581455	G		G/G	G/G	G/G	G/G	A	0.768	0.9484	0.7565	0.7751	G	0.8956				4.05005e-05	0.00216561	0.000628767	0.00216561		0.818798
	rs2581454	4:42001343	311			0.829	1000	intron variant	SLC30A9	rs2581454	G		G/G	G/G	G/G	G/G	G	0.84	0,958	0.813	0.844	A	0.768				0.975462	0.875369	0.830844	0.875369		0.000395749
	rs2660330	4:42001366	288	0.914	1000	0.829	1000	intron variant	SLC30A9	rs2660330	T		C/C	C/C	C/C	C/C	C	0.8	0.958	0.777	0.806	T	0.852				0.193784	0.0487731	0.0349438	0.0487731		0.963028
	rs1047626	4:42001654						missense variant	SLC30A9	rs1047626	A		A/A	G/G	A/A	A/A	G	0.768	0.948	0.756	0.775	A	0.895				4.05005e-05	0.00216561	0.000628767	0.00216561		0.818798
	rs2581453	4:42001818	164	0.914	1000	0.829	1000	intron variant	SLC30A9	rs2581453	C		G/G	G/G	G/G	G/G	G	0.7997	0.9583	0.7763	0.8057	C	0.8525				0.193784	0.0487731	0.0349438	0.0487731		0.963028
	rs2581452	4:42002961	1307	0.914	1000	0.829	1000	intron variant	SLC30A9	rs2581452	T		T/T	T/T	T/T	T/T	T	0.8026	0.9583	0.7763	0.8047	C	0.8071				0.975462	0.882133	0.880767	0.882133		0.317939
	rs2660329	4:42003970	2316	0.914	1000	0.829	1000	intron variant	SLC30A9	rs2660329	T		C/C	C/C	C/C	C/C	C	0.803	0.958	0.776	0.805	T	0.807				0.193784	0.0487731	0.395978	0.0487731		0.925292
	rs2581451	4:42004040	2386	1000	1000	1000	1000	intron variant	SLC30A9	rs2581451	C		C/C	C/C	C/C	C/C	T	0.768	0.9484	0.7555	0.773	C	0.9145				0.000280653	0.00216561	0.0224078	0.00216561		0.890063
	rs2660328	4:42004096	2442	0.914	1000	0.829	1000	intron variant	SLC30A9	rs2660328	G		G/G	G/G	G/G	G/G	G	0.803	0.958	0.776	0.805	C	0.807				0.975462	0.882133	0.880767	0.882133		0.317939
	rs2581450	4:42004813	3159	0.914	1000	0.829	1000	intron variant	SLC30A9	rs2581450	A		NA	NA	NA	NA	G	0.803	0.958	0.776	0.805	A	0.807				0.193784	0.0487731	0.395978	0.0487731		0.925292
	rs2660326	4:42005054	3400	0.914	1000	0.829	1000	intron variant	SLC30A9	rs2660326	A		G/G	G/G	G/G	G/G	G	0.803	0.958	0.776	0.805	A	0.807				0.193784	0.0487731	0.395978	0.0487731		0.925292
	rs2660325	4:42005186	3532	0.914	1000	0.829	1000	intron variant	SLC30A9	rs2660325	T		G/G	G/G	G/G	G/G	G	0.803	0.958	0.776	0.805	T	0.807				0.193784	0.0487731	0.395978	0.0487731		0.925292
	rs2581449	4:42005207	3553	0.914	1000	0.829	1000	intron variant	SLC30A9	rs2581449	G		A/A	A/A	A/A	A/A	A	0.8026	0.9583	0.7763	0.8047	G	0.8071				0.193784	0.0487731	0.395978	0.0487731		0.925292
	rs2660324	4:42005362	3708	0.914	1000	0.829	1000	intron variant	SLC30A9	rs2660324	A		G/G	G/G	G/G	G/G	G	0.8026	0.9583	0.7763	0.8047	A	0.8071				0.193784	0.0487731	0.395978	0.0487731		0.925292
	rs2581448	4:42005377	3723	0.914	1000	0.829	1000	intron variant	SLC30A9	rs2581448	T		C/C	C/C	C/C	C/C	C	0.803	0.958	0.776	0.805	T	0.806				0.193784	0.0487731	0.395978	0.0487731		0.925292
	rs2581447	4:42005647	3993	0.914	1000	0.829	1000	intron variant	SLC30A9	rs2581447	G		G/G	G/G	G/G	G/G	G	0.803	0.958	0.776	0.805	C	0.806				0.975462	0.882133	0.880767	0.882133		0.317939
	rs2660323	4:42005995	4341	0.914	1000	0.829	1000	intron variant	SLC30A9	rs2660323	G		NA	NA	NA	NA	A	0.8026	0.9583	0.7763	0.8047	G	0.8071				0.193784	0.0487731	0.395978	0.0487731		0.925292
	rs9884564	4:42006226	4572	1000	1000	1000	1000	intron variant	SLC30A9	rs9884564	G		NA	NA	NA	NA	T	0.768	0.948	0.755	0.773	G	0.915				0.000280653	0.00216561	0.0224078	0.00216561		0.890063
	rs9884419	4:42006330	4676	0.914	1000	0.829	1000	intron variant	SLC30A9	rs9884419	T		C/C	C/C	C/C	C/C	C	0.803	0.958	0.776	0.8	T	0.807				0.975462	0.882133	0.880767	0.882133		0.317939
	rs2581445	4:42006584	4930	0.914	1000	0.829	1000	intron variant	SLC30A9	rs2581445	G		NA	NA	NA	NA	G	0.803	0.958	0.776	0.805	T	0.806				0.975462	0.882133	0.880767	0.882133		0.317939
	rs2581444	4:42006811	5157	0.914	1000	0.829	1000	intron variant	SLC30A9	rs2581444	G		NA	NA	NA	NA	A	0.8026	0.9583	0.7763	0.8047	G	0.8472				0.193784	0.0487731	0.395978	0.0487731		0.85218
	rs2660322	4:42006957	5303	0.914	1000	0.829	1000	intron variant	SLC30A9	rs2660322	C		C/C	C/C	C/C	C/C	C	0.803	0.958	0.776	0.805	T	0.807				0.975462	0.882133	0.880767	0.882133		0.317939
	rs2581443	4:42007124	5470	0.914	1000	0.829	1000	intron variant	SLC30A9	rs2581443	G		NA	NA	NA	NA	A	0.8026	0.9583	0.7763	0.8047	G	0.8079				0.193784	0.0487731	0.395978	0.0487731		0.925292
	rs2660321	4:42007565	5911	0.914	1000	0.829	1000	intron variant	SLC30A9	rs2660321	C		NA	NA	NA	NA	G	0.8026	0.9583	0.7763	0.8047	C	0.8079				0.193784	0.0487731	0.395978	0.0487731		0.925292
	rs4861152	4:42007720	6066			0.829	1000	intron variant	SLC30A9	rs4861152	G		NA	NA	NA	NA	G	0.147	0.0387	0.1551	0.1472	C	0.4183				0.943387	0.882133	0.604223	0.882133		6.20455e-05
	rs2660319	4:42008867	7213	1000	1000	1000	1000	intron variant	SLC30A9	rs2660319	G		A/A	A/A	A/A	A/A	A	0.7695	0.9494	0.7555	0.7761	G	0.854			Helping_behaviour__self_reported_TableS1	0.000280653	0.00216561	0.0224078	0.00216561		0.890063
	rs2581442	4:42009796	8142	0.914	1000	0.829	1000	intron variant	SLC30A9	rs2581442	C		C/C	C/C	C/C	C/C	C	0.8055	0.9583	0.7763	0.8027	G	0.7148				0.975462	0.882133	0.880767	0.882133		0.317939
	rs2581441	4:42009953	8299	1000	1000	1000	1000	intron variant	SLC30A9	rs2581441	A		A/A	G/G	A/A	A/A	G	0.7666	0.9484	0.7555	0.774	A	0.9107				0.000280653	0.00216561	0.0224078	0.00216561		0.890063
	rs1395616	4:42010174	8520	1000	1000	1000	1000	intron variant	SLC30A9	rs1395616	T		T/T	T/T	T/T	T/T	C	0.768	0.948	0.755	0.773	T	0.915				0.000280653	0.00216561	0.0224078	0.00216561		0.890063
	rs6818019	4:42010576	8922	0.914	1000	0.829	1000	intron variant	SLC30A9	rs6818019	A		C/C	C/C	C/C	C/C	C	0.8026	0.9583	0.7763	0.8047	A	0.8071				0.193784	0.0487731	0.395978	0.0487731		0.925292
	rs1818295	4:42012092	10438	0.914	1000	0.829	1000	intron variant	SLC30A9	rs1818295	A		A/A	A/A	A/A	A/A	A	0.8026	0.9583	0.7763	0.8047	C	0.8071				0.975462	0.882133	0.880767	0.882133		0.317939
	rs2581430	4:42012245	10591	1000	1000	1000	1000	intron variant	SLC30A9	rs2581430	G		G/G	A/A	G/G	G/G	A	0.768	0.9494	0.7545	0.7372	G	0.9153				0.000280653	0.00216561	0.0224078	0.00216561		0.890063
	rs2581429	4:42012552	10898	0.914	1000	0.829	1000	intron variant	SLC30A9	rs2581429	A		NA	NA	NA	NA	A	0.8098	0.9583	0.7763	0.8047	G	0.6717				0.959132	0.81761	0.880767	0.81761		0.00145118
	rs1848182	4:42013199	11545	0.914	1000	0.829	1000	intron variant	SLC30A9	rs1848182	A		NA	NA	NA	NA	G	0.803	0.958	0.776	0.805	A	0.807				0.193784	0.0487731	0.395978	0.0487731		0.972167
	rs2660318	4:42013666	12012	0.914	1000	0.829	1000	intron variant	SLC30A9	rs2660318	G		NA	NA	NA	NA	A	0.8026	0.9583	0.7763	0.8047	G	0.8071			Birk-Landau-Perez_syndrome _morbid ,Psychomotor_regression-oculomotor_apraxia-movement_disorder-nephropathy_syndrome	0.193784	0.0487731	0.395978	0.0487731		0.972167
	rs1818294	4:42014213	12559	0.914	1000	0.829	1000	intron variant	SLC30A9	rs1818294	T		NA	NA	NA	NA	G	0.8026	0.9583	0.7763	0.8047	T	0.8071				0.193784	0.0487731	0.395978	0.0487731		0.972167
	rs1580987	4:42014298	12644	0.914	1000	0.829	1000	intron variant	SLC30A9	rs1580987	A		NA	NA	NA	NA	A	0.8098	0.9583	0.7763	0.8047	G	0.6717				0.959132	0.81761	0.880767	0.81761		0.00145118
	rs1818293	4:42014429	12775	0.914	1000	0.829	1000	intron variant	SLC30A9	rs1818293	C		NA	NA	NA	NA	C	0.803	0.958	0.776	0.805	T	0.807				0.975462	0.81761	0.880767	0.81761		0.0171957
	rs1818292	4:42014516	12862	0.914	1000	0.829	1000	intron variant	SLC30A9	rs1818292	C		NA	NA	NA	NA	C	0.807	0.958	0.776	0.805	T	0.763				0.975462	0.81761	0.880767	0.81761		0.0171957
	rs2581426	4:42015483	13829	1000	1000	1000	1000	intron variant	SLC30A9	rs2581426	A		A/A	A/A	A/A	A/A	G	0.768	0.9484	0.7555	0.7648	A	0.9123				0.000280653	0.00216561	0.0675538	0.00216561		0.920852
	rs2581425	4:42016101	14447	0.914	1000	0.829	1000	intron variant	SLC30A9	rs2581425	C		C/C	C/C	C/C	C/C	C	0.804	0.958	0.776	0.805	T	0.812				0.975462	0.81761	0.880767	0.81761		0.0171957
	rs2581424	4:42016615	14961	0.914	1000	0.829	1000	intron variant	SLC30A9	rs2581424	G		A/A	A/A	A/A	A/A	A	0.804	0.9583	0.7763	0.8047	G	0.8116				0.193784	0.0487731	0.395978	0.0487731		0.972167
	rs28434315	4:42016708	15054			0.829	1000	intron variant	SLC30A9	rs28434315	G		G/G	G/G	G/G	G/G	G	0.147	0.0387	0.1551	0.1472	T	0.413				0.943387	0.81761	0.494295	0.81761		1.59661e-06
	rs1848180	4:42016927	15273	1000	1000	1000	1000	intron variant	SLC30A9	rs1848180	G		G/G	A/A	G/G	G/G	A	0.7695	0.9484	0.7555	0.774	G	0.9153				0.000280653	0.00216561	0.0675538	0.00216561		0.920852
	rs10805092	4:42017465	15811	0.914	1000	0.829	1000	intron variant	SLC30A9	rs10805092	A		G/G	G/G	G/G	G/G	G	0.804	0.9583	0.7763	0.8047	A	0.8116				0.193784	0.0487731	0.395978	0.0487731		0.972167
	rs2581422	4:42018330	16676	0.914	1000	0.829	1000	intron variant	SLC30A9	rs2581422	A		G/G	G/G	G/G	G/G	G	0.804	0.9583	0.7763	0.8047	A	0.8116				0.193784	0.0487731	0.395978	0.0487731		0.972167
	rs2581421	4:42018962	17308	0.914	1000	0.829	1000	intron variant	SLC30A9	rs2581421	A		NA	NA	NA	NA	A	0.804	0.958	0.776	0.805	G	0.812				0.975462	0.81761	0.880767	0.81761		0.0171957
	rs2660336	4:42019232	17578	0.914	1000	0.829	1000	intron variant	SLC30A9	rs2660336	G		G/G	G/G	G/G	G/G	G	0.804	0.958	0.776	0.805	A	0.812				0.975462	0.81761	0.880767	0.81761		0.0171957
	rs2581420	4:42020220	18566	0.914	1000	0.829	1000	intron variant	SLC30A9	rs2581420	G		T/T	T/T	T/T	T/T	T	0.804	0.958	0.776	0.805	G	0.812				0.193784	0.0487731	0.395978	0.0487731		0.972167
	rs15857	4:42020447	18793	0.914	1000	0.829	1000	synonymous variant	SLC30A9	rs15857	A		A/A	A/A	A/A	A/A	A	0.804	0.9583	0.7763	0.8047	C	0.8116				0.975462	0.81761	0.880767	0.81761		0.0171957
	rs2063105	4:42020765	19111	0.914	1000	0.829	1000	non coding transcript exon variant	SLC30A9	rs2063105	C		C/C	C/C	C/C	C/C	C	0.804	0.958	0.776	0.805	G	0.812				0.975462	0.81761	0.880767	0.81761		0.0171957
	rs58697851	4:42021891	20237	0.914	1000	0.829	1000	intron variant	SLC30A9	rs58697851	?	C	NA	NA	NA	NA	C	0.804	0.9583	0.7763	0.8047	T	0.8116				#N/A	#N/A	#N/A	#N/A		#N/A
	rs62302131	4:42022116	20462	0.830	0.911			intron variant	SLC30A9	rs62302131	T		NA	NA	NA	NA	T	0.782	0.938	0.759	0.776	A	0.813				0.975462	0.81761	0.880767	0.81761		0.0171957
	rs62302132	4:42022125	20471	0.830	0.911			intron variant	SLC30A9	rs62302132	G		NA	NA	NA	NA	G	0.785	0.938	0.76	0.777	A	0.813				0.975462	0.81761	0.880767	0.81761		0.0171957
	rs10461065	4:42022276	20622	0.914	1000	0.829	1000	intron variant	SLC30A9	rs10461065	G		NA	NA	NA	NA	A	0.804	0.958	0.776	0.805	G	0.812				0.193784	0.0487731	0.395978	0.0487731		0.972167
	rs10461066	4:42022384	20730	0.914	1000	0.829	1000	intron variant	SLC30A9	rs10461066	C		NA	NA	NA	NA	C	0.804	0.9583	0.7763	0.8047	A	0.8116				0.975462	0.81761	0.880767	0.81761		0.0171957
	rs13130229	4:42022421	20767	1000	1000	1000	1000	intron variant	SLC30A9	rs13130229	G		NA	NA	NA	NA	A	0.7695	0.9484	0.7555	0.773	G	0.9145				0.000280653	0.00216561	0.0675538	0.00216561		0.920852
	rs13107768	4:42022965	21311	0.914	1000	0.829	1000	intron variant	SLC30A9	rs13107768	G		G/G	G/G	G/G	G/G	G	0.804	0.9583	0.7763	0.8047	A	0.8116				0.975462	0.81761	0.880767	0.81761		0.0171957
	rs3213766	4:42023032	21378	0.914	1000	0.829	1000	intron variant	SLC30A9	rs3213766	A		G/G	G/G	G/G	G/G	G	0.804	0.9583	0.777	0.8047	A	0.8116				0.193784	0.0487731	0.395978	0.0487731		0.972167
	rs4861153	4:42023267	21613			0.829	1000	intron variant	SLC30A9	rs4861153	A		A/A	A/A	A/A	A/A	A	0.853	0.961	0.845	0.853	G	0.587			Total_PHF-tau_SNP_x_SNP_interaction EBI_GWAS_catalog ,Total_PHF-tau_SNP_x_SNP_interaction EBI_GWAS_catalog (p-value=1 x 10-9 to 2 x 10-8; N=1285 NR)	0.943387	0.81761	0.494295	0.81761		1.59661e-06
	rs10461059	4:42023925	22271	0.914	1000	0.829	1000	intron variant	SLC30A9	rs10461059	C		NA	NA	NA	NA	T	0.804	0.958	0.776	0.805	C	0.812				0.193784	0.0487731	0.395978	0.0487731		0.972167
	rs10461068	4:42023963	22309	0.914	1000	0.829	1000	intron variant	SLC30A9	rs10461068	G		NA	NA	NA	NA	G	0.804	0.958	0.776	0.805	A	0.812				0.193784	0.0487731	0.395978	0.0487731		0.972167
	rs9291208	4:42023986	22332	0.914	1000	0.829	1000	intron variant	SLC30A9	rs9291208	C		NA	NA	NA	NA	T	0.804	0.958	0.776	0.805	C	0.812				0.193784	0.0487731	0.395978	0.0487731		0.972167
	rs9998823	4:42024138	22484	0.914	1000	0.829	1000	intron variant	SLC30A9	rs9998823	A		G/G	G/G	G/G	G/G	G	0.801	0.958	0.776	0.805	A	0.812				0.193784	0.0487731	0.395978	0.0487731		0.972167
	rs10032062	4:42024226	22572	0.914	1000	0.829	1000	intron variant	SLC30A9	rs10032062	C		NA	NA	NA	NA	T	0.804	0.958	0.776	0.805	C	0.812				0.193784	0.0487731	0.395978	0.0487731		0.972167
	rs4498166	4:42024244	22590			0.829	1000	intron variant	SLC30A9	rs4498166	G		NA	NA	NA	NA	G	0.147	0.0387	0.1551	0.1472	A	0.413				0.943387	0.81761	0.494295	0.81761		1.59661e-06
	rs4241695	4:42025428	23774	0.914	1000	0.829	1000	intron variant	SLC30A9	rs4241695	T		A/A	A/A	A/A	A/A	A	0.804	0.958	0.776	0.805	T	0.812				0.193784	0.0487731	0.395978	0.0487731		0.972167
	rs4362859	4:42025726	24072	0.914	1000	0.829	1000	intron variant	SLC30A9	rs4362859	C		NA	NA	NA	NA	T	0.804	0.958	0.776	0.805	C	0.812				0.193784	0.0487731	0.395978	0.0487731		0.972167
	rs11721620	4:42025942	24288	0.914	1000	0.829	1000	intron variant	SLC30A9	rs11721620	C		NA	NA	NA	NA	T	0.804	0.958	0.776	0.805	C	0.812				0.975462	0.81761	0.880767	0.81761		0.0171957
	rs11737091	4:42026156	24502	0.914	1000	0.829	1000	intron variant	SLC30A9	rs11737091	G		G/G	G/G	G/G	G/G	G	0.808	0.958	0.776	0.805	A	0.769				0.975462	0.81761	0.880767	0.81761		0.0171957
	rs11721454	4:42026158	24504	0.914	1000	0.829	1000	intron variant	SLC30A9	rs11721454	T		G/G	G/G	G/G	G/G	G	0.804	0.958	0.776	0.804	T	0.812				0.193784	0.0487731	0.395978	0.0487731		0.972167
	rs12651160	4:42026219	24565	0.914	1000	0.829	1000	intron variant	SLC30A9	rs12651160	A		G/G	G/G	G/G	G/G	G	0.804	0.958	0.775	0.805	A	0.812				0.975462	0.81761	0.880767	0.81761		0.0171957
	rs9654067	4:42026780	25126	0.914	1000	0.829	1000	intron variant	SLC30A9	rs9654067	C		T/T	T/T	T/T	T/T	T	0.804	0.958	0.776	0.805	C	0.812				0.193784	0.0487731	0.395978	0.0487731		0.972167
	rs13109836	4:42027362	25708	0.914	1000	0.829	1000	intron variant	SLC30A9	rs13109836	C		C/C	C/C	C/C	C/C	C	0.804	0.958	0.776	0.805	T	0.817				0.975462	0.81761	0.880767	0.81761		0.0171957
	rs2343618	4:42028096	26442	0.914	1000	0.829	1000	intron variant	SLC30A9	rs2343618	A		A/A	A/A	A/A	A/A	A	0.804	0.958	0.776	0.805	G	0.812				0.975462	0.81761	0.880767	0.81761		0.0171957
	rs2343619	4:42028171	26517	0.914	1000	0.829	1000	intron variant	SLC30A9	rs2343619	G		NA	NA	NA	NA	A	0.804	0.958	0.776	0.805	G	0.812				0.193784	0.0487731	0.395978	0.0487731		0.972167
	rs7439806	4:42028441	26787	0.914	1000	0.829	1000	intron variant	SLC30A9	rs7439806	G		A/A	A/A	A/A	A/A	A	0.804	0.958	0.776	0.805	G	0.812				0.193784	0.0487731	0.395978	0.0487731		0.932996
	rs876911	4:42029159	27505	0.914	1000	0.829	1000	intron variant	SLC30A9	rs876911	C		G/G	G/G	G/G	G/G	G	0.804	0.958	0.776	0.805	C	0.812				0.193784	0.0487731	0.395978	0.0487731		0.932996
	rs876910	4:42029167	27513	0.914	1000	0.829	1000	intron variant	SLC30A9	rs876910	A		G/G	G/G	G/G	G/G	G	0.804	0.958	0.776	0.805	A	0.812				0.975462	0.945866	0.880767	0.945866		0.302301
	rs3827588	4:42029199	27545	0.914	1000	0.829	1000	intron variant	SLC30A9	rs3827588	C		T/T	T/T	T/T	T/T	T	0.804	0.958	0.776	0.805	C	0.812				0.193784	0.0487731	0.395978	0.0487731		0.932996
	rs3827589	4:42029292	27638	0.914	1000	0.829	1000	non coding transcript exon variant	ATP1B1P1, SLC30A9	rs3827589	T		C/C	C/C	C/C	C/C	C	0.808	0.958	0.776	0.805	T	0.768				0.975462	0.945866	0.880767	0.945866		0.00157765
	rs3827590	4:42029420	27766			0.829	1000	non coding transcript exon variant	ATP1B1P1, SLC30A9	rs3827590	A		G/G	G/G	G/G	G/G	G	0.788	0.959	0.732	0.8	A	0.816				0.193784	0.0487731	0.395978	0.0487731		0.932996
	rs3827591	4:42029455	27801			0.829	1000	non coding transcript exon variant	ATP1B1P1, SLC30A9	rs3827591	T		A/A	A/A	A/A	A/A	A	0.788	0.958	0.732	0.801	T	0.816				0.193784	0.0487731	0.395978	0.0487731		0.932996
	rs4861154	4:42029992	28338	0.914	1000	0.829	1000	non coding transcript exon variant	ATP1B1P1, SLC30A9	rs4861154	C		C/C	C/C	C/C	C/C	C	0.804	0.958	0.776	0.805	T	0.812				0.975462	0.945866	0.880767	0.945866		0.302301
	rs4861155	4:42030007	28353	1000	1000	1000	1000	non coding transcript exon variant	ATP1B1P1, SLC30A9	rs4861155	A		NA	NA	NA	NA	G	0.769	0.948	0.755	0.773	A	0.915				0.00181497	0.00216561	0.0224078	0.00216561		#N/A
	rs9654068	4:42030949	29295	0.914	1000	0.829	1000	intron variant	SLC30A9	rs9654068	A		NA	NA	NA	NA	A	0.804	0.958	0.776	0.805	G	0.812				0.975462	0.945866	0.880767	0.945866		0.302301
	rs9291209	4:42031136	29482	0.914	1000			intron variant	SLC30A9	rs9291209	C		C/C	C/C	C/C	C/C	C	0.804	0.957	0.776	0.805	T	0.812				0.975462	0.945866	0.880767	0.945866		0.302301
	rs28712316	4:42031397	29743	1000	1000	1000	1000	intron variant	SLC30A9	rs28712316	C		C/C	C/C	C/C	C/C	T	0.769	0.948	0.755	0.773	C	0.915				0.00181497	0.00216561	0.0224078	0.00216561		#N/A
	rs7683204	4:42031576	29922	0.914	1000	0.829	1000	intron variant	SLC30A9	rs7683204	A		G/G	G/G	G/G	G/G	G	0.804	0.958	0.776	0.805	A	0.812				0.193784	0.0487731	0.395978	0.0487731		0.932996
	rs4861013	4:42032539	30885			0.829	1000	intron variant	SLC30A9	rs4861013	A		A/A	A/A	A/A	A/A	A	0.15	0.039	0.155	0.147	G	0.413				0.919209	0.945866	0.662224	0.945866		0.000125858
	rs4861156	4:42032697	31043			0.829	1000	intron variant	SLC30A9	rs4861156	A		A/A	A/A	A/A	A/A	A	0.883	0.961	0.877	0.899	A	0.753				0.852359	0.945866	0.314284	0.945866		0.0132739
	rs55835604	4:42033177	31523	0.914	1000	0.829	1000	intron variant	SLC30A9	rs55835604	T		A/A	A/A	A/A	A/A	A	0.804	0.958	0.776	0.805	T	0.809				0.193784	0.0487731	0.395978	0.0487731		0.932996
	rs17838947	4:42033578	31924			0.829	1000	intron variant	SLC30A9	rs17838947	C		NA	NA	NA	NA	C	0.821	0.958	0.81	0.858	G	0.555				0.975462	0.984777	0.731365	0.984777		0.0154971
	rs73810499	4:42034108	32454	0.914	1000			intron variant	SLC30A9	rs73810499	G		C/C	C/C	C/C	C/C	C	0.808	0.96	0.782	0.815	G	0.788				0.193784	0.0391165	0.370987	0.0391165		0.94034
	rs11725865	4:42034617	32963	0.858	1000			intron variant	SLC30A9	rs11725865	C		T/T	T/T	T/T	T/T	T	0.808	0.96	0.789	0.819	C	0.825				0.193784	0.0391165	0.370987	0.0391165		0.94034
	rs11730970	4:42034682	33028	0.858	1000			intron variant	SLC30A9	rs11730970	T		NA	NA	NA	NA	C	0.808	0.96	0.789	0.819	T	0.825				0.193784	0.0391165	0.370987	0.0391165		0.94034
	rs11733887	4:42034833	33179	0.858	1000			intron variant	SLC30A9	rs11733887	A		NA	NA	NA	NA	A	0.801	0.96	0.782	0.809	G	0.81				0.975462	0.843668	0.896511	0.843668		0.286488
	rs11730171	4:42034992	33338	0.809	0.939			intron variant	SLC30A9	rs11730171	A		NA	NA	NA	NA	G	0.759	0.951	0.751	0.778	A	0.933				0.00249046	0.0391165	0.0224078	0.0391165		#N/A
	rs12649591	4:42035591	33937	0.809	0.939			intron variant	SLC30A9	rs12649591	G		NA	NA	NA	NA	A	0.759	0.951	0.751	0.778	G	0.933				0.00249046	0.0391165	0.0224078	0.0391165		#N/A
	rs12647549	4:42035708	34054	0.858	1000			intron variant	SLC30A9	rs12647549	C		NA	NA	NA	NA	C	0.808	0.96	0.789	0.819	T	0.825				0.975462	0.843668	0.896511	0.843668		0.286488
	rs13137350	4:42035915	34261	0.858	1000			intron variant	SLC30A9	rs13137350	T		T/T	T/T	T/T	T/T	T	0.808	0.96	0.789	0.819	C	0.825				0.975462	0.843668	0.896511	0.843668		0.286488
	rs10006383	4:42036829	35175	0.858	1000			intron variant	SLC30A9	rs10006383	T		C/C	C/C	C/C	C/C	C	0.808	0.96	0.789	0.819	T	0.82				0.193784	0.0391165	0.370987	0.0391165		0.94034
	rs12645406	4:42038039	36385	0.809	0.939			intron variant	SLC30A9	rs12645406	T		NA	NA	NA	NA	C	0.764	0.951	0.751	0.778	T	0.915				0.00042157	0.0391165	0.0224078	0.0391165		#N/A
	rs12641900	4:42038930	37276	0.858	1000			intron variant	SLC30A9	rs12641900	T		T/T	T/T	T/T	T/T	T	0.808	0.96	0.789	0.819	C	0.824				0.975462	0.854684	0.896511	0.854684		0.286488
	rs35531308	4:42039607	37953	0.858	1000			intron variant	SLC30A9	rs35531308	T		NA	NA	NA	NA	C	0.81	0.96	0.79	0.819	T	0.824				0.193784	0.0391165	0.370987	0.0391165		0.94034
	rs12642648	4:42039611	37957	0.858	1000			intron variant	SLC30A9	rs12642648	C		NA	NA	NA	NA	T	0.81	0.96	0.79	0.819	C	0.824				0.193784	0.0391165	0.370987	0.0391165		0.94034
	rs36083353	4:42039675	38021	0.809	0.939			intron variant	SLC30A9	rs36083353	A		NA	NA	NA	NA	T	0.759	0.951	0.751	0.779	A	0.933				0.00042157	0.0391165	0.0224078	0.0391165		#N/A
	rs12507609	4:42040080	38426	0.858	1000			intron variant	SLC30A9	rs12507609	T		C/C	C/C	C/C	C/C	C	0.808	0.96	0.789	0.819	T	0.811				#N/A	#N/A	#N/A	#N/A		#N/A
	rs4263431	4:42040669	39015	0.858	1000			intron variant	SLC30A9	rs4263431	G		NA	NA	NA	NA	A	0.808	0.96	0.789	0.819	G	0.825				0.193784	0.0391165	0.370987	0.0391165		0.94034
	rs4377621	4:42041287	39633	0.809	0.939			intron variant	SLC30A9	rs4377621	G		NA	NA	NA	NA	A	0.764	0.951	0.751	0.778	G	0.915				0.00042157	0.0391165	0.0224078	0.0391165		#N/A
	rs7440705	4:42041370	39716	0.809	0.939			intron variant	SLC30A9	rs7440705	C		NA	NA	NA	NA	T	0.764	0.951	0.751	0.779	C	0.887				0.00042157	0.0391165	0.0224078	0.0391165		0.978201
	rs4485831	4:42041786	40132	0.809	0.939			intron variant	SLC30A9	rs4485831	C		NA	NA	NA	NA	G	0.759	0.951	0.751	0.778	C	0.933				0.00042157	0.0391165	0.0224078	0.0391165		#N/A
	rs13146152	4:42042096	40442	0.858	1000			intron variant	SLC30A9	rs13146152	G		NA	NA	NA	NA	A	0.811	0.96	0.789	0.819	G	0.733				0.182964	0.0391165	0.370987	0.0391165		0.939034
	rs10805093	4:42043002	41348	0.858	1000			intron variant	SLC30A9	rs10805093	A		NA	NA	NA	NA	G	0.808	0.96	0.789	0.819	A	0.825				0.0276503	0.0391165	0.370987	0.0391165		0.836518
	rs10805094	4:42043109	41455	0.858	1000			intron variant	SLC30A9	rs10805094	C		NA	NA	NA	NA	C	0.808	0.959	0.789	0.819	T	0.824				0.975462	0.904824	0.896511	0.904824		0.0632849
	rs13144755	4:42045188	43534	0.858	1000			intron variant	SLC30A9	rs13144755	A		NA	NA	NA	NA	G	0.808	0.96	0.789	0.818	A	0.825				#N/A	#N/A	#N/A	#N/A		#N/A
	rs28850296	4:42045526	43872	0.858	1000			intron variant	SLC30A9	rs28850296	C		NA	NA	NA	NA	C	0.808	0.96	0.789	0.819	T	0.825				#N/A	#N/A	#N/A	#N/A		#N/A
	rs35617247	4:42045675	44021	0.858	1000			intron variant	SLC30A9	rs35617247	C		NA	NA	NA	NA	G	0.808	0.96	0.789	0.819	C	0.825				0.193784	0.0391165	0.370987	0.0391165		0.978103
	rs34215985	4:42045761	44107	0.858	1000			intron variant	SLC30A9	rs34215985	C		NA	NA	NA	NA	G	0.793	0.95	0.78	0.814	C	0.824			anorexia_nervosa__attention-deficit/hyperactivity_disorder__autism_spectrum_disorder__bipolar_disorder__major_depression__obsessive-compulsive_disorder__schizophrenia__or_Tourette_syndrome_pleiotropy EBI_GWAS_catalog (p-value=3x10-10; N=727126 European) ,Bipolar_disorder_or_major_depressive_disorder EBI_GWAS_catalog (p-value=2x10-10; N=625026 European),Depression EBI_GWAS_catalog ; 29700475:0.70:…	0.193784	0.0391165	0.370987	0.0391165		0.978103
	rs34374074	4:42045767	44113	0.858	1000			intron variant	SLC30A9	rs34374074	A		NA	NA	NA	NA	C	0.808	0.96	0.789	0.819	A	0.824				0.193784	0.0391165	0.370987	0.0391165		0.978103
	rs4861157	4:42046074	44420	0.858	1000			intron variant	SLC30A9	rs4861157	G		NA	NA	NA	NA	G	0.813	0.96	0.789	0.819	A	0.767				0.975462	0.904824	0.896511	0.904824		7.23303e-05
	rs10454786	4:42047218	45564	0.809	0.939			intron variant	SLC30A9	rs10454786	A		NA	NA	NA	NA	G	0.764	0.951	0.751	0.778	A	0.915				6.68944e-05	0.0391165	0.00214482	0.0391165		0.947815
	rs12650855	4:42047778	46124	0.858	1000			intron variant	SLC30A9	rs12650855	A		NA	NA	NA	NA	A	0.808	0.96	0.789	0.818	G	0.823				#N/A	#N/A	#N/A	#N/A		#N/A
	rs10433708	4:42048441	46787	0.858	1000			intron variant	SLC30A9	rs10433708	G		A/A	A/A	A/A	A/A	A	0.808	0.96	0.789	0.819	G	0.825				0.193784	0.0391165	0.370987	0.0391165		0.891848
	rs10433709	4:42048751	47097	0.809	0.939			intron variant	SLC30A9	rs10433709	A		A/A	A/A	A/A	A/A	G	0.759	0.951	0.751	0.778	A	0.933				0.00249046	0.0391165	0.0675538	0.0391165		#N/A
	rs16853930	4:42048801	47147	0.858	1000			intron variant	SLC30A9	rs16853930	G		G/G	G/G	G/G	G/G	G	0.811	0.96	0.789	0.819	A	0.769				0.975462	0.732946	0.896511	0.732946		0.000344675
	rs10938168	4:42049021	47367	0.809	0.939			intron variant	SLC30A9	rs10938168	G		NA	NA	NA	NA	T	0.764	0.951	0.751	0.778	G	0.915				0.00249046	0.0391165	0.0675538	0.0391165		0.939326
	rs7659014	4:42049042	47388	0.858	1000			intron variant	SLC30A9	rs7659014	A		NA	NA	NA	NA	A	0.808	0.96	0.789	0.819	G	0.824				0.975462	0.732946	0.896511	0.732946		0.286488
	rs7684837	4:42049240	47586	0.858	1000			intron variant	SLC30A9	rs7684837	A		NA	NA	NA	NA	G	0.808	0.96	0.789	0.819	A	0.825				0.193784	0.0391165	0.370987	0.0391165		0.891848
	rs4241696	4:42049591	47937	0.858	1000			intron variant	SLC30A9	rs4241696	G		G/G	G/G	G/G	G/G	G	0.818	0.96	0.792	0.82	T	0.65				0.959132	0.732946	0.747128	0.732946		2.83465e-05
	rs12500253	4:42050710	49056	0.831	1000			intron variant	SLC30A9	rs12500253	A		A/A	A/A	A/A	A/A	A	0.808	0.96	0.79	0.819	G	0.824				0.975462	0.732946	0.896511	0.732946		0.286488
	rs12512912	4:42050899	49245	0.858	1000			intron variant	SLC30A9	rs12512912	C		C/C	C/C	C/C	C/C	C	0.808	0.96	0.789	0.819	T	0.824				0.975462	0.732946	0.896511	0.732946		0.286488
