# Supplementary material for: Human genetic adaptation related to cellular zinc homeostasis
Source: PLoS Genet. 2023 Sep 25;19(9):e1010950. doi: 10.1371/journal.pgen.1010950 (PMC10553801; doi:10.1371/journal.pgen.1010950)
Supplement: S5 Table — (XLSX) [file pgen.1010950.s043.xlsx]

## Sheet: Full1
	S5 Table. Archaic and modern human haplotypes inferred along the putative SLC30A9 introgressed region and their corresponding frequencies in YRI, CHB, CEU and Oceanians.
	Ht	rs17445410	rs2660339	rs1466979	rs1303840325	rs2660320	rs2660332	rs375150877	rs2660334	rs2581439	rs144441211	rs2581438	chr4: 41986482	chr4: 41986769	rs2581437	chr4: 41987111	chr4: 41987254	rs2660348	rs2581436	rs2581435	rs2581434	chr4: 41991327	rs2581433	rs2660346	chr4: 41992702	rs2581431	chr4: 41993162	rs2660345	chr4: 41994233	rs138342707	rs2581456	rs73810465	rs138630668	chr4: 41999215	rs2660331	rs2581454	rs2660330	rs1047626	rs2581453	chr4: 42001987	rs2581452	chr4: 42003646	rs2660329	rs2660328	rs2660326	chr4: 42005186	rs2581449	rs2660324	rs2581448
	I	0	0	0	0	0	0	0	1	0	0	0	0	0	0	0	0	1	1	0	0	0	1	0	0	1	0	1	0	0	1	0	0	0	0	1	0	0	0	0	0	0	0	0	0	0	0	0	0
	II	0	1	1	0	1	1	0	1	1	0	1	0	0	1	0	0	1	1	1	1	0	1	1	0	1	0	1	0	0	1	0	0	0	1	1	1	1	1	0	1	0	1	1	1	1	1	1	1
	III	0	1	1	0	1	1	0	1	1	0	1	0	0	1	0	0	1	1	1	1	0	1	1	0	1	0	1	0	0	1	0	0	0	1	1	1	1	1	0	1	0	1	1	1	1	1	1	1
	IV	0	1	1	0	1	1	0	1	1	0	1	0	0	1	0	0	1	1	1	1	0	1	1	0	1	0	1	0	0	1	0	0	0	1	1	1	1	1	0	1	0	1	1	1	1	1	1	1
	V	0	0	0	0	0	0	0	0	0	0	0	0	0	0	0	0	0	0	0	0	0	0	0	0	1	0	1	0	0	0	0	0	0	0	1	0	0	0	0	0	0	0	0	0	0	0	0	0
	VI	0	1	1	0	1	1	0	1	1	0	1	0	0	1	0	0	1	1	1	1	0	1	1	0	1	0	1	0	0	1	0	0	0	1	1	1	1	1	0	1	0	1	1	1	1	1	1	1
	VII	0	0	0	0	0	0	0	0	0	0	0	0	0	0	0	0	0	0	0	0	0	0	0	0	1	0	1	0	0	0	0	0	0	0	1	0	0	0	0	0	0	0	0	0	0	0	0	0
	VIII	0	1	1	0	1	1	0	1	1	0	1	0	0	1	0	0	1	1	1	1	0	1	1	0	1	0	1	0	0	1	0	0	0	1	1	1	1	1	0	1	0	1	1	1	1	1	1	1
	IX	0	1	1	0	1	1	0	1	1	0	1	0	0	1	0	0	1	1	1	1	0	1	1	0	1	0	1	0	0	1	0	1	0	1	1	1	0	1	0	1	0	1	1	1	1	1	1	1
	X	0	1	1	0	1	1	0	1	1	0	1	0	0	1	0	0	1	1	1	1	0	1	1	0	1	0	1	0	0	1	0	0	0	1	1	1	1	1	0	1	0	1	1	1	1	1	1	1
	XI	0	1	1	0	1	1	0	1	1	0	1	0	0	1	0	0	1	1	1	1	0	1	1	0	1	0	1	0	0	1	0	0	0	1	1	1	1	1	0	1	0	1	1	1	1	1	1	1
	XII	0	0	0	0	0	0	0	1	0	0	1	0	0	0	0	0	1	1	0	1	0	1	1	0	1	0	1	0	0	1	0	0	0	0	1	0	0	0	0	0	0	0	0	0	0	0	0	0
	XIII	0	0	0	0	0	0	0	1	0	0	1	0	0	0	0	0	1	1	0	1	0	1	1	0	1	0	1	0	0	1	0	0	0	0	1	0	0	0	0	0	0	0	0	0	0	0	0	0
	XIV	0	1	1	0	1	1	0	1	1	0	1	0	0	1	0	0	1	1	1	1	0	1	1	0	1	0	1	0	0	1	0	0	0	1	1	1	1	1	0	1	0	1	1	1	1	1	1	1
	XV	0	1	1	0	1	1	0	1	1	0	1	0	0	1	0	0	1	1	0	0	0	1	1	0	1	0	1	0	0	1	0	0	0	1	1	1	1	1	0	1	0	1	1	1	1	1	1	1
	XVI	0	0	0	0	0	0	0	0	0	0	0	0	0	0	0	0	0	0	1	1	0	0	0	0	1	0	1	0	0	0	0	0	0	0	1	0	0	0	0	0	0	0	0	0	0	0	0	0
	XVII	0	1	1	0	1	1	0	1	1	0	1	0	0	1	0	0	1	1	1	1	0	1	1	0	1	0	1	0	0	1	0	0	0	1	1	1	1	1	0	1	0	1	1	1	1	1	1	1
	XVIII	0	1	1	0	1	1	0	1	1	0	1	0	0	1	0	0	1	1	1	1	0	1	1	0	1	0	1	0	0	1	0	0	0	1	1	1	1	1	0	1	0	1	1	1	1	1	1	1
	XIX	0	0	0	0	0	0	0	1	0	0	0	0	0	0	0	0	1	1	0	0	0	1	0	0	1	0	1	0	0	1	0	0	0	0	1	0	0	0	0	0	0	0	0	0	0	0	0	0
	XX	0	0	0	0	0	0	0	1	0	0	1	0	0	0	0	0	1	1	0	1	0	1	1	0	1	0	1	0	0	1	0	0	0	0	1	0	0	0	0	0	0	0	0	0	0	0	0	0
	XXI	0	1	1	0	1	1	0	1	1	0	1	0	0	1	0	0	1	1	1	1	0	1	1	0	1	0	1	0	0	1	0	1	0	1	1	1	0	1	0	1	0	1	1	1	1	1	1	1
	XXII	0	0	0	0	0	0	0	1	0	0	0	0	0	0	0	0	1	1	0	0	0	1	0	0	1	0	1	0	0	1	0	0	0	0	1	0	0	0	0	0	0	0	0	0	0	0	0	0
	XXIII	1	1	1	0	1	1	0	1	1	0	1	0	0	1	0	0	1	1	1	1	0	1	1	0	1	0	1	0	0	1	0	0	0	1	1	1	1	1	0	1	0	1	1	1	1	1	1	1
	XXIV	0	1	1	0	0	0	0	1	1	0	1	0	0	1	0	0	1	1	0	0	0	1	0	0	1	0	1	0	0	1	0	0	0	0	1	0	0	0	0	0	0	0	0	0	0	0	0	0
	XXV	0	0	0	0	0	0	0	0	0	0	0	0	0	0	0	0	0	0	0	0	0	0	0	0	1	0	0	0	0	0	0	0	0	0	1	0	0	0	0	0	0	0	0	0	0	0	0	0
	XXVI	0	0	0	0	0	0	0	1	0	0	0	0	0	0	0	0	0	1	0	0	0	1	0	0	1	0	1	0	0	1	0	0	0	0	1	0	0	0	0	0	0	0	0	0	0	0	0	0
	XXVII	0	1	1	0	1	1	0	1	1	0	1	0	0	1	0	0	1	1	1	1	0	1	1	0	1	0	1	0	0	1	0	0	0	1	1	1	1	1	0	1	0	1	1	1	1	1	1	1
	XXVIII	0	0	0	0	0	0	0	1	0	0	0	0	0	0	0	0	1	1	0	0	0	1	0	0	1	0	1	0	0	1	0	0	0	0	1	0	0	0	0	0	0	0	0	0	0	0	0	0
	XXIX	0	0	0	0	0	0	0	1	0	0	0	0	0	0	0	0	1	1	0	0	0	1	0	0	1	0	1	0	0	1	0	0	0	0	1	0	0	0	0	0	0	0	0	0	0	0	0	0
	XXX	0	0	0	0	0	0	0	1	0	0	1	0	0	0	0	0	1	1	0	1	0	1	1	0	1	0	1	0	0	1	0	0	0	0	1	0	0	0	0	0	0	0	0	0	0	0	0	0
	XXXI	0	1	1	0	0	0	0	1	0	0	0	0	0	0	0	0	1	1	0	1	0	1	1	0	1	0	1	0	0	1	1	0	0	0	1	0	0	0	0	0	0	0	0	0	0	0	0	0
	XXXII	0	0	0	0	0	0	0	1	0	0	1	0	0	0	0	0	1	1	0	0	0	1	0	0	1	0	1	0	0	1	0	0	0	0	1	0	0	0	0	1	0	1	1	1	1	1	1	1
	XXXIII	0	0	0	0	0	0	0	1	0	0	0	0	0	0	0	0	1	1	0	0	0	1	0	0	1	0	1	0	0	1	0	0	0	0	1	0	0	0	0	0	0	0	0	0	0	0	0	0
	XXXIV	0	1	1	0	1	1	0	1	1	0	1	0	0	1	0	0	1	1	1	1	0	1	1	0	1	0	1	0	0	1	0	0	0	1	1	1	1	1	0	1	0	1	1	1	1	1	1	1
	XXXV	0	1	1	0	1	1	0	1	1	0	1	0	0	1	0	0	1	1	1	1	0	1	1	0	1	0	1	0	0	1	0	1	0	1	1	1	0	1	0	1	0	1	1	1	1	1	1	1
	XXXVI	0	1	1	0	0	0	0	1	0	0	1	0	0	0	0	0	1	1	0	1	0	1	1	0	1	0	1	0	0	1	1	0	0	0	1	0	0	0	0	1	0	1	1	1	1	1	1	1
	XXXVII	0	1	1	0	0	0	0	1	0	0	1	0	0	0	0	0	1	1	0	1	0	1	1	0	1	0	1	0	0	1	1	0	0	0	1	0	0	0	0	1	0	1	1	1	1	1	1	1
	XXXVIII	0	0	0	0	0	0	0	1	0	0	1	0	0	0	0	0	1	1	0	1	0	1	1	0	1	0	1	0	0	1	0	0	0	0	1	0	0	0	0	0	0	0	0	0	0	0	0	0
	XXXIX	0	1	1	0	1	1	0	1	1	1	1	0	0	1	0	0	1	1	1	1	0	1	1	0	1	0	1	0	1	1	0	0	0	1	1	1	0	1	0	1	0	1	1	1	1	1	1	1
	XL	0	1	1	0	1	1	0	1	1	0	1	0	0	1	0	0	1	1	1	1	0	1	1	0	1	0	1	0	0	1	0	0	0	1	1	1	0	1	0	1	0	1	1	1	1	1	1	1
	XLI	0	0	0	0	0	0	0	1	0	0	1	0	0	0	0	0	1	1	0	0	0	1	0	0	1	0	1	0	0	1	0	0	0	0	1	0	0	0	0	0	0	0	0	0	0	0	0	0
	XLII	0	0	0	0	0	0	0	1	0	0	0	0	0	0	0	0	1	1	0	1	0	1	1	0	1	0	1	0	0	1	0	0	0	0	1	0	0	0	0	0	0	0	0	0	0	0	0	0
	XLIII	0	0	0	0	0	0	0	0	0	0	0	0	0	0	0	0	0	0	0	0	0	0	0	0	1	0	0	0	0	0	0	0	0	0	1	0	0	0	0	0	0	0	0	0	0	0	0	0
	XLIV	0	1	1	0	0	0	0	1	0	0	1	0	0	0	0	0	1	1	0	1	0	1	1	0	1	0	1	0	0	1	0	0	0	0	1	0	0	0	0	1	0	1	1	1	1	1	1	1
	XLV	0	0	0	0	0	0	0	1	0	0	1	0	0	0	0	0	1	1	0	1	0	1	1	0	1	0	1	0	0	1	1	0	0	0	1	0	0	0	0	1	0	1	1	1	1	1	1	1
	XLVI	0	0	0	0	0	0	0	1	1	0	1	0	0	1	0	0	1	1	0	1	0	1	1	0	1	0	1	0	0	1	0	0	0	0	1	0	0	0	0	0	0	0	0	0	0	0	0	0
	XLVII	0	0	0	0	0	0	0	1	0	0	0	0	0	0	0	0	1	1	0	0	0	1	0	0	1	0	1	0	0	1	0	0	0	0	1	0	0	0	0	0	0	0	0	0	0	0	0	0
	XLVIII	0	1	1	0	0	0	0	1	1	0	1	0	0	1	0	0	1	1	0	0	0	1	0	0	1	0	1	0	0	1	0	0	0	0	1	0	0	0	0	0	0	0	0	0	0	0	0	0
	XLIX	0	0	0	0	0	1	0	1	1	0	1	0	0	1	0	0	1	1	1	1	0	1	1	0	1	0	1	0	0	1	0	0	0	1	1	1	1	1	0	1	0	1	1	1	1	1	1	1
	L	0	0	0	0	0	0	0	1	0	0	0	0	0	0	0	0	1	1	0	0	0	1	0	0	1	0	1	0	0	1	0	0	0	0	1	0	0	0	0	0	0	0	0	0	0	0	0	0
	LI	0	0	0	0	0	0	0	1	0	0	1	0	0	0	0	0	1	1	0	1	0	1	1	0	1	0	1	0	0	1	0	0	0	0	1	0	0	0	0	0	0	0	0	0	0	0	0	0
	LII	0	1	1	0	1	1	0	1	1	0	1	0	0	1	0	0	1	1	1	1	0	1	1	0	1	0	1	0	0	1	0	1	0	1	1	1	0	1	0	1	0	1	1	1	1	1	1	1
	LIII	0	0	0	0	0	0	0	1	0	0	1	0	0	0	0	0	1	1	0	0	0	1	0	0	1	0	1	0	0	1	0	0	0	0	1	0	0	0	0	0	0	0	0	0	0	0	0	0
	LIV	0	0	0	0	0	0	0	1	0	0	0	0	0	0	0	0	1	1	0	1	0	1	1	0	1	0	1	0	0	1	0	0	0	0	1	0	0	0	0	0	0	0	0	0	0	0	0	0
	LV	0	0	0	0	0	0	0	0	0	0	0	0	0	0	0	0	0	0	0	0	0	0	0	0	1	0	0	0	0	0	0	0	0	0	1	0	0	0	0	0	0	0	0	0	0	0	0	0
	LVI	0	1	1	0	0	0	0	1	1	0	1	0	0	1	0	0	1	1	0	0	0	1	0	0	1	0	1	0	0	1	0	0	0	0	1	0	0	0	0	0	0	0	0	0	0	0	0	0
	LVII	0	0	0	0	0	0	0	1	0	0	0	0	0	0	0	0	1	1	0	0	0	1	0	0	1	0	1	0	0	1	1	0	0	0	1	0	0	0	0	1	0	1	1	1	1	1	0	0
	LVIII	0	1	1	0	0	0	0	1	0	0	1	0	0	0	0	0	1	1	0	1	0	1	1	0	1	0	1	0	0	1	0	0	0	0	1	0	0	0	0	0	0	0	0	0	0	0	1	1
	LIX	0	0	1	0	0	0	0	1	0	0	0	0	0	0	0	0	1	1	0	0	0	1	0	0	1	0	1	0	0	1	0	0	0	0	1	0	0	0	0	0	0	0	0	0	0	0	0	0
	LX	1	1	1	0	1	1	0	1	1	0	1	0	0	1	0	0	1	1	1	1	0	1	1	0	1	0	1	0	0	1	0	0	0	1	1	1	1	1	0	1	0	1	1	1	0	1	1	1
	LXI	1	1	1	0	1	1	0	1	1	0	1	0	0	1	0	0	1	1	1	1	0	1	1	0	1	0	1	0	0	1	0	0	0	1	1	1	1	1	0	1	0	1	1	1	0	1	1	1
	LXII	1	1	1	0	1	1	1	1	1	0	1	0	1	1	0	0	1	1	1	1	0	1	1	0	1	0	1	1	0	1	0	0	1	1	1	1	1	1	1	1	1	1	1	1	1	1	1	1
	LXIII	0	0	0	0	1	1	0	1	1	0	1	0	0	1	0	0	1	1	1	1	0	1	1	0	1	0	1	0	0	1	0	0	0	1	1	1	0	1	0	1	0	1	1	1	1	1	1	1
	LXIV	1	1	1	0	1	1	0	1	1	0	1	0	0	1	0	0	1	1	1	1	0	1	1	0	1	0	1	0	0	1	0	0	0	1	1	1	0	1	0	1	0	1	1	1	1	1	1	1
	LXV	0	0	0	0	1	1	0	1	1	1	1	0	0	1	1	1	1	1	1	1	1	1	1	0	1	0	1	0	1	1	0	0	0	1	1	1	0	1	0	1	0	1	1	1	1	1	1	1
[truncated: 69 more columns]
