# Supplementary material for: Human genetic adaptation related to cellular zinc homeostasis
Source: PLoS Genet. 2023 Sep 25;19(9):e1010950. doi: 10.1371/journal.pgen.1010950 (PMC10553801; doi:10.1371/journal.pgen.1010950)
Supplement: S6 Table — (XLSX) [file pgen.1010950.s044.xlsx]

## Sheet: Full1
	S6 Table. Pairwise distances between haplotypes inferred along the putative SLC30A9 introgressed region.
		I	II	III	IV	V	VI	VII	VIII	IX	X	XI	XII	XIII	XIV	XV	XVI	XVII	XVIII	XIX	XX	XXI	XXII	XXIII	XXIV	XXV	XXVI	XXVII	XXVIII	XXIX	XXX	XXXI	XXXII	XXXIII	XXXIV	XXXV	XXXVI	XXXVII	XXXVIII	XXXIX	XL	XLI	XLII	XLIII	XLIV	XLV	XLVI	XLVII	XLVIII
	I	0	66	67	67	8	68	6	67	66	64	68	4	18	58	64	10	65	65	1	10	63	6	67	6	9	1	66	1	1	4	42	13	35	31	29	51	56	5	67	66	1	4	8	58	54	6	1	36
	II	66	0	1	1	74	2	72	1	10	2	2	64	48	10	2	72	1	1	67	58	7	60	1	60	75	67	8	67	65	62	28	53	37	37	39	19	14	61	11	8	65	62	74	16	16	60	65	30
	III	67	1	0	2	75	3	73	2	9	3	1	65	49	11	3	73	2	2	68	59	8	61	2	61	76	68	7	68	66	63	29	54	36	38	40	20	15	62	10	7	66	63	75	15	17	61	66	31
	IV	67	1	2	0	75	3	73	2	9	3	1	65	49	11	3	73	2	2	68	59	8	61	2	61	76	68	7	68	66	63	29	54	36	38	40	20	15	62	10	7	66	63	75	15	17	61	66	31
	V	8	74	75	75	0	72	2	75	74	72	76	10	26	64	72	2	73	73	7	16	71	14	75	14	1	7	74	7	9	12	50	21	43	39	37	59	64	13	75	74	9	12	2	66	62	14	9	44
	VI	68	2	3	3	72	0	74	3	12	4	4	66	50	12	4	70	3	3	67	60	9	62	3	62	73	69	10	69	67	64	30	55	39	39	41	21	16	63	13	10	67	64	74	18	18	62	67	32
	VII	6	72	73	73	2	74	0	73	72	70	74	8	24	62	70	4	71	71	7	14	69	12	73	12	3	5	72	5	7	10	48	19	41	37	35	57	62	11	73	72	7	10	2	64	60	12	7	42
	VIII	67	1	2	2	75	3	73	0	9	3	3	65	49	11	3	73	2	2	68	59	8	61	2	61	76	68	7	68	66	63	27	54	36	38	40	18	13	62	10	7	66	63	75	15	15	61	66	31
	IX	66	10	9	9	74	12	72	9	0	12	8	64	48	20	12	72	11	11	67	58	3	60	11	60	75	67	2	67	65	62	28	53	31	37	37	19	14	61	3	2	65	62	74	10	16	60	65	32
	X	64	2	3	3	72	4	70	3	12	0	4	62	46	12	4	70	1	1	65	56	9	58	3	58	73	65	10	65	63	60	30	51	39	35	37	21	16	59	13	10	63	60	72	18	18	58	63	32
	XI	68	2	1	1	76	4	74	3	8	4	0	66	50	12	4	74	3	3	69	60	9	62	3	62	77	69	6	69	67	64	30	55	35	39	41	21	16	63	9	6	67	64	76	14	18	62	67	32
	XII	4	64	65	65	10	66	8	65	64	62	66	0	16	54	64	10	63	63	5	6	61	10	65	8	11	5	64	3	5	2	42	15	39	29	27	49	54	3	65	64	3	4	10	56	52	4	5	38
	XIII	18	48	49	49	26	50	24	49	48	46	50	16	0	58	48	26	47	47	19	10	45	12	49	22	27	19	48	19	19	16	28	27	23	43	39	43	38	17	49	48	17	18	26	40	36	18	19	26
	XIV	58	10	11	11	64	12	62	11	20	12	12	54	58	0	12	62	11	11	59	48	17	52	11	52	65	59	18	57	57	54	38	45	47	29	31	29	24	53	21	18	57	54	64	26	26	52	57	40
	XV	64	2	3	3	72	4	70	3	12	4	4	64	48	12	0	74	3	3	65	58	9	58	3	58	73	65	10	65	63	62	28	51	35	39	41	19	14	61	13	10	63	62	72	16	16	60	63	28
	XVI	10	72	73	73	2	70	4	73	72	70	74	10	26	62	74	0	71	71	9	16	69	16	73	16	3	9	72	9	11	12	50	23	45	37	35	59	64	13	73	72	11	12	4	66	62	14	11	46
	XVII	65	1	2	2	73	3	71	2	11	1	3	63	47	11	3	71	0	2	66	57	8	59	2	59	74	66	9	66	64	61	29	52	38	36	38	20	15	60	12	9	64	61	73	17	17	59	64	31
	XVIII	65	1	2	2	73	3	71	2	11	1	3	63	47	11	3	71	2	0	66	57	8	59	2	59	74	66	9	66	64	61	29	52	38	36	38	20	15	60	12	9	64	61	73	17	17	59	64	31
	XIX	1	67	68	68	7	67	7	68	67	65	69	5	19	59	65	9	66	66	0	11	64	7	68	7	8	2	67	2	2	5	43	14	36	32	30	52	57	6	68	67	2	5	9	59	55	7	2	37
	XX	10	58	59	59	16	60	14	59	58	56	60	6	10	48	58	16	57	57	11	0	55	4	59	14	17	11	58	9	11	8	38	19	33	35	31	53	48	9	59	58	9	10	16	50	46	10	11	36
	XXI	63	7	8	8	71	9	69	8	3	9	9	61	45	17	9	69	8	8	64	55	0	57	8	57	72	64	5	64	62	59	27	50	34	34	34	18	13	58	6	5	62	59	71	13	15	57	62	29
	XXII	6	60	61	61	14	62	12	61	60	58	62	10	12	52	58	16	59	59	7	4	57	0	61	12	15	7	60	7	7	10	38	17	29	37	33	55	50	11	61	60	7	10	14	52	48	12	7	34
	XXIII	67	1	2	2	75	3	73	2	11	3	3	65	49	11	3	73	2	2	68	59	8	61	0	61	76	68	9	68	66	63	29	54	38	38	40	20	15	62	12	9	66	63	75	17	17	61	66	31
	XXIV	6	60	61	61	14	62	12	61	60	58	62	8	22	52	58	16	59	59	7	14	57	12	61	0	15	7	60	7	7	8	42	17	41	25	23	49	54	9	61	60	5	10	14	56	56	6	7	30
	XXV	9	75	76	76	1	73	3	76	75	73	77	11	27	65	73	3	74	74	8	17	72	15	76	15	0	8	75	8	10	13	51	22	44	40	38	60	65	14	76	75	10	13	1	67	63	15	10	45
	XXVI	1	67	68	68	7	69	5	68	67	65	69	5	19	59	65	9	66	66	2	11	64	7	68	7	8	0	67	2	2	5	43	14	36	32	30	52	57	6	68	67	2	5	7	59	55	7	2	37
	XXVII	66	8	7	7	74	10	72	7	2	10	6	64	48	18	10	72	9	9	67	58	5	60	9	60	75	67	0	67	65	62	28	53	31	35	39	19	14	61	3	2	65	62	74	10	16	60	65	32
	XXVIII	1	67	68	68	7	69	5	68	67	65	69	3	19	57	65	9	66	66	2	9	64	7	68	7	8	2	67	0	2	5	43	14	36	32	30	52	57	6	68	67	2	5	7	59	55	7	2	37
	XXIX	1	65	66	66	9	67	7	66	65	63	67	5	19	57	63	11	64	64	2	11	62	7	66	7	10	2	65	2	0	5	41	14	34	32	30	50	55	4	66	65	2	3	9	57	53	5	2	35
	XXX	4	62	63	63	12	64	10	63	62	60	64	2	16	54	62	12	61	61	5	8	59	10	63	8	13	5	62	5	5	0	40	15	37	29	27	47	52	1	63	62	3	2	12	54	50	4	3	36
	XXXI	42	28	29	29	50	30	48	27	28	30	30	42	28	38	28	50	29	29	43	38	27	38	29	42	51	43	28	43	41	40	0	55	15	55	55	17	14	39	29	26	43	38	50	18	16	42	41	16
	XXXII	13	53	54	54	21	55	19	54	53	51	55	15	27	45	51	23	52	52	14	19	50	17	54	17	22	14	53	14	14	15	55	0	46	20	18	40	43	16	54	53	12	17	21	45	41	17	14	47
	XXXIII	35	37	36	36	43	39	41	36	31	39	35	39	23	47	35	45	38	38	36	33	34	29	38	41	44	36	31	36	34	37	15	46	0	66	62	30	25	36	32	31	36	35	43	23	23	39	34	13
	XXXIV	31	37	38	38	39	39	37	38	37	35	39	29	43	29	39	37	36	36	32	35	34	37	38	25	40	32	35	32	32	29	55	20	66	0	6	40	45	30	38	37	30	31	39	45	47	27	32	55
	XXXV	29	39	40	40	37	41	35	40	37	37	41	27	39	31	41	35	38	38	30	31	34	33	40	23	38	30	39	30	30	27	55	18	62	6	0	42	45	28	40	39	28	29	37	47	47	25	30	51
	XXXVI	51	19	20	20	59	21	57	18	19	21	21	49	43	29	19	59	20	20	52	53	18	55	20	49	60	52	19	52	50	47	17	40	30	40	42	0	5	46	20	17	50	47	59	9	7	49	50	27
	XXXVII	56	14	15	15	64	16	62	13	14	16	16	54	38	24	14	64	15	15	57	48	13	50	15	54	65	57	14	57	55	52	14	43	25	45	45	5	0	51	15	12	55	52	64	4	2	54	55	26
	XXXVIII	5	61	62	62	13	63	11	62	61	59	63	3	17	53	61	13	60	60	6	9	58	11	62	9	14	6	61	6	4	1	39	16	36	30	28	46	51	0	62	61	4	1	13	53	49	3	4	35
	XXXIX	67	11	10	10	75	13	73	10	3	13	9	65	49	21	13	73	12	12	68	59	6	61	12	61	76	68	3	68	66	63	29	54	32	38	40	20	15	62	0	3	66	63	75	11	17	61	66	33
	XL	66	8	7	7	74	10	72	7	2	10	6	64	48	18	10	72	9	9	67	58	5	60	9	60	75	67	2	67	65	62	26	53	31	37	39	17	12	61	3	0	65	62	74	8	14	60	65	32
	XLI	1	65	66	66	9	67	7	66	65	63	67	3	17	57	63	11	64	64	2	9	62	7	66	5	10	2	65	2	2	3	43	12	36	30	28	50	55	4	66	65	0	5	9	57	53	5	2	35
	XLII	4	62	63	63	12	64	10	63	62	60	64	4	18	54	62	12	61	61	5	10	59	10	63	10	13	5	62	5	3	2	38	17	35	31	29	47	52	1	63	62	5	0	12	54	50	4	3	36
	XLIII	8	74	75	75	2	74	2	75	74	72	76	10	26	64	72	4	73	73	9	16	71	14	75	14	1	7	74	7	9	12	50	21	43	39	37	59	64	13	75	74	9	12	0	66	62	14	9	44
	XLIV	58	16	15	15	66	18	64	15	10	18	14	56	40	26	16	66	17	17	59	50	13	52	17	56	67	59	10	59	57	54	18	45	23	45	47	9	4	53	11	8	57	54	66	0	6	56	57	28
	XLV	54	16	17	17	62	18	60	15	16	18	18	52	36	26	16	62	17	17	55	46	15	48	17	56	63	55	16	55	53	50	16	41	23	47	47	7	2	49	17	14	53	50	62	6	0	52	53	28
	XLVI	6	60	61	61	14	62	12	61	60	58	62	4	18	52	60	14	59	59	7	10	57	12	61	6	15	7	60	7	5	4	42	17	39	27	25	49	54	3	61	60	5	4	14	56	52	0	7	34
	XLVII	1	65	66	66	9	67	7	66	65	63	67	5	19	57	63	11	64	64	2	11	62	7	66	7	10	2	65	2	2	3	41	14	34	32	30	50	55	4	66	65	2	3	9	57	53	7	0	35
	XLVIII	36	30	31	31	44	32	42	31	32	32	32	38	26	40	28	46	31	31	37	36	29	34	31	30	45	37	32	37	35	36	16	47	13	55	51	27	26	35	33	32	35	36	44	28	28	34	35	0
	XLIX	33	33	34	34	41	35	39	34	41	31	35	31	41	25	35	39	32	32	34	33	38	35	34	31	42	34	39	34	34	31	55	20	62	10	14	42	43	32	42	39	32	33	41	45	41	29	34	61
	L	2	64	65	65	10	66	8	65	64	62	66	6	20	56	62	12	63	63	3	12	61	8	65	8	11	3	64	3	1	4	40	15	33	33	31	49	54	3	65	64	3	2	10	56	52	6	1	34
	LI	3	63	64	64	11	65	9	64	63	61	65	1	15	55	63	11	62	62	4	7	60	9	64	7	12	4	63	4	4	1	41	14	38	28	26	48	53	2	64	63	2	3	11	55	51	3	4	37
	LII	64	8	9	9	72	10	70	7	2	10	10	62	46	18	10	70	9	9	65	56	1	58	9	58	73	65	4	65	63	60	26	51	33	35	35	17	12	59	5	4	63	60	72	12	14	58	63	30
	LIII	3	63	64	64	11	65	9	64	63	61	65	5	19	55	61	13	62	62	4	11	60	9	64	7	12	4	63	4	2	3	41	14	34	32	30	48	53	2	64	63	2	3	11	55	51	5	2	33
	LIV	2	64	65	65	10	66	8	65	64	62	66	2	16	56	64	10	63	63	3	8	61	8	65	8	11	3	64	3	3	2	40	15	37	29	27	49	54	3	65	64	3	2	10	56	52	4	3	38
	LV	7	71	72	72	5	73	3	72	71	69	73	11	25	63	69	7	70	70	8	17	68	13	72	11	4	6	71	8	8	11	47	20	42	36	34	56	61	12	72	71	8	11	3	63	59	13	8	41
	LVI	8	64	65	65	10	62	12	65	64	62	66	8	24	54	62	12	63	63	7	14	61	14	65	4	11	9	64	7	9	10	46	19	43	29	27	53	58	11	65	64	7	12	12	60	60	8	9	34
	LVII	16	52	53	53	24	54	22	53	52	50	54	20	28	50	50	26	51	51	17	26	49	22	53	22	25	17	52	17	17	20	38	17	35	33	31	35	40	21	53	52	17	20	24	44	38	22	17	36
	LVIII	35	33	34	34	43	35	41	32	33	35	35	33	33	37	33	43	34	34	36	37	32	39	34	33	44	36	33	36	34	31	21	36	30	38	40	16	21	30	34	31	34	31	43	23	23	33	34	27
	LIX	1	65	66	66	9	67	7	66	65	63	67	5	19	57	63	11	64	64	2	11	62	7	66	5	10	2	65	2	2	5	41	14	36	30	28	50	55	6	66	65	2	5	9	57	55	7	2	35
	LX	66	2	3	3	74	4	72	3	12	4	4	64	48	12	4	72	3	3	67	58	9	60	1	60	75	67	10	67	65	62	28	55	37	39	41	21	16	61	13	10	65	62	74	18	18	60	65	30
	LXI	67	3	4	4	73	3	73	4	13	5	5	65	49	13	5	71	4	4	68	59	10	61	2	61	74	68	11	68	66	63	29	56	38	40	42	22	17	62	14	11	66	63	73	19	19	61	66	31
	LXII	78	12	13	13	86	14	84	11	20	14	14	76	60	22	14	84	13	13	79	70	19	72	11	72	87	79	18	79	77	74	38	65	47	49	51	29	24	73	21	18	77	74	86	26	26	72	77	42
	LXIII	64	10	9	9	72	12	70	9	4	12	8	62	46	20	12	70	11	11	65	56	7	58	11	62	73	65	4	65	63	60	28	51	29	39	41	19	14	59	5	2	63	60	72	10	12	58	63	34
	LXIV	67	9	8	8	75	11	73	8	3	11	7	65	49	19	11	73	10	10	68	59	6	61	8	61	76	68	3	68	66	63	27	54	32	38	40	18	13	62	4	1	66	63	75	9	15	61	66	33
	LXV	72	18	19	17	80	20	78	17	16	20	18	70	54	28	20	78	19	19	73	64	17	66	19	70	81	73	16	73	71	68	36	59	39	49	49	27	22	67	13	14	71	68	80	22	20	66	71	42
[truncated: 18 more columns]
