# Supplementary material for: Human genetic adaptation related to cellular zinc homeostasis
Source: PLoS Genet. 2023 Sep 25;19(9):e1010950. doi: 10.1371/journal.pgen.1010950 (PMC10553801; doi:10.1371/journal.pgen.1010950)
Supplement: S7 Table — (XLSX) [file pgen.1010950.s045.xlsx]

## Sheet: Full1
	S7 Table. Haplostrips distance output using four high-coverage archaic humans and the OCE, CHB, CEU and YRI populations (chr4: 41,977,828-42,048,441; GRCh38)
	Order	haplotype	population	distance	distance_over_SNPs	rs1047626
	1	Denisova_1	DENI	0	0	G|G
	2	Denisova_2	DENI	0	0	G|G
	3	HGDP00655_2	OCE	11	0.117021
	4	HGDP00655_1	OCE	11	0.117021
	5	HGDP00547_2	OCE	11	0.117021
	6	HGDP00547_1	OCE	11	0.117021
	7	HGDP00491_2	OCE	11	0.117021
	8	HGDP00543_1	OCE	11	0.117021
	9	NA18488_2	YRI	11	0.117021	G|A
	10	NA18626_1	CHB	11	0.117021	G|G
	11	NA18638_1	CHB	11	0.117021	G|A
	12	NA18640_2	CHB	11	0.117021	G|G
	13	NA18645_1	CHB	11	0.117021	G|G
	14	HGDP01027_2	OCE	12	0.12766
	15	HGDP01027_1	OCE	12	0.12766
	16	HGDP00787_2	OCE	12	0.12766
	17	HGDP00787_1	OCE	12	0.12766
	18	HGDP00664_1	OCE	12	0.12766
	19	HGDP00662_2	OCE	12	0.12766
	20	HGDP00556_2	OCE	12	0.12766
	21	HGDP00556_1	OCE	12	0.12766
	22	HGDP00555_2	OCE	12	0.12766
	23	HGDP00555_1	OCE	12	0.12766
	24	HGDP00551_2	OCE	12	0.12766
	25	HGDP00551_1	OCE	12	0.12766
	26	HGDP00550_2	OCE	12	0.12766
	27	HGDP00550_1	OCE	12	0.12766
	28	HGDP00545_1	OCE	12	0.12766
	29	HGDP00544_2	OCE	12	0.12766
	30	HGDP00544_1	OCE	12	0.12766
	31	HGDP00542_2	OCE	12	0.12766
	32	HGDP00542_1	OCE	12	0.12766
	33	HGDP00541_2	OCE	12	0.12766
	34	HGDP00541_1	OCE	12	0.12766
	35	HGDP00540_2	OCE	12	0.12766
	36	HGDP00491_1	OCE	12	0.12766
	37	HGDP00540_1	OCE	12	0.12766
	38	NA12889_2	CEU	12	0.12766	G|A
	39	NA12878_2	CEU	12	0.12766	G|G
	40	NA12878_1	CEU	12	0.12766	G|G
	41	NA12873_2	CEU	12	0.12766	G|A
	42	NA12872_1	CEU	12	0.12766	G|G
	43	NA12843_2	CEU	12	0.12766	G|G
	44	NA12843_1	CEU	12	0.12766	G|G
	45	NA12842_2	CEU	12	0.12766	G|G
	46	NA12830_2	CEU	12	0.12766	G|G
	47	NA12830_1	CEU	12	0.12766	G|G
	48	NA12829_2	CEU	12	0.12766	A|G
	49	NA12828_2	CEU	12	0.12766	G|G
	50	NA12828_1	CEU	12	0.12766	G|G
	51	NA12827_2	CEU	12	0.12766	G|G
	52	NA12827_1	CEU	12	0.12766	G|G
	53	NA12815_1	CEU	12	0.12766	G|G
	54	NA12813_2	CEU	12	0.12766	G|G
	55	NA12813_1	CEU	12	0.12766	G|G
	56	NA12812_2	CEU	12	0.12766	G|G
	57	NA12812_1	CEU	12	0.12766	G|G
	58	NA12778_2	CEU	12	0.12766	G|G
	59	NA12778_1	CEU	12	0.12766	G|G
	60	NA12777_2	CEU	12	0.12766	G|G
	61	NA12777_1	CEU	12	0.12766	G|G
	62	NA12776_1	CEU	12	0.12766	G|G
	63	NA12775_2	CEU	12	0.12766	G|G
	64	NA12775_1	CEU	12	0.12766	G|G
	65	NA12762_2	CEU	12	0.12766	G|G
	66	NA12762_1	CEU	12	0.12766	G|G
	67	NA12761_2	CEU	12	0.12766	G|G
	68	NA12761_1	CEU	12	0.12766	G|G
	69	NA12760_2	CEU	12	0.12766	A|G
	70	NA12751_2	CEU	12	0.12766	G|G
	71	NA12749_2	CEU	12	0.12766	G|G
	72	NA12749_1	CEU	12	0.12766	G|G
	73	NA12748_1	CEU	12	0.12766	G|A
	74	NA12718_2	CEU	12	0.12766	G|G
	75	NA12718_1	CEU	12	0.12766	G|G
	76	NA12717_2	CEU	12	0.12766	G|G
	77	NA12717_1	CEU	12	0.12766	G|G
	78	NA12716_2	CEU	12	0.12766	G|G
	79	NA12716_1	CEU	12	0.12766	G|G
	80	NA12546_2	CEU	12	0.12766	G|G
	81	NA12546_1	CEU	12	0.12766	G|G
	82	NA12489_2	CEU	12	0.12766	G|G
	83	NA12489_1	CEU	12	0.12766	G|G
	84	NA12414_2	CEU	12	0.12766	A|G
	85	NA12413_2	CEU	12	0.12766	G|G
	86	NA12413_1	CEU	12	0.12766	G|G
	87	NA12400_2	CEU	12	0.12766	A|G
	88	NA12399_1	CEU	12	0.12766	A|G
	89	NA12383_1	CEU	12	0.12766	G|A
	90	NA12347_2	CEU	12	0.12766	G|A
	91	NA12342_2	CEU	12	0.12766	G|G
	92	NA12342_1	CEU	12	0.12766	G|G
	93	NA12341_2	CEU	12	0.12766	G|G
	94	NA12341_1	CEU	12	0.12766	G|G
	95	NA12340_2	CEU	12	0.12766	G|A
	96	NA12287_2	CEU	12	0.12766	G|A
	97	NA12286_2	CEU	12	0.12766	G|A
	98	NA12283_2	CEU	12	0.12766	G|G
	99	NA12283_1	CEU	12	0.12766	G|G
	100	NA12282_2	CEU	12	0.12766	G|G
	101	NA12282_1	CEU	12	0.12766	G|G
	102	NA12275_2	CEU	12	0.12766	G|G
	103	NA12275_1	CEU	12	0.12766	G|G
	104	NA12272_1	CEU	12	0.12766	A|G
	105	NA12249_1	CEU	12	0.12766	A|G
	106	NA12156_2	CEU	12	0.12766	A|G
	107	NA12154_2	CEU	12	0.12766	G|A
	108	NA12144_2	CEU	12	0.12766	A|G
	109	NA12058_2	CEU	12	0.12766	G|G
	110	NA12058_1	CEU	12	0.12766	G|G
	111	NA12046_2	CEU	12	0.12766	G|G
	112	NA12046_1	CEU	12	0.12766	G|G
	113	NA12045_1	CEU	12	0.12766	G|A
	114	NA12043_2	CEU	12	0.12766	A|G
	115	NA12005_2	CEU	12	0.12766	G|G
	116	NA12005_1	CEU	12	0.12766	G|G
	117	NA12004_2	CEU	12	0.12766	G|G
	118	NA12004_1	CEU	12	0.12766	G|G
	119	NA12003_2	CEU	12	0.12766	G|G
	120	NA12003_1	CEU	12	0.12766	G|G
	121	NA11994_2	CEU	12	0.12766	A|G
	122	NA11992_2	CEU	12	0.12766	A|G
	123	NA11933_2	CEU	12	0.12766	G|G
	124	NA11933_1	CEU	12	0.12766	G|G
	125	NA11932_2	CEU	12	0.12766	G|G
	126	NA11932_1	CEU	12	0.12766	G|G
	127	NA11931_2	CEU	12	0.12766	G|G
	128	NA11931_1	CEU	12	0.12766	G|G
	129	NA11930_2	CEU	12	0.12766	A|G
	130	NA11920_2	CEU	12	0.12766	G|G
	131	NA11920_1	CEU	12	0.12766	G|G
	132	NA11919_2	CEU	12	0.12766	A|G
	133	NA11918_2	CEU	12	0.12766	A|G
	134	NA11894_2	CEU	12	0.12766	G|G
	135	NA11894_1	CEU	12	0.12766	G|G
	136	NA11893_2	CEU	12	0.12766	G|G
	137	NA11893_1	CEU	12	0.12766	G|G
	138	NA11881_2	CEU	12	0.12766	G|G
	139	NA11881_1	CEU	12	0.12766	G|G
	140	NA11843_2	CEU	12	0.12766	G|G
	141	NA11843_1	CEU	12	0.12766	G|G
	142	NA11840_1	CEU	12	0.12766	A|G
	143	NA11832_2	CEU	12	0.12766	G|G
	144	NA11832_1	CEU	12	0.12766	G|G
	145	NA11831_2	CEU	12	0.12766	G|A
	146	NA11830_2	CEU	12	0.12766	G|A
	147	NA11829_1	CEU	12	0.12766	G|G
	148	NA10851_1	CEU	12	0.12766	A|G
	149	NA10847_2	CEU	12	0.12766	G|A
	150	NA07357_2	CEU	12	0.12766	G|G
	151	NA07357_1	CEU	12	0.12766	G|G
	152	NA07347_2	CEU	12	0.12766	G|G
	153	NA07347_1	CEU	12	0.12766	G|G
	154	NA07051_2	CEU	12	0.12766	G|G
	155	NA07051_1	CEU	12	0.12766	G|G
	156	NA07048_2	CEU	12	0.12766	G|G
	157	NA07048_1	CEU	12	0.12766	G|G
	158	NA07037_2	CEU	12	0.12766	G|G
	159	NA07037_1	CEU	12	0.12766	G|G
	160	NA07000_2	CEU	12	0.12766	G|G
	161	NA07000_1	CEU	12	0.12766	G|G
	162	NA06994_2	CEU	12	0.12766	G|G
	163	NA06989_2	CEU	12	0.12766	G|G
	164	NA06989_1	CEU	12	0.12766	G|G
	165	NA06986_2	CEU	12	0.12766	G|G
	166	NA06986_1	CEU	12	0.12766	G|G
	167	NA06985_2	CEU	12	0.12766	G|G
	168	NA06984_2	CEU	12	0.12766	A|G
	169	NA06985_1	CEU	12	0.12766	G|G
	170	NA18516_1	YRI	12	0.12766	A|G
	171	NA18858_1	YRI	12	0.12766	G|A
	172	NA18861_2	YRI	12	0.12766	A|G
	173	NA18873_1	YRI	12	0.12766	G|A
	174	NA18917_1	YRI	12	0.12766	A|G
	175	NA19119_2	YRI	12	0.12766	G|A
	176	NA19121_2	YRI	12	0.12766	A|G
	177	NA18525_1	CHB	12	0.12766	G|G
	178	NA18525_2	CHB	12	0.12766	G|G
	179	NA18526_1	CHB	12	0.12766	G|G
	180	NA18526_2	CHB	12	0.12766	G|G
	181	NA18528_1	CHB	12	0.12766	G|G
	182	NA18528_2	CHB	12	0.12766	G|G
	183	NA18530_1	CHB	12	0.12766	G|G
	184	NA18530_2	CHB	12	0.12766	G|G
	185	NA18531_1	CHB	12	0.12766	G|G
	186	NA18531_2	CHB	12	0.12766	G|G
	187	NA18532_1	CHB	12	0.12766	G|G
	188	NA18532_2	CHB	12	0.12766	G|G
	189	NA18533_1	CHB	12	0.12766	G|G
	190	NA18533_2	CHB	12	0.12766	G|G
	191	NA18534_1	CHB	12	0.12766	G|G
	192	NA18534_2	CHB	12	0.12766	G|G
	193	NA18535_1	CHB	12	0.12766	G|G
	194	NA18535_2	CHB	12	0.12766	G|G
	195	NA18536_1	CHB	12	0.12766	G|G
	196	NA18536_2	CHB	12	0.12766	G|G
	197	NA18537_1	CHB	12	0.12766	G|G
	198	NA18537_2	CHB	12	0.12766	G|G
	199	NA18538_1	CHB	12	0.12766	G|G
	200	NA18538_2	CHB	12	0.12766	G|G
	201	NA18539_1	CHB	12	0.12766	G|G
	202	NA18539_2	CHB	12	0.12766	G|G
	203	NA18541_1	CHB	12	0.12766	G|G
	204	NA18541_2	CHB	12	0.12766	G|G
	205	NA18542_1	CHB	12	0.12766	G|G
	206	NA18542_2	CHB	12	0.12766	G|G
	207	NA18543_1	CHB	12	0.12766	G|G
	208	NA18543_2	CHB	12	0.12766	G|G
	209	NA18544_1	CHB	12	0.12766	G|G
	210	NA18544_2	CHB	12	0.12766	G|G
	211	NA18545_1	CHB	12	0.12766	G|G
	212	NA18545_2	CHB	12	0.12766	G|G
	213	NA18546_2	CHB	12	0.12766	G|A
	214	NA18547_1	CHB	12	0.12766	G|G
	215	NA18547_2	CHB	12	0.12766	G|G
	216	NA18548_1	CHB	12	0.12766	G|G
	217	NA18548_2	CHB	12	0.12766	G|G
	218	NA18549_1	CHB	12	0.12766	G|G
	219	NA18549_2	CHB	12	0.12766	G|G
	220	NA18550_1	CHB	12	0.12766	G|A
	221	NA18552_1	CHB	12	0.12766	G|G
	222	NA18552_2	CHB	12	0.12766	G|G
	223	NA18553_1	CHB	12	0.12766	G|G
	224	NA18553_2	CHB	12	0.12766	G|G
	225	NA18555_1	CHB	12	0.12766	G|G
	226	NA18555_2	CHB	12	0.12766	G|G
	227	NA18557_1	CHB	12	0.12766	G|G
	228	NA18557_2	CHB	12	0.12766	G|G
	229	NA18558_2	CHB	12	0.12766	G|A
	230	NA18559_1	CHB	12	0.12766	G|G
	231	NA18559_2	CHB	12	0.12766	G|G
	232	NA18560_1	CHB	12	0.12766	G|G
	233	NA18560_2	CHB	12	0.12766	G|G
	234	NA18561_1	CHB	12	0.12766	G|G
	235	NA18561_2	CHB	12	0.12766	G|G
	236	NA18562_1	CHB	12	0.12766	G|G
	237	NA18562_2	CHB	12	0.12766	G|G
	238	NA18563_1	CHB	12	0.12766	G|G
	239	NA18563_2	CHB	12	0.12766	G|G
	240	NA18564_1	CHB	12	0.12766	G|G
	241	NA18564_2	CHB	12	0.12766	G|G
	242	NA18565_1	CHB	12	0.12766	G|G
	243	NA18565_2	CHB	12	0.12766	G|G
	244	NA18566_1	CHB	12	0.12766	G|G
	245	NA18566_2	CHB	12	0.12766	G|G
	246	NA18567_2	CHB	12	0.12766	A|G
	247	NA18570_1	CHB	12	0.12766	G|G
	248	NA18570_2	CHB	12	0.12766	G|G
	249	NA18571_1	CHB	12	0.12766	G|G
	250	NA18571_2	CHB	12	0.12766	G|G
	251	NA18572_1	CHB	12	0.12766	G|G
	252	NA18572_2	CHB	12	0.12766	G|G
	253	NA18573_1	CHB	12	0.12766	G|G
	254	NA18573_2	CHB	12	0.12766	G|G
	255	NA18574_1	CHB	12	0.12766	G|G
	256	NA18574_2	CHB	12	0.12766	G|G
	257	NA18577_1	CHB	12	0.12766	G|G
	258	NA18577_2	CHB	12	0.12766	G|G
	259	NA18579_1	CHB	12	0.12766	G|G
	260	NA18579_2	CHB	12	0.12766	G|G
	261	NA18582_1	CHB	12	0.12766	G|G
	262	NA18582_2	CHB	12	0.12766	G|G
	263	NA18591_1	CHB	12	0.12766	G|G
	264	NA18591_2	CHB	12	0.12766	G|G
	265	NA18592_1	CHB	12	0.12766	G|G
	266	NA18592_2	CHB	12	0.12766	G|G
	267	NA18593_1	CHB	12	0.12766	G|G
	268	NA18593_2	CHB	12	0.12766	G|G
	269	NA18595_1	CHB	12	0.12766	G|G
	270	NA18595_2	CHB	12	0.12766	G|G
	271	NA18596_1	CHB	12	0.12766	G|G
	272	NA18596_2	CHB	12	0.12766	G|G
	273	NA18597_1	CHB	12	0.12766	G|G
	274	NA18597_2	CHB	12	0.12766	G|G
	275	NA18599_1	CHB	12	0.12766	G|G
	276	NA18599_2	CHB	12	0.12766	G|G
	277	NA18602_1	CHB	12	0.12766	G|G
	278	NA18602_2	CHB	12	0.12766	G|G
	279	NA18603_1	CHB	12	0.12766	G|G
	280	NA18603_2	CHB	12	0.12766	G|G
	281	NA18605_1	CHB	12	0.12766	G|G
	282	NA18605_2	CHB	12	0.12766	G|G
	283	NA18606_1	CHB	12	0.12766	G|G
	284	NA18606_2	CHB	12	0.12766	G|G
	285	NA18608_1	CHB	12	0.12766	G|G
	286	NA18608_2	CHB	12	0.12766	G|G
	287	NA18609_1	CHB	12	0.12766	G|G
	288	NA18609_2	CHB	12	0.12766	G|G
	289	NA18610_1	CHB	12	0.12766	G|G
	290	NA18610_2	CHB	12	0.12766	G|G
	291	NA18611_1	CHB	12	0.12766	G|G
	292	NA18611_2	CHB	12	0.12766	G|G
	293	NA18612_1	CHB	12	0.12766	G|G
	294	NA18612_2	CHB	12	0.12766	G|G
	295	NA18613_1	CHB	12	0.12766	G|G
	296	NA18613_2	CHB	12	0.12766	G|G
	297	NA18614_1	CHB	12	0.12766	G|A
	298	NA18615_1	CHB	12	0.12766	G|G
	299	NA18615_2	CHB	12	0.12766	G|G
	300	NA18616_1	CHB	12	0.12766	G|G
	301	NA18616_2	CHB	12	0.12766	G|G
	302	NA18617_1	CHB	12	0.12766	G|G
	303	NA18617_2	CHB	12	0.12766	G|G
	304	NA18618_1	CHB	12	0.12766	G|G
	305	NA18618_2	CHB	12	0.12766	G|G
	306	NA18619_1	CHB	12	0.12766	G|G
	307	NA18619_2	CHB	12	0.12766	G|G
	308	NA18620_1	CHB	12	0.12766	G|G
	309	NA18620_2	CHB	12	0.12766	G|G
	310	NA18621_1	CHB	12	0.12766	G|G
	311	NA18621_2	CHB	12	0.12766	G|G
	312	NA18622_1	CHB	12	0.12766	G|G
	313	NA18622_2	CHB	12	0.12766	G|G
	314	NA18623_1	CHB	12	0.12766	G|G
	315	NA18623_2	CHB	12	0.12766	G|G
	316	NA18624_1	CHB	12	0.12766	G|G
	317	NA18624_2	CHB	12	0.12766	G|G
	318	NA18625_1	CHB	12	0.12766	G|G
	319	NA18625_2	CHB	12	0.12766	G|G
	320	NA18626_2	CHB	12	0.12766	G|G
	321	NA18627_1	CHB	12	0.12766	G|G
	322	NA18627_2	CHB	12	0.12766	G|G
	323	NA18628_1	CHB	12	0.12766	G|G
	324	NA18628_2	CHB	12	0.12766	G|G
	325	NA18629_1	CHB	12	0.12766	G|G
	326	NA18629_2	CHB	12	0.12766	G|G
	327	NA18630_1	CHB	12	0.12766	G|G
	328	NA18630_2	CHB	12	0.12766	G|G
	329	NA18631_1	CHB	12	0.12766	G|G
	330	NA18631_2	CHB	12	0.12766	G|G
	331	NA18632_1	CHB	12	0.12766	G|G
	332	NA18632_2	CHB	12	0.12766	G|G
	333	NA18633_1	CHB	12	0.12766	G|G
	334	NA18633_2	CHB	12	0.12766	G|G
	335	NA18634_1	CHB	12	0.12766	G|G
	336	NA18634_2	CHB	12	0.12766	G|G
	337	NA18635_1	CHB	12	0.12766	G|G
	338	NA18635_2	CHB	12	0.12766	G|G
	339	NA18636_1	CHB	12	0.12766	G|G
	340	NA18636_2	CHB	12	0.12766	G|G
	341	NA18637_1	CHB	12	0.12766	G|G
	342	NA18637_2	CHB	12	0.12766	G|G
	343	NA18639_1	CHB	12	0.12766	G|G
	344	NA18639_2	CHB	12	0.12766	G|G
	345	NA18640_1	CHB	12	0.12766	G|G
	346	NA18641_1	CHB	12	0.12766	G|G
	347	NA18641_2	CHB	12	0.12766	G|G
	348	NA18642_1	CHB	12	0.12766	G|G
	349	NA18642_2	CHB	12	0.12766	G|G
	350	NA18643_1	CHB	12	0.12766	G|G
	351	NA18643_2	CHB	12	0.12766	G|G
	352	NA18644_1	CHB	12	0.12766	G|G
	353	NA18644_2	CHB	12	0.12766	G|G
	354	NA18645_2	CHB	12	0.12766	G|G
	355	NA18646_1	CHB	12	0.12766	G|G
	356	NA18646_2	CHB	12	0.12766	G|G
	357	NA18647_1	CHB	12	0.12766	G|G
	358	NA18647_2	CHB	12	0.12766	G|G
	359	NA18648_1	CHB	12	0.12766	G|G
	360	NA18648_2	CHB	12	0.12766	G|G
	361	NA18740_1	CHB	12	0.12766	G|G
	362	NA18740_2	CHB	12	0.12766	G|G
	363	NA18745_1	CHB	12	0.12766	G|G
	364	NA18745_2	CHB	12	0.12766	G|G
	365	NA18747_1	CHB	12	0.12766	G|G
	366	NA18747_2	CHB	12	0.12766	G|G
	367	NA18748_1	CHB	12	0.12766	G|G
	368	NA18748_2	CHB	12	0.12766	G|G
	369	NA18749_1	CHB	12	0.12766	G|G
	370	NA18749_2	CHB	12	0.12766	G|G
	371	NA18757_1	CHB	12	0.12766	G|G
	372	NA18757_2	CHB	12	0.12766	G|G
	373	NA12234_2	CEU	11	0.117021	G|A
	374	HGDP00788_2	OCE	13	0.138298
	375	HGDP00788_1	OCE	13	0.138298
	376	HGDP00664_2	OCE	13	0.138298
	377	HGDP00663_2	OCE	13	0.138298
	378	HGDP00663_1	OCE	13	0.138298
	379	HGDP00662_1	OCE	13	0.138298
	380	HGDP00661_2	OCE	13	0.138298
	381	HGDP00661_1	OCE	13	0.138298
	382	HGDP00553_2	OCE	13	0.138298
	383	HGDP00553_1	OCE	13	0.138298
	384	HGDP00549_2	OCE	13	0.138298
	385	HGDP00549_1	OCE	13	0.138298
	386	HGDP00546_1	OCE	13	0.138298
	387	HGDP00546_2	OCE	13	0.138298
	388	NA11892_1	CEU	13	0.138298	G|G
	389	NA12750_1	CEU	13	0.138298	G|G
	390	NA11892_2	CEU	13	0.138298	G|G
	391	NA12750_2	CEU	13	0.138298	G|G
	392	NA12874_1	CEU	13	0.138298	G|G
	393	NA11995_1	CEU	13	0.138298	G|G
	394	NA12814_2	CEU	13	0.138298	G|G
	395	NA12874_2	CEU	13	0.138298	G|G
	396	NA11995_2	CEU	13	0.138298	G|G
	397	NA12814_1	CEU	13	0.138298	G|G
	398	NA12044_1	CEU	13	0.138298	G|A
	399	NA06994_1	CEU	14	0.148936	G|G
	400	NA12842_1	CEU	14	0.148936	G|G
	401	NA12872_2	CEU	14	0.148936	G|G
	402	NA12815_2	CEU	14	0.148936	G|G
	403	NA12776_2	CEU	14	0.148936	G|G
	404	NA12751_1	CEU	14	0.148936	G|G
	405	NA11829_2	CEU	14	0.148936	G|G
	406	NA12155_1	CEU	14	0.148936	A|G
	407	NA12348_1	CEU	14	0.148936	G|A
	408	AltaiNeandertal_2	NEAN	17	0.180851	A|A
	409	NA18912_2	YRI	18	0.191489	A|A
	410	NA19108_1	YRI	18	0.191489	G|A
	411	HGDP00543_2	OCE	19	0.202128
	412	HGDP00545_2	OCE	19	0.202128
	413	NA11992_1	CEU	19	0.202128	A|G
	414	NA12155_2	CEU	19	0.202128	A|G
	415	NA12272_2	CEU	19	0.202128	A|G
	416	NA18504_2	YRI	19	0.202128	A|A
	417	NA18915_2	YRI	19	0.202128	A|A
	418	NA19130_1	YRI	19	0.202128	A|A
	419	NA19257_1	YRI	18	0.191489	A|G
	420	NA19239_2	YRI	18	0.191489	A|G
	421	NA19108_2	YRI	18	0.191489	G|A
	422	NA18934_2	YRI	18	0.191489	G|A
	423	NA18853_1	YRI	18	0.191489	G|A
	424	NA18923_2	YRI	18	0.191489	A|G
	425	NA19092_1	YRI	17	0.180851	A|A
	426	NA18546_1	CHB	18	0.191489	G|A
	427	AltaiNeandertal_1	NEAN	20	0.212766	A|A
	428	NA19113_2	YRI	21	0.223404	A|A
	429	NA18907_1	YRI	21	0.223404	A|A
	430	NA19113_1	YRI	21	0.223404	A|A
	431	NA19210_2	YRI	23	0.244681	A|A
	432	NA19201_2	YRI	23	0.244681	A|A
	433	NA19197_2	YRI	23	0.244681	A|A
	434	NA19143_2	YRI	23	0.244681	A|A
	435	NA18520_2	YRI	23	0.244681	A|A
	436	NA18870_2	YRI	23	0.244681	A|A
	437	NA18507_2	YRI	25	0.265957	A|A
	438	NA18507_1	YRI	26	0.276596	A|A
	439	NA18870_1	YRI	28	0.297872	A|A
	440	NA12273_2	CEU	22	0.234043	A|G
	441	Vindija33,19_2	NEAN	28	0.297872	A|A
	442	Vindija33,19_1	NEAN	28	0.297872	A|A
	443	Chagyrskaya-Phalanx_1	NEAN	28	0.297872	A|A
	444	Chagyrskaya-Phalanx_2	NEAN	28	0.297872	A|A
	445	NA18876_1	YRI	37	0.393617	A|A
	446	NA19118_1	YRI	42	0.446809	G|A
	447	NA19160_1	YRI	47	0.5	G|A
	448	NA19117_2	YRI	43	0.457447	A|A
	449	NA19118_2	YRI	45	0.478723	G|A
	450	NA19160_2	YRI	49	0.521277	G|A
	451	NA18907_2	YRI	50	0.531915	A|A
	452	NA19184_2	YRI	50	0.531915	A|A
	453	NA12273_1	CEU	60	0.638298	A|G
	454	NA11930_1	CEU	70	0.744681	A|G
	455	NA18614_2	CHB	72	0.765957	G|A
	456	NA19256_2	YRI	72	0.765957	A|A
	457	NA19214_1	YRI	72	0.765957	A|A
	458	NA19207_2	YRI	72	0.765957	A|A
	459	NA19204_2	YRI	72	0.765957	A|A
	460	NA19172_1	YRI	72	0.765957	A|A
	461	NA19146_1	YRI	72	0.765957	A|A
	462	NA19141_1	YRI	72	0.765957	A|A
	463	NA19137_2	YRI	72	0.765957	A|A
	464	NA19099_1	YRI	72	0.765957	A|A
	465	NA18915_1	YRI	72	0.765957	A|A
	466	NA18871_2	YRI	72	0.765957	A|A
	467	NA18861_1	YRI	72	0.765957	A|G
	468	NA18858_2	YRI	72	0.765957	G|A
	469	NA18523_2	YRI	72	0.765957	A|A
	470	NA18501_2	YRI	72	0.765957	A|A
	471	NA18501_1	YRI	72	0.765957	A|A
	472	NA18499_1	YRI	72	0.765957	A|A
	473	NA18486_1	YRI	72	0.765957	A|A
	474	NA18489_1	YRI	72	0.765957	A|A
	475	NA19225_2	YRI	75	0.797872	A|A
	476	NA18909_1	YRI	72	0.765957	A|A
	477	NA19235_2	YRI	73	0.776596	A|A
	478	NA19116_2	YRI	73	0.776596	A|A
	479	NA19222_2	YRI	73	0.776596	A|A
	480	NA18510_2	YRI	74	0.787234	A|A
	481	NA19190_2	YRI	74	0.787234	A|A
	482	NA19144_2	YRI	75	0.797872	A|A
	483	NA19213_2	YRI	75	0.797872	A|A
	484	NA12890_2	CEU	76	0.808511	A|A
	485	NA12889_1	CEU	76	0.808511	G|A
	486	NA12763_2	CEU	76	0.808511	A|A
	487	NA07056_2	CEU	76	0.808511	A|A
	488	NA12043_1	CEU	76	0.808511	A|G
	489	NA18878_2	YRI	76	0.808511	A|A
	490	NA18878_1	YRI	75	0.797872	A|A
	491	NA19144_1	YRI	76	0.808511	A|A
	492	NA19213_1	YRI	76	0.808511	A|A
	493	NA18510_1	YRI	77	0.819149	A|A
	494	NA18909_2	YRI	77	0.819149	A|A
	495	NA12873_1	CEU	78	0.829787	G|A
	496	NA12829_1	CEU	78	0.829787	A|G
	497	NA12763_1	CEU	78	0.829787	A|A
	498	NA12760_1	CEU	78	0.829787	A|G
	499	NA12414_1	CEU	78	0.829787	A|G
	500	NA12400_1	CEU	78	0.829787	A|G
	501	NA12399_2	CEU	78	0.829787	A|G
	502	NA12383_2	CEU	78	0.829787	G|A
	503	NA12347_1	CEU	78	0.829787	G|A
	504	NA12340_1	CEU	78	0.829787	G|A
	505	NA12287_1	CEU	78	0.829787	G|A
	506	NA12286_1	CEU	78	0.829787	G|A
	507	NA12249_2	CEU	78	0.829787	A|G
	508	NA12234_1	CEU	78	0.829787	G|A
	509	NA12154_1	CEU	78	0.829787	G|A
	510	NA12144_1	CEU	78	0.829787	A|G
	511	NA12045_2	CEU	78	0.829787	G|A
	512	NA12006_2	CEU	78	0.829787	A|A
	513	NA11994_1	CEU	78	0.829787	A|G
	514	NA11919_1	CEU	78	0.829787	A|G
	515	NA11918_1	CEU	78	0.829787	A|G
	516	NA11840_2	CEU	78	0.829787	A|G
	517	NA11831_1	CEU	78	0.829787	G|A
	518	NA10851_2	CEU	78	0.829787	A|G
	519	NA10847_1	CEU	78	0.829787	G|A
	520	NA06984_1	CEU	78	0.829787	A|G
	521	NA07056_1	CEU	78	0.829787	A|A
	522	NA18488_1	YRI	78	0.829787	G|A
	523	NA18498_1	YRI	78	0.829787	A|A
	524	NA18498_2	YRI	78	0.829787	A|A
	525	NA18499_2	YRI	78	0.829787	A|A
	526	NA18502_1	YRI	78	0.829787	A|A
	527	NA18502_2	YRI	78	0.829787	A|A
	528	NA18504_1	YRI	78	0.829787	A|A
	529	NA18505_1	YRI	78	0.829787	A|A
	530	NA18505_2	YRI	78	0.829787	A|A
	531	NA18508_2	YRI	78	0.829787	A|A
	532	NA18511_1	YRI	78	0.829787	A|A
	533	NA18511_2	YRI	78	0.829787	A|A
	534	NA18516_2	YRI	78	0.829787	A|G
	535	NA18517_1	YRI	78	0.829787	A|A
	536	NA18517_2	YRI	78	0.829787	A|A
	537	NA18519_1	YRI	78	0.829787	A|A
	538	NA18519_2	YRI	78	0.829787	A|A
	539	NA18520_1	YRI	78	0.829787	A|A
	540	NA18522_1	YRI	78	0.829787	A|A
	541	NA18522_2	YRI	78	0.829787	A|A
	542	NA18523_1	YRI	78	0.829787	A|A
	543	NA18853_2	YRI	78	0.829787	G|A
	544	NA18856_2	YRI	78	0.829787	A|A
	545	NA18864_1	YRI	78	0.829787	A|A
	546	NA18864_2	YRI	78	0.829787	A|A
	547	NA18865_1	YRI	78	0.829787	A|A
	548	NA18865_2	YRI	78	0.829787	A|A
	549	NA18868_2	YRI	78	0.829787	A|A
	550	NA18871_1	YRI	78	0.829787	A|A
	551	NA18873_2	YRI	78	0.829787	G|A
	552	NA18874_2	YRI	78	0.829787	A|A
	553	NA18877_1	YRI	78	0.829787	A|A
	554	NA18877_2	YRI	78	0.829787	A|A
	555	NA18879_1	YRI	78	0.829787	A|A
	556	NA18879_2	YRI	78	0.829787	A|A
	557	NA18881_1	YRI	78	0.829787	A|A
	558	NA18881_2	YRI	78	0.829787	A|A
	559	NA18908_1	YRI	78	0.829787	A|A
	560	NA18910_1	YRI	78	0.829787	A|A
	561	NA18910_2	YRI	78	0.829787	A|A
	562	NA18912_1	YRI	78	0.829787	A|A
	563	NA18916_1	YRI	78	0.829787	A|A
	564	NA18917_2	YRI	78	0.829787	A|G
	565	NA18924_1	YRI	78	0.829787	A|A
	566	NA18924_2	YRI	78	0.829787	A|A
	567	NA18933_1	YRI	78	0.829787	A|A
	568	NA18933_2	YRI	78	0.829787	A|A
	569	NA18934_1	YRI	78	0.829787	G|A
	570	NA19092_2	YRI	78	0.829787	A|A
	571	NA19093_1	YRI	78	0.829787	A|A
	572	NA19093_2	YRI	78	0.829787	A|A
	573	NA19095_1	YRI	78	0.829787	A|A
	574	NA19095_2	YRI	78	0.829787	A|A
	575	NA19096_1	YRI	78	0.829787	A|A
	576	NA19096_2	YRI	78	0.829787	A|A
	577	NA19098_1	YRI	78	0.829787	A|A
	578	NA19098_2	YRI	78	0.829787	A|A
	579	NA19099_2	YRI	78	0.829787	A|A
	580	NA19102_1	YRI	78	0.829787	A|A
	581	NA19102_2	YRI	78	0.829787	A|A
	582	NA19107_1	YRI	78	0.829787	A|A
	583	NA19114_1	YRI	78	0.829787	A|A
	584	NA19114_2	YRI	78	0.829787	A|A
	585	NA19116_1	YRI	78	0.829787	A|A
	586	NA19119_1	YRI	78	0.829787	G|A
	587	NA19121_1	YRI	78	0.829787	A|G
	588	NA19129_1	YRI	78	0.829787	A|A
	589	NA19130_2	YRI	78	0.829787	A|A
	590	NA19131_1	YRI	78	0.829787	A|A
	591	NA19137_1	YRI	78	0.829787	A|A
	592	NA19138_1	YRI	78	0.829787	A|A
	593	NA19138_2	YRI	78	0.829787	A|A
	594	NA19141_2	YRI	78	0.829787	A|A
	595	NA19143_1	YRI	78	0.829787	A|A
	596	NA19146_2	YRI	78	0.829787	A|A
	597	NA19147_2	YRI	78	0.829787	A|A
	598	NA19149_1	YRI	78	0.829787	A|A
	599	NA19149_2	YRI	78	0.829787	A|A
	600	NA19152_1	YRI	78	0.829787	A|A
	601	NA19152_2	YRI	78	0.829787	A|A
	602	NA19153_1	YRI	78	0.829787	A|A
	603	NA19153_2	YRI	78	0.829787	A|A
	604	NA19159_1	YRI	78	0.829787	A|A
	605	NA19159_2	YRI	78	0.829787	A|A
	606	NA19171_2	YRI	78	0.829787	A|A
	607	NA19172_2	YRI	78	0.829787	A|A
	608	NA19175_2	YRI	78	0.829787	A|A
	609	NA19184_1	YRI	78	0.829787	A|A
	610	NA19185_1	YRI	78	0.829787	A|A
	611	NA19185_2	YRI	78	0.829787	A|A
	612	NA19189_1	YRI	78	0.829787	A|A
	613	NA19189_2	YRI	78	0.829787	A|A
	614	NA19198_1	YRI	78	0.829787	A|A
	615	NA19198_2	YRI	78	0.829787	A|A
	616	NA19200_1	YRI	78	0.829787	A|A
	617	NA19200_2	YRI	78	0.829787	A|A
	618	NA19204_1	YRI	78	0.829787	A|A
	619	NA19206_1	YRI	78	0.829787	A|A
	620	NA19206_2	YRI	78	0.829787	A|A
	621	NA19207_1	YRI	78	0.829787	A|A
	622	NA19209_1	YRI	78	0.829787	A|A
	623	NA19209_2	YRI	78	0.829787	A|A
	624	NA19210_1	YRI	78	0.829787	A|A
	625	NA19214_2	YRI	78	0.829787	A|A
	626	NA19222_1	YRI	78	0.829787	A|A
	627	NA19223_1	YRI	78	0.829787	A|A
	628	NA19223_2	YRI	78	0.829787	A|A
	629	NA19235_1	YRI	78	0.829787	A|A
	630	NA19236_1	YRI	78	0.829787	A|A
	631	NA19236_2	YRI	78	0.829787	A|A
	632	NA19238_1	YRI	78	0.829787	A|A
	633	NA19239_1	YRI	78	0.829787	A|G
	634	NA19247_1	YRI	78	0.829787	A|A
	635	NA19247_2	YRI	78	0.829787	A|A
	636	NA19248_2	YRI	78	0.829787	A|A
	637	NA19257_2	YRI	78	0.829787	A|G
	638	NA18550_2	CHB	78	0.829787	G|A
	639	NA18558_1	CHB	78	0.829787	G|A
	640	NA18567_1	CHB	78	0.829787	A|G
	641	NA18638_2	CHB	78	0.829787	G|A
	642	NA19131_2	YRI	77	0.819149	A|A
	643	NA19190_1	YRI	77	0.819149	A|A
	644	NA19248_1	YRI	79	0.840426	A|A
	645	NA19201_1	YRI	79	0.840426	A|A
	646	NA19197_1	YRI	79	0.840426	A|A
	647	NA18874_1	YRI	79	0.840426	A|A
	648	NA18508_1	YRI	79	0.840426	A|A
	649	NA18868_1	YRI	79	0.840426	A|A
	650	NA19256_1	YRI	79	0.840426	A|A
	651	NA19238_2	YRI	79	0.840426	A|A
	652	NA19171_1	YRI	79	0.840426	A|A
	653	NA19129_2	YRI	79	0.840426	A|A
	654	NA19107_2	YRI	79	0.840426	A|A
	655	NA18923_1	YRI	79	0.840426	A|G
	656	NA18856_1	YRI	79	0.840426	A|A
	657	NA18908_2	YRI	79	0.840426	A|A
	658	NA19225_1	YRI	78	0.829787	A|A
	659	NA12044_2	CEU	80	0.851064	G|A
	660	NA12890_1	CEU	81	0.861702	A|A
	661	NA12748_2	CEU	81	0.861702	G|A
	662	NA12156_1	CEU	81	0.861702	A|G
	663	NA11830_1	CEU	81	0.861702	G|A
	664	NA12006_1	CEU	81	0.861702	A|A
	665	NA18486_2	YRI	81	0.861702	A|A
	666	NA18489_2	YRI	81	0.861702	A|A
	667	NA18867_1	YRI	81	0.861702	A|A
	668	NA18867_2	YRI	81	0.861702	A|A
	669	NA18916_2	YRI	81	0.861702	A|A
	670	NA19147_1	YRI	81	0.861702	A|A
	671	NA19175_1	YRI	81	0.861702	A|A
	672	NA12348_2	CEU	79	0.840426	G|A
	673	NA18876_2	YRI	65	0.691489	A|A
	674	NA19117_1	YRI	63	0.670213	A|A
