# Supplementary material for: Human genetic adaptation related to cellular zinc homeostasis
Source: PLoS Genet. 2023 Sep 25;19(9):e1010950. doi: 10.1371/journal.pgen.1010950 (PMC10553801; doi:10.1371/journal.pgen.1010950)
Supplement: S8 Table — (XLSX) [file pgen.1010950.s046.xlsx]

## Sheet: Full1
	S8 Table. Haplostrips distance output using three high-coverage archaic humans together with the CHB, CEU populations and an extended African dataset comprising ESN, YRI, MSL, GWD, and LWK (chr4: 41,975,811-42,046,424; GRCh37)
	Ordre	haplotype	population	distance	distance_over_SNPs	rs1047626
	1	Denisova_1	Denisova	0	0	G|G
	2	Denisova_2	Denisova	0	0	G|G
	3	HG03052_1	MSL	12	0.0615385	A|A
	4	AltaiNeandertal_2	Neandertal	16	0.0820513	A|A
	5	HG03352_2	ESN	17	0.0871795	A|A
	6	HG03115_2	ESN	17	0.0871795	A|A
	7	HG03103_1	ESN	17	0.0871795	A|A
	8	HG02952_1	ESN	17	0.0871795	A|A
	9	HG02976_1	ESN	17	0.0871795	A|A
	10	HG02621_1	GWD	17	0.0871795	A|A
	11	HG02757_2	GWD	17	0.0871795	A|A
	12	HG02878_1	GWD	17	0.0871795	A|G
	13	NA19471_1	LWK	17	0.0871795	A|A
	14	HG03378_2	MSL	17	0.0871795	A|A
	15	HG03473_2	MSL	17	0.0871795	A|A
	16	NA18912_2	YRI	17	0.0871795	A|A
	17	NA19108_2	YRI	17	0.0871795	G|A
	18	AltaiNeandertal_1	Neandertal	19	0.0974359	A|A
	19	HG03114_2	ESN	21	0.107692	A|A
	20	HG03225_2	MSL	21	0.107692	G|A
	21	NA19092_1	YRI	21	0.107692	A|A
	22	NA18546_2	CHB	22	0.112821	G|A
	23	NA12272_1	CEU	23	0.117949	A|G
	24	NA11992_1	CEU	23	0.117949	A|G
	25	NA12155_1	CEU	23	0.117949	A|G
	26	HG03190_1	ESN	23	0.117949	A|A
	27	HG03268_1	ESN	23	0.117949	A|A
	28	HG02561_2	GWD	23	0.117949	A|A
	29	HG02562_2	GWD	23	0.117949	A|A
	30	NA19027_1	LWK	23	0.117949	A|A
	31	NA19401_1	LWK	23	0.117949	A|G
	32	NA18504_1	YRI	23	0.117949	A|A
	33	NA18915_2	YRI	23	0.117949	A|A
	34	NA19130_2	YRI	23	0.117949	A|A
	35	NA19452_2	LWK	23	0.117949	A|A
	36	NA19451_1	LWK	23	0.117949	A|A
	37	NA19321_1	LWK	23	0.117949	A|A
	38	NA19430_2	LWK	23	0.117949	G|A
	39	NA18907_2	YRI	23	0.117949	A|A
	40	NA19113_1	YRI	23	0.117949	A|A
	41	NA19113_2	YRI	23	0.117949	A|A
	42	HG03195_1	ESN	24	0.123077	G|A
	43	HG03169_1	ESN	24	0.123077	G|A
	44	HG03159_2	ESN	24	0.123077	A|G
	45	HG03136_2	ESN	24	0.123077	A|G
	46	HG02953_2	ESN	24	0.123077	A|G
	47	HG03133_1	ESN	24	0.123077	G|A
	48	HG02571_2	GWD	24	0.123077	A|G
	49	HG02676_1	GWD	24	0.123077	G|A
	50	HG02817_1	GWD	24	0.123077	G|A
	51	HG02982_2	GWD	24	0.123077	A|G
	52	NA19375_2	LWK	24	0.123077	A|G
	53	NA19401_2	LWK	24	0.123077	A|G
	54	HG03058_2	MSL	24	0.123077	A|G
	55	HG03063_1	MSL	24	0.123077	G|A
	56	HG03081_1	MSL	24	0.123077	G|A
	57	HG03212_2	MSL	24	0.123077	G|G
	58	NA18853_1	YRI	24	0.123077	G|A
	59	NA18923_2	YRI	24	0.123077	A|G
	60	NA18934_1	YRI	24	0.123077	G|A
	61	NA19108_1	YRI	24	0.123077	G|A
	62	NA19160_1	YRI	24	0.123077	G|A
	63	NA19239_2	YRI	24	0.123077	A|G
	64	NA19257_2	YRI	24	0.123077	A|G
	65	HG03118_1	ESN	16	0.0820513	G|A
	66	HG03198_2	ESN	16	0.0820513	A|G
	67	HG02462_1	GWD	16	0.0820513	G|G
	68	HG02573_1	GWD	16	0.0820513	G|A
	69	HG02667_1	GWD	16	0.0820513	G|A
	70	HG02810_1	GWD	16	0.0820513	G|A
	71	HG03240_1	GWD	16	0.0820513	G|A
	72	HG03086_1	MSL	16	0.0820513	G|A
	73	HG03212_1	MSL	16	0.0820513	G|G
	74	HG03401_2	MSL	16	0.0820513	G|G
	75	HG03439_1	MSL	16	0.0820513	G|A
	76	NA18516_2	YRI	16	0.0820513	A|G
	77	NA18858_1	YRI	16	0.0820513	G|A
	78	NA18861_2	YRI	16	0.0820513	A|G
	79	NA18873_1	YRI	16	0.0820513	G|A
	80	NA18917_2	YRI	16	0.0820513	A|G
	81	NA19119_1	YRI	16	0.0820513	G|A
	82	NA19121_2	YRI	16	0.0820513	A|G
	83	NA12878_2	CEU	17	0.0871795	G|G
	84	NA12878_1	CEU	17	0.0871795	G|G
	85	NA12874_1	CEU	17	0.0871795	G|G
	86	NA12872_2	CEU	17	0.0871795	G|G
	87	NA12843_2	CEU	17	0.0871795	G|G
	88	NA12843_1	CEU	17	0.0871795	G|G
	89	NA12830_2	CEU	17	0.0871795	G|G
	90	NA12830_1	CEU	17	0.0871795	G|G
	91	NA12829_2	CEU	17	0.0871795	A|G
	92	NA12828_2	CEU	17	0.0871795	G|G
	93	NA12827_2	CEU	17	0.0871795	G|G
	94	NA12827_1	CEU	17	0.0871795	G|G
	95	NA12813_1	CEU	17	0.0871795	G|G
	96	NA12812_2	CEU	17	0.0871795	G|G
	97	NA12812_1	CEU	17	0.0871795	G|G
	98	NA12778_2	CEU	17	0.0871795	G|G
	99	NA12778_1	CEU	17	0.0871795	G|G
	100	NA12777_2	CEU	17	0.0871795	G|G
	101	NA12776_2	CEU	17	0.0871795	G|G
	102	NA12775_2	CEU	17	0.0871795	G|G
	103	NA12775_1	CEU	17	0.0871795	G|G
	104	NA12762_2	CEU	17	0.0871795	G|G
	105	NA12761_2	CEU	17	0.0871795	G|G
	106	NA12761_1	CEU	17	0.0871795	G|G
	107	NA12760_2	CEU	17	0.0871795	A|G
	108	NA12750_2	CEU	17	0.0871795	G|G
	109	NA12749_2	CEU	17	0.0871795	G|G
	110	NA12749_1	CEU	17	0.0871795	G|G
	111	NA12718_2	CEU	17	0.0871795	G|G
	112	NA12718_1	CEU	17	0.0871795	G|G
	113	NA12717_2	CEU	17	0.0871795	G|G
	114	NA12717_1	CEU	17	0.0871795	G|G
	115	NA12716_2	CEU	17	0.0871795	G|G
	116	NA12716_1	CEU	17	0.0871795	G|G
	117	NA12546_1	CEU	17	0.0871795	G|G
	118	NA12489_1	CEU	17	0.0871795	G|G
	119	NA12414_2	CEU	17	0.0871795	A|G
	120	NA12413_2	CEU	17	0.0871795	G|G
	121	NA12413_1	CEU	17	0.0871795	G|G
	122	NA12400_2	CEU	17	0.0871795	A|G
	123	NA12399_2	CEU	17	0.0871795	A|G
	124	NA12383_1	CEU	17	0.0871795	G|A
	125	NA12348_1	CEU	17	0.0871795	G|A
	126	NA12347_1	CEU	17	0.0871795	G|A
	127	NA12342_2	CEU	17	0.0871795	G|G
	128	NA12342_1	CEU	17	0.0871795	G|G
	129	NA12341_1	CEU	17	0.0871795	G|G
	130	NA12340_1	CEU	17	0.0871795	G|A
	131	NA12287_1	CEU	17	0.0871795	G|A
	132	NA12283_2	CEU	17	0.0871795	G|G
	133	NA12283_1	CEU	17	0.0871795	G|G
	134	NA12282_2	CEU	17	0.0871795	G|G
	135	NA12282_1	CEU	17	0.0871795	G|G
	136	NA12275_2	CEU	17	0.0871795	G|G
	137	NA12275_1	CEU	17	0.0871795	G|G
	138	NA12273_2	CEU	17	0.0871795	A|G
	139	NA12272_2	CEU	17	0.0871795	A|G
	140	NA12249_2	CEU	17	0.0871795	A|G
	141	NA12234_1	CEU	17	0.0871795	G|A
	142	NA12144_2	CEU	17	0.0871795	A|G
	143	NA12058_2	CEU	17	0.0871795	G|G
	144	NA12046_2	CEU	17	0.0871795	G|G
	145	NA12046_1	CEU	17	0.0871795	G|G
	146	NA12045_1	CEU	17	0.0871795	G|A
	147	NA12044_1	CEU	17	0.0871795	G|A
	148	NA12005_2	CEU	17	0.0871795	G|G
	149	NA12005_1	CEU	17	0.0871795	G|G
	150	NA12004_2	CEU	17	0.0871795	G|G
	151	NA12004_1	CEU	17	0.0871795	G|G
	152	NA12003_2	CEU	17	0.0871795	G|G
	153	NA12003_1	CEU	17	0.0871795	G|G
	154	NA11995_2	CEU	17	0.0871795	G|G
	155	NA11994_2	CEU	17	0.0871795	A|G
	156	NA11992_2	CEU	17	0.0871795	A|G
	157	NA11933_2	CEU	17	0.0871795	G|G
	158	NA11933_1	CEU	17	0.0871795	G|G
	159	NA11932_2	CEU	17	0.0871795	G|G
	160	NA11932_1	CEU	17	0.0871795	G|G
	161	NA11931_2	CEU	17	0.0871795	G|G
	162	NA11931_1	CEU	17	0.0871795	G|G
	163	NA11919_2	CEU	17	0.0871795	A|G
	164	NA11894_2	CEU	17	0.0871795	G|G
	165	NA11894_1	CEU	17	0.0871795	G|G
	166	NA11893_2	CEU	17	0.0871795	G|G
	167	NA11893_1	CEU	17	0.0871795	G|G
	168	NA11892_2	CEU	17	0.0871795	G|G
	169	NA11881_2	CEU	17	0.0871795	G|G
	170	NA11881_1	CEU	17	0.0871795	G|G
	171	NA11843_2	CEU	17	0.0871795	G|G
	172	NA11843_1	CEU	17	0.0871795	G|G
	173	NA11840_2	CEU	17	0.0871795	A|G
	174	NA11832_2	CEU	17	0.0871795	G|G
	175	NA11832_1	CEU	17	0.0871795	G|G
	176	NA11830_1	CEU	17	0.0871795	G|A
	177	NA11829_1	CEU	17	0.0871795	G|G
	178	NA10851_2	CEU	17	0.0871795	A|G
	179	NA10847_1	CEU	17	0.0871795	G|A
	180	NA07357_2	CEU	17	0.0871795	G|G
	181	NA07357_1	CEU	17	0.0871795	G|G
	182	NA07347_2	CEU	17	0.0871795	G|G
	183	NA07347_1	CEU	17	0.0871795	G|G
	184	NA07051_2	CEU	17	0.0871795	G|G
	185	NA07051_1	CEU	17	0.0871795	G|G
	186	NA07048_2	CEU	17	0.0871795	G|G
	187	NA07048_1	CEU	17	0.0871795	G|G
	188	NA07037_2	CEU	17	0.0871795	G|G
	189	NA07037_1	CEU	17	0.0871795	G|G
	190	NA07000_2	CEU	17	0.0871795	G|G
	191	NA06994_2	CEU	17	0.0871795	G|G
	192	NA06989_2	CEU	17	0.0871795	G|G
	193	NA06989_1	CEU	17	0.0871795	G|G
	194	NA06986_2	CEU	17	0.0871795	G|G
	195	NA06986_1	CEU	17	0.0871795	G|G
	196	NA06984_2	CEU	17	0.0871795	A|G
	197	NA06985_2	CEU	17	0.0871795	G|G
	198	NA18525_1	CHB	17	0.0871795	G|G
	199	NA18525_2	CHB	17	0.0871795	G|G
	200	NA18526_1	CHB	17	0.0871795	G|G
	201	NA18526_2	CHB	17	0.0871795	G|G
	202	NA18528_1	CHB	17	0.0871795	G|G
	203	NA18528_2	CHB	17	0.0871795	G|G
	204	NA18530_1	CHB	17	0.0871795	G|G
	205	NA18530_2	CHB	17	0.0871795	G|G
	206	NA18531_1	CHB	17	0.0871795	G|G
	207	NA18531_2	CHB	17	0.0871795	G|G
	208	NA18532_1	CHB	17	0.0871795	G|G
	209	NA18532_2	CHB	17	0.0871795	G|G
	210	NA18533_1	CHB	17	0.0871795	G|G
	211	NA18533_2	CHB	17	0.0871795	G|G
	212	NA18534_1	CHB	17	0.0871795	G|G
	213	NA18534_2	CHB	17	0.0871795	G|G
	214	NA18535_2	CHB	17	0.0871795	G|G
	215	NA18536_1	CHB	17	0.0871795	G|G
	216	NA18536_2	CHB	17	0.0871795	G|G
	217	NA18537_1	CHB	17	0.0871795	G|G
	218	NA18537_2	CHB	17	0.0871795	G|G
	219	NA18538_1	CHB	17	0.0871795	G|G
	220	NA18538_2	CHB	17	0.0871795	G|G
	221	NA18539_1	CHB	17	0.0871795	G|G
	222	NA18539_2	CHB	17	0.0871795	G|G
	223	NA18541_1	CHB	17	0.0871795	G|G
	224	NA18541_2	CHB	17	0.0871795	G|G
	225	NA18542_1	CHB	17	0.0871795	G|G
	226	NA18542_2	CHB	17	0.0871795	G|G
	227	NA18543_1	CHB	17	0.0871795	G|G
	228	NA18543_2	CHB	17	0.0871795	G|G
	229	NA18544_1	CHB	17	0.0871795	G|G
	230	NA18544_2	CHB	17	0.0871795	G|G
	231	NA18545_1	CHB	17	0.0871795	G|G
	232	NA18545_2	CHB	17	0.0871795	G|G
	233	NA18546_1	CHB	17	0.0871795	G|A
	234	NA18547_1	CHB	17	0.0871795	G|G
	235	NA18547_2	CHB	17	0.0871795	G|G
	236	NA18548_1	CHB	17	0.0871795	G|G
	237	NA18548_2	CHB	17	0.0871795	G|G
	238	NA18549_1	CHB	17	0.0871795	G|G
	239	NA18549_2	CHB	17	0.0871795	G|G
	240	NA18550_1	CHB	17	0.0871795	G|A
	241	NA18552_1	CHB	17	0.0871795	G|G
	242	NA18552_2	CHB	17	0.0871795	G|G
	243	NA18553_1	CHB	17	0.0871795	G|G
	244	NA18553_2	CHB	17	0.0871795	G|G
	245	NA18555_1	CHB	17	0.0871795	G|G
	246	NA18555_2	CHB	17	0.0871795	G|G
	247	NA18557_1	CHB	17	0.0871795	G|G
	248	NA18557_2	CHB	17	0.0871795	G|G
	249	NA18558_1	CHB	17	0.0871795	G|A
	250	NA18559_1	CHB	17	0.0871795	G|G
	251	NA18559_2	CHB	17	0.0871795	G|G
	252	NA18560_1	CHB	17	0.0871795	G|G
	253	NA18560_2	CHB	17	0.0871795	G|G
	254	NA18561_1	CHB	17	0.0871795	G|G
	255	NA18561_2	CHB	17	0.0871795	G|G
	256	NA18562_1	CHB	17	0.0871795	G|G
	257	NA18562_2	CHB	17	0.0871795	G|G
	258	NA18563_1	CHB	17	0.0871795	G|G
	259	NA18563_2	CHB	17	0.0871795	G|G
	260	NA18564_1	CHB	17	0.0871795	G|G
	261	NA18564_2	CHB	17	0.0871795	G|G
	262	NA18565_1	CHB	17	0.0871795	G|G
	263	NA18565_2	CHB	17	0.0871795	G|G
	264	NA18566_1	CHB	17	0.0871795	G|G
	265	NA18566_2	CHB	17	0.0871795	G|G
	266	NA18567_2	CHB	17	0.0871795	A|G
	267	NA18570_1	CHB	17	0.0871795	G|G
	268	NA18570_2	CHB	17	0.0871795	G|G
	269	NA18571_1	CHB	17	0.0871795	G|G
	270	NA18571_2	CHB	17	0.0871795	G|G
	271	NA18572_1	CHB	17	0.0871795	G|G
	272	NA18572_2	CHB	17	0.0871795	G|G
	273	NA18573_1	CHB	17	0.0871795	G|G
	274	NA18573_2	CHB	17	0.0871795	G|G
	275	NA18574_1	CHB	17	0.0871795	G|G
	276	NA18574_2	CHB	17	0.0871795	G|G
	277	NA18577_1	CHB	17	0.0871795	G|G
	278	NA18577_2	CHB	17	0.0871795	G|G
	279	NA18579_1	CHB	17	0.0871795	G|G
	280	NA18579_2	CHB	17	0.0871795	G|G
	281	NA18582_1	CHB	17	0.0871795	G|G
	282	NA18582_2	CHB	17	0.0871795	G|G
	283	NA18591_1	CHB	17	0.0871795	G|G
	284	NA18591_2	CHB	17	0.0871795	G|G
	285	NA18592_1	CHB	17	0.0871795	G|G
	286	NA18592_2	CHB	17	0.0871795	G|G
	287	NA18593_1	CHB	17	0.0871795	G|G
	288	NA18593_2	CHB	17	0.0871795	G|G
	289	NA18595_1	CHB	17	0.0871795	G|G
	290	NA18595_2	CHB	17	0.0871795	G|G
	291	NA18596_1	CHB	17	0.0871795	G|G
	292	NA18596_2	CHB	17	0.0871795	G|G
	293	NA18597_1	CHB	17	0.0871795	G|G
	294	NA18597_2	CHB	17	0.0871795	G|G
	295	NA18599_1	CHB	17	0.0871795	G|G
	296	NA18599_2	CHB	17	0.0871795	G|G
	297	NA18602_1	CHB	17	0.0871795	G|G
	298	NA18602_2	CHB	17	0.0871795	G|G
	299	NA18603_1	CHB	17	0.0871795	G|G
	300	NA18603_2	CHB	17	0.0871795	G|G
	301	NA18605_1	CHB	17	0.0871795	G|G
	302	NA18605_2	CHB	17	0.0871795	G|G
	303	NA18606_1	CHB	17	0.0871795	G|G
	304	NA18606_2	CHB	17	0.0871795	G|G
	305	NA18608_1	CHB	17	0.0871795	G|G
	306	NA18608_2	CHB	17	0.0871795	G|G
	307	NA18609_1	CHB	17	0.0871795	G|G
	308	NA18609_2	CHB	17	0.0871795	G|G
	309	NA18610_1	CHB	17	0.0871795	G|G
	310	NA18610_2	CHB	17	0.0871795	G|G
	311	NA18611_1	CHB	17	0.0871795	G|G
	312	NA18611_2	CHB	17	0.0871795	G|G
	313	NA18612_1	CHB	17	0.0871795	G|G
	314	NA18612_2	CHB	17	0.0871795	G|G
	315	NA18613_1	CHB	17	0.0871795	G|G
	316	NA18613_2	CHB	17	0.0871795	G|G
	317	NA18614_1	CHB	17	0.0871795	G|A
	318	NA18615_1	CHB	17	0.0871795	G|G
	319	NA18615_2	CHB	17	0.0871795	G|G
	320	NA18616_1	CHB	17	0.0871795	G|G
	321	NA18616_2	CHB	17	0.0871795	G|G
	322	NA18617_1	CHB	17	0.0871795	G|G
	323	NA18617_2	CHB	17	0.0871795	G|G
	324	NA18618_1	CHB	17	0.0871795	G|G
	325	NA18618_2	CHB	17	0.0871795	G|G
	326	NA18619_1	CHB	17	0.0871795	G|G
	327	NA18619_2	CHB	17	0.0871795	G|G
	328	NA18620_1	CHB	17	0.0871795	G|G
	329	NA18620_2	CHB	17	0.0871795	G|G
	330	NA18621_2	CHB	17	0.0871795	G|G
	331	NA18622_1	CHB	17	0.0871795	G|G
	332	NA18622_2	CHB	17	0.0871795	G|G
	333	NA18623_1	CHB	17	0.0871795	G|G
	334	NA18623_2	CHB	17	0.0871795	G|G
	335	NA18624_1	CHB	17	0.0871795	G|G
	336	NA18624_2	CHB	17	0.0871795	G|G
	337	NA18625_1	CHB	17	0.0871795	G|G
	338	NA18625_2	CHB	17	0.0871795	G|G
	339	NA18626_1	CHB	17	0.0871795	G|G
	340	NA18626_2	CHB	17	0.0871795	G|G
	341	NA18627_1	CHB	17	0.0871795	G|G
	342	NA18627_2	CHB	17	0.0871795	G|G
	343	NA18628_1	CHB	17	0.0871795	G|G
	344	NA18628_2	CHB	17	0.0871795	G|G
	345	NA18629_1	CHB	17	0.0871795	G|G
	346	NA18629_2	CHB	17	0.0871795	G|G
	347	NA18630_1	CHB	17	0.0871795	G|G
	348	NA18630_2	CHB	17	0.0871795	G|G
	349	NA18631_1	CHB	17	0.0871795	G|G
	350	NA18631_2	CHB	17	0.0871795	G|G
	351	NA18632_1	CHB	17	0.0871795	G|G
	352	NA18632_2	CHB	17	0.0871795	G|G
	353	NA18633_1	CHB	17	0.0871795	G|G
	354	NA18633_2	CHB	17	0.0871795	G|G
	355	NA18634_1	CHB	17	0.0871795	G|G
	356	NA18634_2	CHB	17	0.0871795	G|G
	357	NA18635_1	CHB	17	0.0871795	G|G
	358	NA18635_2	CHB	17	0.0871795	G|G
	359	NA18636_1	CHB	17	0.0871795	G|G
	360	NA18636_2	CHB	17	0.0871795	G|G
	361	NA18637_1	CHB	17	0.0871795	G|G
	362	NA18637_2	CHB	17	0.0871795	G|G
	363	NA18638_1	CHB	17	0.0871795	G|A
	364	NA18639_1	CHB	17	0.0871795	G|G
	365	NA18639_2	CHB	17	0.0871795	G|G
	366	NA18640_1	CHB	17	0.0871795	G|G
	367	NA18640_2	CHB	17	0.0871795	G|G
	368	NA18641_1	CHB	17	0.0871795	G|G
	369	NA18641_2	CHB	17	0.0871795	G|G
	370	NA18642_1	CHB	17	0.0871795	G|G
	371	NA18642_2	CHB	17	0.0871795	G|G
	372	NA18643_1	CHB	17	0.0871795	G|G
	373	NA18643_2	CHB	17	0.0871795	G|G
	374	NA18644_1	CHB	17	0.0871795	G|G
	375	NA18644_2	CHB	17	0.0871795	G|G
	376	NA18645_1	CHB	17	0.0871795	G|G
	377	NA18645_2	CHB	17	0.0871795	G|G
	378	NA18646_1	CHB	17	0.0871795	G|G
	379	NA18646_2	CHB	17	0.0871795	G|G
	380	NA18647_1	CHB	17	0.0871795	G|G
	381	NA18647_2	CHB	17	0.0871795	G|G
	382	NA18648_1	CHB	17	0.0871795	G|G
	383	NA18648_2	CHB	17	0.0871795	G|G
	384	NA18740_1	CHB	17	0.0871795	G|G
	385	NA18740_2	CHB	17	0.0871795	G|G
	386	NA18745_1	CHB	17	0.0871795	G|G
	387	NA18745_2	CHB	17	0.0871795	G|G
	388	NA18747_1	CHB	17	0.0871795	G|G
	389	NA18747_2	CHB	17	0.0871795	G|G
	390	NA18748_1	CHB	17	0.0871795	G|G
	391	NA18748_2	CHB	17	0.0871795	G|G
	392	NA18749_1	CHB	17	0.0871795	G|G
	393	NA18757_1	CHB	17	0.0871795	G|G
	394	HG02574_1	GWD	17	0.0871795	G|A
	395	HG02585_2	GWD	17	0.0871795	A|G
	396	HG02840_2	GWD	17	0.0871795	A|G
	397	HG02851_1	GWD	17	0.0871795	G|A
	398	HG02852_2	GWD	17	0.0871795	A|G
	399	HG02881_1	GWD	17	0.0871795	G|A
	400	HG02888_1	GWD	17	0.0871795	G|A
	401	HG03258_2	GWD	17	0.0871795	A|G
	402	NA19023_1	LWK	17	0.0871795	G|A
	403	NA19036_1	LWK	17	0.0871795	G|A
	404	NA19327_1	LWK	17	0.0871795	G|A
	405	NA19403_1	LWK	17	0.0871795	G|A
	406	NA19430_1	LWK	17	0.0871795	G|A
	407	NA19438_1	LWK	17	0.0871795	G|A
	408	NA19446_2	LWK	17	0.0871795	A|G
	409	HG03057_2	MSL	17	0.0871795	A|G
	410	HG03082_2	MSL	17	0.0871795	A|G
	411	HG03085_1	MSL	17	0.0871795	G|A
	412	HG03225_1	MSL	17	0.0871795	G|A
	413	HG03376_2	MSL	17	0.0871795	A|G
	414	HG03401_1	MSL	17	0.0871795	G|G
	415	HG03436_1	MSL	17	0.0871795	G|A
	416	HG03575_1	MSL	17	0.0871795	G|A
	417	NA18488_1	YRI	17	0.0871795	G|A
	418	NA18535_1	CHB	18	0.0923077	G|G
	419	HG02878_2	GWD	18	0.0923077	A|G
	420	NA12889_1	CEU	19	0.0974359	G|A
	421	NA12873_1	CEU	19	0.0974359	G|A
	422	NA12842_2	CEU	19	0.0974359	G|G
	423	NA12828_1	CEU	19	0.0974359	G|G
	424	NA12815_1	CEU	19	0.0974359	G|G
	425	NA12814_2	CEU	19	0.0974359	G|G
	426	NA12813_2	CEU	19	0.0974359	G|G
	427	NA12777_1	CEU	19	0.0974359	G|G
	428	NA12762_1	CEU	19	0.0974359	G|G
	429	NA12751_2	CEU	19	0.0974359	G|G
	430	NA12748_1	CEU	19	0.0974359	G|A
	431	NA12546_2	CEU	19	0.0974359	G|G
	432	NA12489_2	CEU	19	0.0974359	G|G
	433	NA12341_2	CEU	19	0.0974359	G|G
	434	NA12286_1	CEU	19	0.0974359	G|A
	435	NA12156_2	CEU	19	0.0974359	A|G
	436	NA12154_1	CEU	19	0.0974359	G|A
	437	NA12058_1	CEU	19	0.0974359	G|G
	438	NA12043_2	CEU	19	0.0974359	A|G
	439	NA11930_2	CEU	19	0.0974359	A|G
	440	NA11920_2	CEU	19	0.0974359	G|G
	441	NA11920_1	CEU	19	0.0974359	G|G
	442	NA11918_2	CEU	19	0.0974359	A|G
	443	NA11831_1	CEU	19	0.0974359	G|A
	444	NA06985_1	CEU	19	0.0974359	G|G
	445	NA07000_1	CEU	19	0.0974359	G|G
	446	NA18749_2	CHB	19	0.0974359	G|G
	447	NA19318_2	LWK	19	0.0974359	A|G
	448	HG03088_1	MSL	19	0.0974359	G|A
	449	HG03479_1	MSL	19	0.0974359	G|A
	450	HG03583_1	MSL	19	0.0974359	G|A
	451	NA12874_2	CEU	19	0.0974359	G|G
	452	NA12842_1	CEU	19	0.0974359	G|G
	453	NA12814_1	CEU	19	0.0974359	G|G
	454	NA06994_1	CEU	19	0.0974359	G|G
	455	NA11995_1	CEU	19	0.0974359	G|G
	456	NA12872_1	CEU	19	0.0974359	G|G
	457	NA12815_2	CEU	19	0.0974359	G|G
	458	NA12776_1	CEU	19	0.0974359	G|G
	459	NA12751_1	CEU	19	0.0974359	G|G
	460	NA12750_1	CEU	19	0.0974359	G|G
	461	NA12155_2	CEU	19	0.0974359	A|G
	462	NA11829_2	CEU	19	0.0974359	G|G
	463	NA11892_1	CEU	19	0.0974359	G|G
	464	NA18621_1	CHB	19	0.0974359	G|G
	465	NA18757_2	CHB	19	0.0974359	G|G
	466	HG02879_1	GWD	19	0.0974359	G|A
	467	HG02855_1	GWD	19	0.0974359	G|A
	468	HG02629_2	GWD	19	0.0974359	A|G
	469	HG02462_2	GWD	19	0.0974359	G|G
	470	HG02623_1	GWD	19	0.0974359	G|A
	471	NA19317_1	LWK	19	0.0974359	G|A
	472	NA19374_2	LWK	19	0.0974359	A|G
	473	NA19390_2	LWK	19	0.0974359	A|G
	474	NA19463_1	LWK	19	0.0974359	G|A
	475	NA19474_2	LWK	19	0.0974359	A|G
	476	NA19118_1	YRI	19	0.0974359	G|A
	477	NA19025_1	LWK	25	0.128205	G|A
	478	Vindija33.19_1	Neandertal	26	0.133333	A|A
	479	Vindija33.19_2	Neandertal	26	0.133333	A|A
	480	NA19438_2	LWK	39	0.2	G|A
	481	NA19455_1	LWK	39	0.2	A|A
	482	HG02571_1	GWD	45	0.230769	A|G
	483	HG03376_1	MSL	45	0.230769	A|G
	484	HG03464_1	MSL	45	0.230769	A|A
	485	HG03563_2	MSL	45	0.230769	A|A
	486	HG03578_1	MSL	46	0.235897	A|A
	487	HG03224_1	MSL	47	0.241026	A|A
	488	HG03578_2	MSL	47	0.241026	A|A
	489	HG02890_2	GWD	52	0.266667	A|A
	490	NA19374_1	LWK	52	0.266667	A|G
	491	NA19385_1	LWK	52	0.266667	A|A
	492	HG03470_1	MSL	52	0.266667	A|A
	493	HG03476_1	MSL	52	0.266667	A|A
	494	NA18507_1	YRI	52	0.266667	A|A
	495	HG02977_2	ESN	53	0.271795	A|A
	496	HG03057_1	MSL	53	0.271795	A|G
	497	NA18507_2	YRI	53	0.271795	A|A
	498	NA19143_1	YRI	53	0.271795	A|A
	499	NA19201_1	YRI	53	0.271795	A|A
	500	NA19210_2	YRI	53	0.271795	A|A
	501	HG03163_2	ESN	54	0.276923	A|A
	502	HG03518_1	ESN	54	0.276923	A|A
	503	HG02772_2	GWD	54	0.276923	A|A
	504	HG02820_2	GWD	54	0.276923	A|A
	505	NA19314_1	LWK	54	0.276923	A|A
	506	NA19315_2	LWK	54	0.276923	A|A
	507	NA19446_1	LWK	54	0.276923	A|G
	508	HG03439_2	MSL	54	0.276923	G|A
	509	HG03460_1	MSL	54	0.276923	A|A
	510	NA18520_2	YRI	54	0.276923	A|A
	511	NA18870_1	YRI	54	0.276923	A|A
	512	NA19197_1	YRI	54	0.276923	A|A
	513	HG03126_2	ESN	55	0.282051	A|A
	514	NA19310_2	LWK	55	0.282051	A|A
	515	NA19384_1	LWK	55	0.282051	A|A
	516	NA19429_2	LWK	55	0.282051	A|A
	517	NA19466_1	LWK	55	0.282051	A|A
	518	NA18876_1	YRI	55	0.282051	A|A
	519	HG02870_2	GWD	55	0.282051	A|A
	520	NA19390_1	LWK	56	0.287179	A|G
	521	HG03157_1	ESN	59	0.302564	A|A
	522	HG02573_2	GWD	59	0.302564	G|A
	523	HG02813_1	GWD	59	0.302564	A|A
	524	HG03246_1	GWD	59	0.302564	A|A
	525	NA19350_2	LWK	59	0.302564	A|A
	526	NA19434_2	LWK	59	0.302564	A|A
	527	HG03084_1	MSL	59	0.302564	A|A
	528	HG03391_2	MSL	59	0.302564	A|A
	529	HG03451_1	MSL	59	0.302564	A|A
	530	NA18870_2	YRI	59	0.302564	A|A
	531	NA19117_2	YRI	59	0.302564	A|A
	532	HG03572_1	MSL	60	0.307692	A|A
	533	NA19324_1	LWK	61	0.312821	A|A
	534	NA19434_1	LWK	38	0.194872	A|A
	535	HG03515_2	ESN	57	0.292308	A|A
	536	HG02944_2	ESN	57	0.292308	A|A
	537	HG03112_2	ESN	57	0.292308	A|A
	538	HG03451_2	MSL	57	0.292308	A|A
	539	NA18907_1	YRI	57	0.292308	A|A
	540	NA19184_2	YRI	57	0.292308	A|A
	541	HG03105_1	ESN	69	0.353846	A|A
	542	HG02666_1	GWD	70	0.358974	A|A
	543	HG03246_2	GWD	70	0.358974	A|A
	544	HG03520_2	ESN	75	0.384615	A|A
	545	HG03351_2	ESN	75	0.384615	A|A
	546	HG03132_1	ESN	75	0.384615	A|A
	547	HG03139_1	ESN	75	0.384615	A|A
	548	HG02896_2	GWD	75	0.384615	A|A
	549	HG03060_1	MSL	75	0.384615	A|A
	550	NA18909_1	YRI	76	0.389744	A|A
	551	NA18614_2	CHB	80	0.410256	G|A
	552	HG02979_1	ESN	82	0.420513	A|A
	553	HG02981_1	ESN	83	0.425641	A|A
	554	HG03159_1	ESN	83	0.425641	A|G
	555	HG02613_2	GWD	83	0.425641	A|A
	556	HG02760_1	GWD	83	0.425641	A|A
	557	NA19035_1	LWK	83	0.425641	A|A
	558	NA19037_1	LWK	83	0.425641	A|A
	559	NA19042_2	LWK	83	0.425641	A|A
	560	NA19312_1	LWK	83	0.425641	A|A
	561	NA19331_1	LWK	83	0.425641	A|A
	562	NA19334_1	LWK	83	0.425641	A|A
	563	NA19372_2	LWK	83	0.425641	A|A
	564	NA19456_2	LWK	83	0.425641	A|A
	565	NA19463_2	LWK	83	0.425641	G|A
	566	NA19474_1	LWK	83	0.425641	A|G
	567	HG03061_1	MSL	83	0.425641	A|A
	568	NA18923_1	YRI	83	0.425641	A|G
	569	NA19129_1	YRI	83	0.425641	A|A
	570	NA19391_1	LWK	84	0.430769	A|A
	571	HG03559_1	MSL	83	0.425641	A|A
	572	NA12890_2	CEU	84	0.430769	A|A
	573	NA12748_2	CEU	84	0.430769	G|A
	574	NA12348_2	CEU	84	0.430769	G|A
	575	NA12156_1	CEU	84	0.430769	A|G
	576	NA12044_2	CEU	84	0.430769	G|A
	577	NA11830_2	CEU	84	0.430769	G|A
	578	NA12006_1	CEU	84	0.430769	A|A
	579	HG02947_1	ESN	84	0.430769	A|A
	580	HG02977_1	ESN	84	0.430769	A|A
	581	HG03109_2	ESN	84	0.430769	A|A
	582	HG03139_2	ESN	84	0.430769	A|A
	583	HG03193_2	ESN	84	0.430769	A|A
	584	HG03199_1	ESN	84	0.430769	A|A
	585	HG03294_1	ESN	84	0.430769	A|A
	586	HG02635_1	GWD	84	0.430769	A|A
	587	HG02839_2	GWD	84	0.430769	A|A
	588	HG02854_2	GWD	84	0.430769	A|A
	589	HG03027_2	GWD	84	0.430769	A|A
	590	HG03028_2	GWD	84	0.430769	A|A
	591	HG03048_1	GWD	84	0.430769	A|A
	592	HG03258_1	GWD	84	0.430769	A|G
	593	HG03539_1	GWD	84	0.430769	A|A
	594	NA19028_1	LWK	84	0.430769	A|A
	595	NA19030_1	LWK	84	0.430769	A|A
	596	NA19323_1	LWK	84	0.430769	A|A
	597	NA19379_2	LWK	84	0.430769	A|A
	598	NA19385_2	LWK	84	0.430769	A|A
	599	NA19393_2	LWK	84	0.430769	A|A
	600	NA19399_2	LWK	84	0.430769	A|A
	601	NA19436_2	LWK	84	0.430769	A|A
	602	NA19440_2	LWK	84	0.430769	A|A
	603	HG03060_2	MSL	84	0.430769	A|A
	604	HG03091_1	MSL	84	0.430769	A|A
	605	HG03209_1	MSL	84	0.430769	A|A
	606	HG03380_2	MSL	84	0.430769	A|A
	607	HG03547_2	MSL	84	0.430769	A|A
	608	NA18486_1	YRI	84	0.430769	A|A
	609	NA18489_2	YRI	84	0.430769	A|A
	610	NA18867_1	YRI	84	0.430769	A|A
	611	NA18867_2	YRI	84	0.430769	A|A
	612	NA18916_1	YRI	84	0.430769	A|A
	613	NA19147_2	YRI	84	0.430769	A|A
	614	NA19175_2	YRI	84	0.430769	A|A
	615	NA19225_1	YRI	84	0.430769	A|A
	616	HG03372_1	ESN	83	0.425641	A|A
	617	HG03172_2	ESN	83	0.425641	A|A
	618	HG03301_1	ESN	83	0.425641	A|A
	619	HG03025_1	GWD	83	0.425641	A|A
	620	NA19024_1	LWK	83	0.425641	A|A
	621	NA18508_1	YRI	83	0.425641	A|A
	622	NA18868_2	YRI	83	0.425641	A|A
	623	NA18874_2	YRI	83	0.425641	A|A
	624	NA19197_2	YRI	83	0.425641	A|A
	625	NA19201_2	YRI	83	0.425641	A|A
	626	NA19248_1	YRI	83	0.425641	A|A
	627	HG02983_1	GWD	85	0.435897	A|A
	628	HG03123_2	ESN	86	0.441026	A|A
	629	NA19332_1	LWK	86	0.441026	A|A
	630	NA19457_2	LWK	86	0.441026	A|A
	631	HG03069_2	MSL	86	0.441026	A|A
	632	HG03096_2	MSL	86	0.441026	A|A
	633	NA18908_1	YRI	86	0.441026	A|A
	634	NA19171_2	YRI	86	0.441026	A|A
	635	NA19238_2	YRI	86	0.441026	A|A
	636	HG02721_1	GWD	87	0.446154	A|A
	637	NA19312_2	LWK	87	0.446154	A|A
	638	NA19318_1	LWK	87	0.446154	A|G
	639	NA19334_2	LWK	87	0.446154	A|A
	640	NA19379_1	LWK	87	0.446154	A|A
	641	NA19380_2	LWK	87	0.446154	A|A
	642	NA19404_1	LWK	87	0.446154	A|A
	643	NA19428_2	LWK	87	0.446154	A|A
	644	NA19461_1	LWK	87	0.446154	A|A
	645	NA19473_1	LWK	87	0.446154	A|A
	646	HG03446_1	MSL	87	0.446154	A|A
	647	NA18856_1	YRI	87	0.446154	A|A
	648	NA19107_2	YRI	87	0.446154	A|A
	649	NA19256_2	YRI	87	0.446154	A|A
	650	NA19319_2	LWK	87	0.446154	A|A
	651	HG02646_2	GWD	85	0.435897	A|A
	652	HG03520_1	ESN	86	0.441026	A|A
	653	HG03367_1	ESN	86	0.441026	A|A
	654	HG03313_1	ESN	86	0.441026	A|A
	655	HG03301_2	ESN	86	0.441026	A|A
	656	HG03175_2	ESN	86	0.441026	A|A
	657	HG03172_1	ESN	86	0.441026	A|A
	658	HG03162_2	ESN	86	0.441026	A|A
	659	HG03160_2	ESN	86	0.441026	A|A
	660	HG03136_1	ESN	86	0.441026	A|G
	661	HG03117_1	ESN	86	0.441026	A|A
	662	HG02968_2	ESN	86	0.441026	A|A
	663	HG03115_1	ESN	86	0.441026	A|A
	664	HG02610_2	GWD	86	0.441026	A|A
	665	HG02703_2	GWD	86	0.441026	A|A
	666	HG02722_2	GWD	86	0.441026	A|A
	667	HG02799_2	GWD	86	0.441026	A|A
	668	HG02811_1	GWD	86	0.441026	A|A
	669	HG02811_2	GWD	86	0.441026	A|A
	670	HG02813_2	GWD	86	0.441026	A|A
	671	HG02819_2	GWD	86	0.441026	A|A
	672	HG02840_1	GWD	86	0.441026	A|G
	673	HG02855_2	GWD	86	0.441026	G|A
	674	HG02885_2	GWD	86	0.441026	A|A
	675	HG03025_2	GWD	86	0.441026	A|A
	676	HG03039_2	GWD	86	0.441026	A|A
	677	HG03040_1	GWD	86	0.441026	A|A
	678	HG03045_1	GWD	86	0.441026	A|A
	679	HG03240_2	GWD	86	0.441026	G|A
	680	NA19019_1	LWK	86	0.441026	A|A
	681	NA19031_1	LWK	86	0.441026	A|A
	682	NA19038_1	LWK	86	0.441026	A|A
	683	NA19042_1	LWK	86	0.441026	A|A
	684	NA19317_2	LWK	86	0.441026	G|A
	685	NA19320_1	LWK	86	0.441026	A|A
	686	NA19327_2	LWK	86	0.441026	G|A
	687	NA19350_1	LWK	86	0.441026	A|A
	688	NA19376_2	LWK	86	0.441026	A|A
	689	NA19391_2	LWK	86	0.441026	A|A
	690	NA19457_1	LWK	86	0.441026	A|A
	691	HG03055_2	MSL	86	0.441026	A|A
	692	HG03081_2	MSL	86	0.441026	G|A
	693	HG03097_2	MSL	86	0.441026	A|A
	694	HG03380_1	MSL	86	0.441026	A|A
	695	HG03410_2	MSL	86	0.441026	A|A
	696	HG03428_2	MSL	86	0.441026	A|A
	697	HG03476_2	MSL	86	0.441026	A|A
	698	NA18504_2	YRI	86	0.441026	A|A
	699	NA18505_1	YRI	86	0.441026	A|A
	700	NA18508_2	YRI	86	0.441026	A|A
	701	NA18520_1	YRI	86	0.441026	A|A
	702	NA18856_2	YRI	86	0.441026	A|A
	703	NA18865_2	YRI	86	0.441026	A|A
	704	NA18879_1	YRI	86	0.441026	A|A
	705	NA18908_2	YRI	86	0.441026	A|A
	706	NA18924_2	YRI	86	0.441026	A|A
	707	NA18933_2	YRI	86	0.441026	A|A
	708	NA19116_1	YRI	86	0.441026	A|A
	709	NA19131_2	YRI	86	0.441026	A|A
	710	NA19137_1	YRI	86	0.441026	A|A
	711	NA19138_2	YRI	86	0.441026	A|A
	712	NA19147_1	YRI	86	0.441026	A|A
	713	NA19185_2	YRI	86	0.441026	A|A
	714	NA19206_1	YRI	86	0.441026	A|A
	715	NA19223_2	YRI	86	0.441026	A|A
	716	NA19248_2	YRI	86	0.441026	A|A
	717	HG03304_2	ESN	86	0.441026	A|A
	718	HG03298_2	ESN	86	0.441026	A|A
	719	HG03294_2	ESN	86	0.441026	A|A
	720	HG03175_1	ESN	86	0.441026	A|A
	721	HG02973_2	ESN	86	0.441026	A|A
	722	HG03160_1	ESN	86	0.441026	A|A
	723	HG02675_1	GWD	86	0.441026	A|A
	724	HG02716_1	GWD	86	0.441026	A|A
	725	HG02722_1	GWD	86	0.441026	A|A
	726	HG02817_2	GWD	86	0.441026	G|A
	727	HG02819_1	GWD	86	0.441026	A|A
	728	HG02882_2	GWD	86	0.441026	A|A
	729	HG03241_2	GWD	86	0.441026	A|A
	730	NA19028_2	LWK	86	0.441026	A|A
	731	NA19328_1	LWK	86	0.441026	A|A
	732	NA19338_2	LWK	86	0.441026	A|A
	733	NA19346_2	LWK	86	0.441026	A|A
	734	NA19437_1	LWK	86	0.441026	A|A
	735	HG03064_2	MSL	86	0.441026	A|A
	736	HG03066_2	MSL	86	0.441026	A|A
	737	HG03091_2	MSL	86	0.441026	A|A
	738	HG03097_1	MSL	86	0.441026	A|A
	739	HG03209_2	MSL	86	0.441026	A|A
	740	HG03556_1	MSL	86	0.441026	A|A
	741	HG03565_1	MSL	86	0.441026	A|A
	742	HG03577_1	MSL	86	0.441026	A|A
	743	NA18523_1	YRI	86	0.441026	A|A
	744	NA18909_2	YRI	86	0.441026	A|A
	745	NA18934_2	YRI	86	0.441026	G|A
	746	NA19093_2	YRI	86	0.441026	A|A
	747	NA19172_2	YRI	86	0.441026	A|A
	748	NA19206_2	YRI	86	0.441026	A|A
	749	NA19360_2	LWK	85	0.435897	A|A
	750	HG03385_2	MSL	86	0.441026	A|A
	751	NA12873_2	CEU	87	0.446154	G|A
	752	NA12829_1	CEU	87	0.446154	A|G
	753	NA12760_1	CEU	87	0.446154	A|G
	754	NA12414_1	CEU	87	0.446154	A|G
	755	NA12400_1	CEU	87	0.446154	A|G
	756	NA12399_1	CEU	87	0.446154	A|G
	757	NA12347_2	CEU	87	0.446154	G|A
	758	NA12340_2	CEU	87	0.446154	G|A
	759	NA12286_2	CEU	87	0.446154	G|A
	760	NA12249_1	CEU	87	0.446154	A|G
	761	NA12154_2	CEU	87	0.446154	G|A
	762	NA12045_2	CEU	87	0.446154	G|A
	763	NA12006_2	CEU	87	0.446154	A|A
	764	NA11994_1	CEU	87	0.446154	A|G
	765	NA11919_1	CEU	87	0.446154	A|G
	766	NA11918_1	CEU	87	0.446154	A|G
	767	NA11831_2	CEU	87	0.446154	G|A
	768	NA10851_1	CEU	87	0.446154	A|G
	769	NA10847_2	CEU	87	0.446154	G|A
	770	NA06984_1	CEU	87	0.446154	A|G
	771	NA07056_1	CEU	87	0.446154	A|A
	772	HG02938_1	ESN	87	0.446154	A|A
	773	HG02941_1	ESN	87	0.446154	A|A
	774	HG02971_2	ESN	87	0.446154	A|A
	775	HG03099_2	ESN	87	0.446154	A|A
	776	HG03109_1	ESN	87	0.446154	A|A
	777	HG03114_1	ESN	87	0.446154	A|A
	778	HG03124_1	ESN	87	0.446154	A|A
	779	HG03129_1	ESN	87	0.446154	A|A
	780	HG03133_2	ESN	87	0.446154	G|A
	781	HG03166_2	ESN	87	0.446154	A|A
	782	HG03196_2	ESN	87	0.446154	A|A
	783	HG03267_2	ESN	87	0.446154	A|A
	784	HG03280_2	ESN	87	0.446154	A|A
	785	HG03291_1	ESN	87	0.446154	A|A
	786	HG03291_2	ESN	87	0.446154	A|A
	787	HG03298_1	ESN	87	0.446154	A|A
	788	HG03311_2	ESN	87	0.446154	A|A
	789	HG03343_2	ESN	87	0.446154	A|A
	790	HG03354_2	ESN	87	0.446154	A|A
	791	HG03366_2	ESN	87	0.446154	A|A
	792	HG03515_1	ESN	87	0.446154	A|A
	793	HG02461_1	GWD	87	0.446154	A|A
	794	HG02464_1	GWD	87	0.446154	A|A
	795	HG02464_2	GWD	87	0.446154	A|A
	796	HG02465_1	GWD	87	0.446154	A|A
	797	HG02561_1	GWD	87	0.446154	A|A
	798	HG02570_1	GWD	87	0.446154	A|A
	799	HG02583_1	GWD	87	0.446154	A|A
	800	HG02585_1	GWD	87	0.446154	A|G
	801	HG02594_1	GWD	87	0.446154	A|A
	802	HG02595_1	GWD	87	0.446154	A|A
	803	HG02610_1	GWD	87	0.446154	A|A
	804	HG02611_1	GWD	87	0.446154	A|A
	805	HG02611_2	GWD	87	0.446154	A|A
	806	HG02614_1	GWD	87	0.446154	A|A
	807	HG02620_1	GWD	87	0.446154	A|A
	808	HG02629_1	GWD	87	0.446154	A|G
	809	HG02634_1	GWD	87	0.446154	A|A
	810	HG02643_2	GWD	87	0.446154	A|A
	811	HG02667_2	GWD	87	0.446154	G|A
	812	HG02679_1	GWD	87	0.446154	A|A
	813	HG02702_2	GWD	87	0.446154	A|A
	814	HG02771_1	GWD	87	0.446154	A|A
	815	HG02772_1	GWD	87	0.446154	A|A
	816	HG02798_1	GWD	87	0.446154	A|A
	817	HG02804_2	GWD	87	0.446154	A|A
	818	HG02816_1	GWD	87	0.446154	A|A
	819	HG02839_1	GWD	87	0.446154	A|A
	820	HG02852_1	GWD	87	0.446154	A|G
	821	HG02861_1	GWD	87	0.446154	A|A
	822	HG02884_2	GWD	87	0.446154	A|A
	823	HG02887_1	GWD	87	0.446154	A|A
	824	HG02891_1	GWD	87	0.446154	A|A
	825	HG02895_2	GWD	87	0.446154	A|A
	826	HG03046_1	GWD	87	0.446154	A|A
	827	HG03049_2	GWD	87	0.446154	A|A
	828	HG03241_1	GWD	87	0.446154	A|A
	829	HG03247_1	GWD	87	0.446154	A|A
	830	HG03259_1	GWD	87	0.446154	A|A
	831	HG03538_1	GWD	87	0.446154	A|A
	832	HG03538_2	GWD	87	0.446154	A|A
	833	NA19019_2	LWK	87	0.446154	A|A
	834	NA19026_2	LWK	87	0.446154	A|A
	835	NA19027_2	LWK	87	0.446154	A|A
	836	NA19035_2	LWK	87	0.446154	A|A
	837	NA19037_2	LWK	87	0.446154	A|A
	838	NA19307_2	LWK	87	0.446154	A|A
	839	NA19308_1	LWK	87	0.446154	A|A
	840	NA19309_2	LWK	87	0.446154	A|A
	841	NA19310_1	LWK	87	0.446154	A|A
	842	NA19314_2	LWK	87	0.446154	A|A
	843	NA19319_1	LWK	87	0.446154	A|A
	844	NA19321_2	LWK	87	0.446154	A|A
	845	NA19328_2	LWK	87	0.446154	A|A
	846	NA19346_1	LWK	87	0.446154	A|A
	847	NA19347_2	LWK	87	0.446154	A|A
	848	NA19355_1	LWK	87	0.446154	A|A
	849	NA19383_1	LWK	87	0.446154	A|A
	850	NA19384_2	LWK	87	0.446154	A|A
	851	NA19395_1	LWK	87	0.446154	A|A
	852	NA19403_2	LWK	87	0.446154	G|A
	853	NA19437_2	LWK	87	0.446154	A|A
	854	NA19439_2	LWK	87	0.446154	A|A
	855	NA19440_1	LWK	87	0.446154	A|A
	856	NA19448_1	LWK	87	0.446154	A|A
	857	NA19448_2	LWK	87	0.446154	A|A
	858	NA19454_2	LWK	87	0.446154	A|A
	859	NA19467_1	LWK	87	0.446154	A|A
	860	NA19472_2	LWK	87	0.446154	A|A
	861	HG03055_1	MSL	87	0.446154	A|A
	862	HG03073_1	MSL	87	0.446154	A|A
	863	HG03073_2	MSL	87	0.446154	A|A
	864	HG03095_2	MSL	87	0.446154	A|A
	865	HG03410_1	MSL	87	0.446154	A|A
	866	HG03419_1	MSL	87	0.446154	A|A
	867	HG03442_2	MSL	87	0.446154	A|A
	868	HG03445_1	MSL	87	0.446154	A|A
	869	HG03455_1	MSL	87	0.446154	A|A
	870	HG03458_1	MSL	87	0.446154	A|A
	871	HG03484_1	MSL	87	0.446154	A|A
	872	HG03548_2	MSL	87	0.446154	A|A
	873	HG03558_1	MSL	87	0.446154	A|A
	874	HG03559_2	MSL	87	0.446154	A|A
	875	HG03583_2	MSL	87	0.446154	G|A
	876	NA18502_2	YRI	87	0.446154	A|A
	877	NA18864_2	YRI	87	0.446154	A|A
	878	NA18873_2	YRI	87	0.446154	G|A
	879	NA18877_1	YRI	87	0.446154	A|A
	880	NA18916_2	YRI	87	0.446154	A|A
	881	NA18933_1	YRI	87	0.446154	A|A
	882	NA19092_2	YRI	87	0.446154	A|A
	883	NA19102_1	YRI	87	0.446154	A|A
	884	NA19102_2	YRI	87	0.446154	A|A
	885	NA19130_1	YRI	87	0.446154	A|A
	886	NA19144_1	YRI	87	0.446154	A|A
	887	NA19159_2	YRI	87	0.446154	A|A
	888	NA19160_2	YRI	87	0.446154	G|A
	889	NA19171_1	YRI	87	0.446154	A|A
	890	NA19198_1	YRI	87	0.446154	A|A
	891	NA19207_2	YRI	87	0.446154	A|A
	892	NA19209_1	YRI	87	0.446154	A|A
	893	NA19209_2	YRI	87	0.446154	A|A
	894	NA19210_1	YRI	87	0.446154	A|A
	895	NA19235_2	YRI	87	0.446154	A|A
	896	NA19247_2	YRI	87	0.446154	A|A
	897	NA12234_2	CEU	86	0.441026	G|A
	898	HG02675_2	GWD	86	0.441026	A|A
	899	NA12383_2	CEU	87	0.446154	G|A
	900	NA11840_1	CEU	87	0.446154	A|G
	901	NA12287_2	CEU	87	0.446154	G|A
	902	HG02943_2	ESN	87	0.446154	A|A
	903	HG03124_2	ESN	87	0.446154	A|A
	904	HG03129_2	ESN	87	0.446154	A|A
	905	HG03135_1	ESN	87	0.446154	A|A
	906	HG03193_1	ESN	87	0.446154	A|A
	907	HG03198_1	ESN	87	0.446154	A|G
	908	HG03279_2	ESN	87	0.446154	A|A
	909	HG03280_1	ESN	87	0.446154	A|A
	910	HG03297_2	ESN	87	0.446154	A|A
	911	HG03354_1	ESN	87	0.446154	A|A
	912	HG03363_1	ESN	87	0.446154	A|A
	913	HG03363_2	ESN	87	0.446154	A|A
	914	HG03372_2	ESN	87	0.446154	A|A
	915	HG03499_2	ESN	87	0.446154	A|A
	916	HG03511_1	ESN	87	0.446154	A|A
	917	HG03518_2	ESN	87	0.446154	A|A
	918	HG03521_1	ESN	87	0.446154	A|A
	919	HG02568_2	GWD	87	0.446154	A|A
	920	HG02582_1	GWD	87	0.446154	A|A
	921	HG02583_2	GWD	87	0.446154	A|A
	922	HG02586_1	GWD	87	0.446154	A|A
	923	HG02589_2	GWD	87	0.446154	A|A
	924	HG02628_2	GWD	87	0.446154	A|A
	925	HG02642_2	GWD	87	0.446154	A|A
	926	HG02645_1	GWD	87	0.446154	A|A
	927	HG02645_2	GWD	87	0.446154	A|A
	928	HG02666_2	GWD	87	0.446154	A|A
	929	HG02679_2	GWD	87	0.446154	A|A
	930	HG02715_1	GWD	87	0.446154	A|A
	931	HG02716_2	GWD	87	0.446154	A|A
	932	HG02756_2	GWD	87	0.446154	A|A
	933	HG02760_2	GWD	87	0.446154	A|A
	934	HG02768_1	GWD	87	0.446154	A|A
	935	HG02804_1	GWD	87	0.446154	A|A
	936	HG02808_1	GWD	87	0.446154	A|A
	937	HG02814_1	GWD	87	0.446154	A|A
	938	HG02836_1	GWD	87	0.446154	A|A
	939	HG02836_2	GWD	87	0.446154	A|A
	940	HG02860_1	GWD	87	0.446154	A|A
	941	HG02887_2	GWD	87	0.446154	A|A
	942	HG02891_2	GWD	87	0.446154	A|A
	943	HG02895_1	GWD	87	0.446154	A|A
	944	HG02983_2	GWD	87	0.446154	A|A
	945	HG03024_1	GWD	87	0.446154	A|A
	946	HG03024_2	GWD	87	0.446154	A|A
	947	HG03028_1	GWD	87	0.446154	A|A
	948	NA19017_1	LWK	87	0.446154	A|A
	949	NA19030_2	LWK	87	0.446154	A|A
	950	NA19324_2	LWK	87	0.446154	A|A
	951	NA19394_2	LWK	87	0.446154	A|A
	952	NA19404_2	LWK	87	0.446154	A|A
	953	NA19461_2	LWK	87	0.446154	A|A
	954	HG03054_1	MSL	87	0.446154	A|A
	955	HG03072_1	MSL	87	0.446154	A|A
	956	HG03074_1	MSL	87	0.446154	A|A
	957	HG03074_2	MSL	87	0.446154	A|A
	958	HG03078_2	MSL	87	0.446154	A|A
	959	HG03079_2	MSL	87	0.446154	A|A
	960	HG03082_1	MSL	87	0.446154	A|G
	961	HG03224_2	MSL	87	0.446154	A|A
	962	HG03378_1	MSL	87	0.446154	A|A
	963	HG03382_1	MSL	87	0.446154	A|A
	964	HG03388_1	MSL	87	0.446154	A|A
	965	HG03397_1	MSL	87	0.446154	A|A
	966	HG03428_1	MSL	87	0.446154	A|A
	967	HG03432_1	MSL	87	0.446154	A|A
	968	HG03461_1	MSL	87	0.446154	A|A
	969	HG03478_2	MSL	87	0.446154	A|A
	970	HG03479_2	MSL	87	0.446154	G|A
	971	HG03484_2	MSL	87	0.446154	A|A
	972	HG03547_1	MSL	87	0.446154	A|A
	973	HG03548_1	MSL	87	0.446154	A|A
	974	HG03557_2	MSL	87	0.446154	A|A
	975	HG03565_2	MSL	87	0.446154	A|A
	976	NA18488_2	YRI	87	0.446154	G|A
	977	NA18511_2	YRI	87	0.446154	A|A
	978	NA18516_1	YRI	87	0.446154	A|G
	979	NA18519_1	YRI	87	0.446154	A|A
	980	NA18876_2	YRI	87	0.446154	A|A
	981	NA18879_2	YRI	87	0.446154	A|A
	982	NA18910_2	YRI	87	0.446154	A|A
	983	NA18917_1	YRI	87	0.446154	A|G
	984	NA19095_2	YRI	87	0.446154	A|A
	985	NA19098_2	YRI	87	0.446154	A|A
	986	NA19121_1	YRI	87	0.446154	A|G
	987	NA19129_2	YRI	87	0.446154	A|A
	988	NA19149_1	YRI	87	0.446154	A|A
	989	NA19185_1	YRI	87	0.446154	A|A
	990	NA19189_2	YRI	87	0.446154	A|A
	991	NA19213_2	YRI	87	0.446154	A|A
	992	NA19223_1	YRI	87	0.446154	A|A
	993	NA19467_2	LWK	86	0.441026	A|A
	994	NA18865_1	YRI	86	0.441026	A|A
	995	HG03271_2	ESN	87	0.446154	A|A
	996	HG03268_2	ESN	87	0.446154	A|A
	997	HG03130_2	ESN	87	0.446154	A|A
	998	HG02946_2	ESN	87	0.446154	A|A
	999	HG03130_1	ESN	87	0.446154	A|A
	1000	NA19024_2	LWK	87	0.446154	A|A
	1001	NA19036_2	LWK	87	0.446154	G|A
	1002	NA19307_1	LWK	87	0.446154	A|A
	1003	NA19309_1	LWK	87	0.446154	A|A
	1004	NA19331_2	LWK	87	0.446154	A|A
	1005	NA19338_1	LWK	87	0.446154	A|A
	1006	NA19397_1	LWK	87	0.446154	A|A
	1007	NA19428_1	LWK	87	0.446154	A|A
	1008	NA19443_2	LWK	87	0.446154	A|A
	1009	HG03058_1	MSL	87	0.446154	A|G
	1010	HG03461_2	MSL	87	0.446154	A|A
	1011	NA18510_2	YRI	87	0.446154	A|A
	1012	NA18912_1	YRI	87	0.446154	A|A
	1013	NA19095_1	YRI	87	0.446154	A|A
	1014	NA19099_1	YRI	87	0.446154	A|A
	1015	NA19153_2	YRI	87	0.446154	A|A
	1016	NA19175_1	YRI	87	0.446154	A|A
	1017	NA19214_2	YRI	87	0.446154	A|A
	1018	NA19222_1	YRI	87	0.446154	A|A
	1019	HG03370_2	ESN	87	0.446154	A|A
	1020	HG03270_2	ESN	87	0.446154	A|A
	1021	HG03195_2	ESN	87	0.446154	G|A
	1022	HG03168_2	ESN	87	0.446154	A|A
	1023	HG03166_1	ESN	87	0.446154	A|A
	1024	HG03112_1	ESN	87	0.446154	A|A
	1025	HG03111_1	ESN	87	0.446154	A|A
	1026	HG03108_2	ESN	87	0.446154	A|A
	1027	HG02947_2	ESN	87	0.446154	A|A
	1028	HG03108_1	ESN	87	0.446154	A|A
	1029	HG02461_2	GWD	87	0.446154	A|A
	1030	HG02588_1	GWD	87	0.446154	A|A
	1031	HG02588_2	GWD	87	0.446154	A|A
	1032	HG02676_2	GWD	87	0.446154	G|A
	1033	HG02702_1	GWD	87	0.446154	A|A
	1034	HG02756_1	GWD	87	0.446154	A|A
	1035	HG02757_1	GWD	87	0.446154	A|A
	1036	HG02759_1	GWD	87	0.446154	A|A
	1037	HG02763_2	GWD	87	0.446154	A|A
	1038	HG02768_2	GWD	87	0.446154	A|A
	1039	HG02769_2	GWD	87	0.446154	A|A
	1040	HG02798_2	GWD	87	0.446154	A|A
	1041	HG02807_2	GWD	87	0.446154	A|A
	1042	HG02870_1	GWD	87	0.446154	A|A
	1043	HG02879_2	GWD	87	0.446154	G|A
	1044	HG02882_1	GWD	87	0.446154	A|A
	1045	HG02890_1	GWD	87	0.446154	A|A
	1046	HG03039_1	GWD	87	0.446154	A|A
	1047	HG03048_2	GWD	87	0.446154	A|A
	1048	NA19315_1	LWK	87	0.446154	A|A
	1049	NA19316_2	LWK	87	0.446154	A|A
	1050	NA19347_1	LWK	87	0.446154	A|A
	1051	NA19351_1	LWK	87	0.446154	A|A
	1052	NA19355_2	LWK	87	0.446154	A|A
	1053	NA19451_2	LWK	87	0.446154	A|A
	1054	HG03052_2	MSL	87	0.446154	A|A
	1055	HG03079_1	MSL	87	0.446154	A|A
	1056	HG03084_2	MSL	87	0.446154	A|A
	1057	HG03095_1	MSL	87	0.446154	A|A
	1058	HG03394_1	MSL	87	0.446154	A|A
	1059	HG03432_2	MSL	87	0.446154	A|A
	1060	HG03433_2	MSL	87	0.446154	A|A
	1061	HG03437_1	MSL	87	0.446154	A|A
	1062	HG03442_1	MSL	87	0.446154	A|A
	1063	HG03452_2	MSL	87	0.446154	A|A
	1064	HG03458_2	MSL	87	0.446154	A|A
	1065	HG03470_2	MSL	87	0.446154	A|A
	1066	HG03556_2	MSL	87	0.446154	A|A
	1067	HG03557_1	MSL	87	0.446154	A|A
	1068	NA18498_2	YRI	87	0.446154	A|A
	1069	NA18878_1	YRI	87	0.446154	A|A
	1070	NA18924_1	YRI	87	0.446154	A|A
	1071	NA19093_1	YRI	87	0.446154	A|A
	1072	NA19096_1	YRI	87	0.446154	A|A
	1073	NA19096_2	YRI	87	0.446154	A|A
	1074	NA19107_1	YRI	87	0.446154	A|A
	1075	NA19153_1	YRI	87	0.446154	A|A
	1076	NA19198_2	YRI	87	0.446154	A|A
	1077	NA19200_2	YRI	87	0.446154	A|A
	1078	NA19236_1	YRI	87	0.446154	A|A
	1079	HG03391_1	MSL	87	0.446154	A|A
	1080	NA19236_2	YRI	87	0.446154	A|A
	1081	NA12763_2	CEU	88	0.451282	A|A
	1082	NA18638_2	CHB	88	0.451282	G|A
	1083	NA18567_1	CHB	88	0.451282	A|G
	1084	NA18550_2	CHB	88	0.451282	G|A
	1085	NA18558_2	CHB	88	0.451282	G|A
	1086	NA19017_2	LWK	88	0.451282	A|A
	1087	NA19308_2	LWK	88	0.451282	A|A
	1088	NA19320_2	LWK	88	0.451282	A|A
	1089	NA19375_1	LWK	88	0.451282	A|G
	1090	NA19376_1	LWK	88	0.451282	A|A
	1091	NA19377_1	LWK	88	0.451282	A|A
	1092	NA19378_1	LWK	88	0.451282	A|A
	1093	NA19378_2	LWK	88	0.451282	A|A
	1094	NA19383_2	LWK	88	0.451282	A|A
	1095	NA19397_2	LWK	88	0.451282	A|A
	1096	NA19436_1	LWK	88	0.451282	A|A
	1097	NA19443_1	LWK	88	0.451282	A|A
	1098	NA19454_1	LWK	88	0.451282	A|A
	1099	NA19473_2	LWK	88	0.451282	A|A
	1100	NA19475_1	LWK	88	0.451282	A|A
	1101	NA19475_2	LWK	88	0.451282	A|A
	1102	NA18910_1	YRI	88	0.451282	A|A
	1103	NA19098_1	YRI	88	0.451282	A|A
	1104	NA19143_2	YRI	88	0.451282	A|A
	1105	NA12144_1	CEU	87	0.446154	A|G
	1106	HG03521_2	ESN	88	0.451282	A|A
	1107	HG03514_1	ESN	88	0.451282	A|A
	1108	HG03369_2	ESN	88	0.451282	A|A
	1109	HG03311_1	ESN	88	0.451282	A|A
	1110	HG03303_1	ESN	88	0.451282	A|A
	1111	HG03300_1	ESN	88	0.451282	A|A
	1112	HG03297_1	ESN	88	0.451282	A|A
	1113	HG03267_1	ESN	88	0.451282	A|A
	1114	HG03265_2	ESN	88	0.451282	A|A
	1115	HG03168_1	ESN	88	0.451282	A|A
	1116	HG03127_2	ESN	88	0.451282	A|A
	1117	HG03123_1	ESN	88	0.451282	A|A
	1118	HG03120_1	ESN	88	0.451282	A|A
	1119	HG02979_2	ESN	88	0.451282	A|A
	1120	HG02970_1	ESN	88	0.451282	A|A
	1121	HG02922_1	ESN	88	0.451282	A|A
	1122	HG02944_1	ESN	88	0.451282	A|A
	1123	HG02465_2	GWD	88	0.451282	A|A
	1124	HG02594_2	GWD	88	0.451282	A|A
	1125	HG02721_2	GWD	88	0.451282	A|A
	1126	HG02771_2	GWD	88	0.451282	A|A
	1127	HG02814_2	GWD	88	0.451282	A|A
	1128	HG02861_2	GWD	88	0.451282	A|A
	1129	HG03027_1	GWD	88	0.451282	A|A
	1130	HG03040_2	GWD	88	0.451282	A|A
	1131	HG03247_2	GWD	88	0.451282	A|A
	1132	NA19323_2	LWK	88	0.451282	A|A
	1133	NA19393_1	LWK	88	0.451282	A|A
	1134	NA19431_1	LWK	88	0.451282	A|A
	1135	NA19452_1	LWK	88	0.451282	A|A
	1136	HG03077_2	MSL	88	0.451282	A|A
	1137	NA18498_1	YRI	88	0.451282	A|A
	1138	NA18499_2	YRI	88	0.451282	A|A
	1139	NA18853_2	YRI	88	0.451282	G|A
	1140	NA18881_1	YRI	88	0.451282	A|A
	1141	NA18881_2	YRI	88	0.451282	A|A
	1142	NA19119_2	YRI	88	0.451282	G|A
	1143	NA19141_1	YRI	88	0.451282	A|A
	1144	NA19146_1	YRI	88	0.451282	A|A
	1145	NA19238_1	YRI	88	0.451282	A|A
	1146	NA19247_1	YRI	88	0.451282	A|A
	1147	HG03514_2	ESN	88	0.451282	A|A
	1148	HG03300_2	ESN	88	0.451282	A|A
	1149	HG03121_2	ESN	88	0.451282	A|A
	1150	HG02968_1	ESN	88	0.451282	A|A
	1151	HG02922_2	ESN	88	0.451282	A|A
	1152	HG02953_1	ESN	88	0.451282	A|G
	1153	HG02808_2	GWD	88	0.451282	A|A
	1154	NA19023_2	LWK	88	0.451282	G|A
	1155	NA19316_1	LWK	88	0.451282	A|A
	1156	NA19377_2	LWK	88	0.451282	A|A
	1157	NA19380_1	LWK	88	0.451282	A|A
	1158	NA19431_2	LWK	88	0.451282	A|A
	1159	NA19435_2	LWK	88	0.451282	A|A
	1160	NA19439_1	LWK	88	0.451282	A|A
	1161	NA19456_1	LWK	88	0.451282	A|A
	1162	NA19462_2	LWK	88	0.451282	A|A
	1163	HG03385_1	MSL	88	0.451282	A|A
	1164	HG03452_1	MSL	88	0.451282	A|A
	1165	HG03571_1	MSL	88	0.451282	A|A
	1166	NA18522_1	YRI	88	0.451282	A|A
	1167	NA19149_2	YRI	88	0.451282	A|A
	1168	NA19200_1	YRI	88	0.451282	A|A
	1169	NA19257_1	YRI	88	0.451282	A|G
	1170	HG03313_2	ESN	88	0.451282	A|A
	1171	HG02643_1	GWD	88	0.451282	A|A
	1172	HG02703_1	GWD	88	0.451282	A|A
	1173	HG02799_1	GWD	88	0.451282	A|A
	1174	HG02837_1	GWD	88	0.451282	A|A
	1175	NA18864_1	YRI	88	0.451282	A|A
	1176	NA19189_1	YRI	88	0.451282	A|A
	1177	HG03517_1	ESN	89	0.45641	A|A
	1178	HG03511_2	ESN	89	0.45641	A|A
	1179	HG03366_1	ESN	89	0.45641	A|A
	1180	HG03352_1	ESN	89	0.45641	A|A
	1181	HG03279_1	ESN	89	0.45641	A|A
	1182	HG03271_1	ESN	89	0.45641	A|A
	1183	HG03270_1	ESN	89	0.45641	A|A
	1184	HG03196_1	ESN	89	0.45641	A|A
	1185	HG03190_2	ESN	89	0.45641	A|A
	1186	HG03169_2	ESN	89	0.45641	G|A
	1187	HG03163_1	ESN	89	0.45641	A|A
	1188	HG03117_2	ESN	89	0.45641	A|A
	1189	HG03111_2	ESN	89	0.45641	A|A
	1190	HG03100_1	ESN	89	0.45641	A|A
	1191	HG02974_2	ESN	89	0.45641	A|A
	1192	HG02971_1	ESN	89	0.45641	A|A
	1193	HG02952_2	ESN	89	0.45641	A|A
	1194	HG02938_2	ESN	89	0.45641	A|A
	1195	HG02943_1	ESN	89	0.45641	A|A
	1196	HG02568_1	GWD	89	0.45641	A|A
	1197	HG02574_2	GWD	89	0.45641	G|A
	1198	HG02589_1	GWD	89	0.45641	A|A
	1199	HG02623_2	GWD	89	0.45641	G|A
	1200	HG02634_2	GWD	89	0.45641	A|A
	1201	HG02642_1	GWD	89	0.45641	A|A
	1202	HG02805_1	GWD	89	0.45641	A|A
	1203	HG02805_2	GWD	89	0.45641	A|A
	1204	HG02816_2	GWD	89	0.45641	A|A
	1205	HG02820_1	GWD	89	0.45641	A|A
	1206	HG02851_2	GWD	89	0.45641	G|A
	1207	HG02860_2	GWD	89	0.45641	A|A
	1208	HG02881_2	GWD	89	0.45641	G|A
	1209	HG03045_2	GWD	89	0.45641	A|A
	1210	HG03046_2	GWD	89	0.45641	A|A
	1211	NA19020_1	LWK	89	0.45641	A|A
	1212	NA19026_1	LWK	89	0.45641	A|A
	1213	NA19332_2	LWK	89	0.45641	A|A
	1214	NA19399_1	LWK	89	0.45641	A|A
	1215	NA19429_1	LWK	89	0.45641	A|A
	1216	NA19445_1	LWK	89	0.45641	A|A
	1217	NA19445_2	LWK	89	0.45641	A|A
	1218	NA19449_2	LWK	89	0.45641	A|A
	1219	NA19455_2	LWK	89	0.45641	A|A
	1220	NA19472_1	LWK	89	0.45641	A|A
	1221	HG03054_2	MSL	89	0.45641	A|A
	1222	HG03061_2	MSL	89	0.45641	A|A
	1223	HG03064_1	MSL	89	0.45641	A|A
	1224	HG03066_1	MSL	89	0.45641	A|A
	1225	HG03072_2	MSL	89	0.45641	A|A
	1226	HG03096_1	MSL	89	0.45641	A|A
	1227	HG03382_2	MSL	89	0.45641	A|A
	1228	HG03394_2	MSL	89	0.45641	A|A
	1229	HG03433_1	MSL	89	0.45641	A|A
	1230	HG03437_2	MSL	89	0.45641	A|A
	1231	HG03457_1	MSL	89	0.45641	A|A
	1232	HG03472_1	MSL	89	0.45641	A|A
	1233	HG03563_1	MSL	89	0.45641	A|A
	1234	HG03567_1	MSL	89	0.45641	A|A
	1235	NA18502_1	YRI	89	0.45641	A|A
	1236	NA18517_1	YRI	89	0.45641	A|A
	1237	NA18517_2	YRI	89	0.45641	A|A
	1238	NA18519_2	YRI	89	0.45641	A|A
	1239	NA18522_2	YRI	89	0.45641	A|A
	1240	NA18868_1	YRI	89	0.45641	A|A
	1241	NA18871_2	YRI	89	0.45641	A|A
	1242	NA19114_2	YRI	89	0.45641	A|A
	1243	NA19117_1	YRI	89	0.45641	A|A
	1244	NA19152_1	YRI	89	0.45641	A|A
	1245	NA19159_1	YRI	89	0.45641	A|A
	1246	NA19184_1	YRI	89	0.45641	A|A
	1247	NA19204_2	YRI	89	0.45641	A|A
	1248	HG03445_2	MSL	88	0.451282	A|A
	1249	HG03342_1	ESN	89	0.45641	A|A
	1250	HG03295_2	ESN	89	0.45641	A|A
	1251	HG03199_2	ESN	89	0.45641	A|A
	1252	HG02974_1	ESN	89	0.45641	A|A
	1253	HG03189_1	ESN	89	0.45641	A|A
	1254	HG02635_2	GWD	89	0.45641	A|A
	1255	HG02759_2	GWD	89	0.45641	A|A
	1256	NA19043_1	LWK	89	0.45641	A|A
	1257	NA19360_1	LWK	89	0.45641	A|A
	1258	HG03457_2	MSL	89	0.45641	A|A
	1259	HG03571_2	MSL	89	0.45641	A|A
	1260	NA18505_2	YRI	89	0.45641	A|A
	1261	NA18511_1	YRI	89	0.45641	A|A
	1262	NA18874_1	YRI	89	0.45641	A|A
	1263	NA18877_2	YRI	89	0.45641	A|A
	1264	NA19114_1	YRI	89	0.45641	A|A
	1265	NA19138_1	YRI	89	0.45641	A|A
	1266	NA19152_2	YRI	89	0.45641	A|A
	1267	NA19190_1	YRI	89	0.45641	A|A
	1268	NA19239_1	YRI	89	0.45641	A|G
	1269	NA19020_2	LWK	89	0.45641	A|A
	1270	NA19131_1	YRI	86	0.441026	A|A
	1271	HG02763_1	GWD	87	0.446154	A|A
	1272	NA19394_1	LWK	87	0.446154	A|A
	1273	HG03577_2	MSL	89	0.45641	A|A
	1274	NA19466_2	LWK	85	0.435897	A|A
	1275	NA19471_2	LWK	85	0.435897	A|A
	1276	HG03120_2	ESN	81	0.415385	A|A
	1277	HG03259_2	GWD	77	0.394872	A|A
	1278	HG02570_2	GWD	77	0.394872	A|A
	1279	HG02595_2	GWD	77	0.394872	A|A
	1280	NA19043_2	LWK	77	0.394872	A|A
	1281	HG03436_2	MSL	77	0.394872	G|A
	1282	HG03460_2	MSL	77	0.394872	A|A
	1283	HG03265_1	ESN	82	0.420513	A|A
	1284	HG02586_2	GWD	82	0.420513	A|A
	1285	HG02896_1	GWD	82	0.420513	A|A
	1286	NA19038_2	LWK	82	0.420513	A|A
	1287	HG03135_2	ESN	83	0.425641	A|A
	1288	HG03127_1	ESN	83	0.425641	A|A
	1289	HG02981_2	ESN	83	0.425641	A|A
	1290	HG03126_1	ESN	83	0.425641	A|A
	1291	HG02628_1	GWD	83	0.425641	A|A
	1292	HG02888_2	GWD	83	0.425641	G|A
	1293	HG02982_1	GWD	83	0.425641	A|G
	1294	HG03049_1	GWD	83	0.425641	A|A
	1295	HG03539_2	GWD	83	0.425641	A|A
	1296	NA19041_1	LWK	83	0.425641	A|A
	1297	NA19351_2	LWK	83	0.425641	A|A
	1298	NA19372_1	LWK	83	0.425641	A|A
	1299	HG03572_2	MSL	83	0.425641	A|A
	1300	NA18915_1	YRI	83	0.425641	A|A
	1301	NA19146_2	YRI	83	0.425641	A|A
	1302	NA19207_1	YRI	83	0.425641	A|A
	1303	HG03397_2	MSL	86	0.441026	A|A
	1304	NA19118_2	YRI	86	0.441026	G|A
	1305	HG03517_2	ESN	87	0.446154	A|A
	1306	HG03499_1	ESN	87	0.446154	A|A
	1307	HG02941_2	ESN	87	0.446154	A|A
	1308	HG02976_2	ESN	87	0.446154	A|A
	1309	HG02810_2	GWD	87	0.446154	G|A
	1310	HG03455_2	MSL	87	0.446154	A|A
	1311	NA18499_1	YRI	87	0.446154	A|A
	1312	NA18501_2	YRI	87	0.446154	A|A
	1313	NA18861_1	YRI	87	0.446154	A|G
	1314	NA18871_1	YRI	87	0.446154	A|A
	1315	NA19137_2	YRI	87	0.446154	A|A
	1316	NA19256_1	YRI	87	0.446154	A|A
	1317	HG03370_1	ESN	88	0.451282	A|A
	1318	HG03343_1	ESN	88	0.451282	A|A
	1319	HG03303_2	ESN	88	0.451282	A|A
	1320	HG03295_1	ESN	88	0.451282	A|A
	1321	HG03202_1	ESN	88	0.451282	A|A
	1322	HG03189_2	ESN	88	0.451282	A|A
	1323	HG03157_2	ESN	88	0.451282	A|A
	1324	HG03121_1	ESN	88	0.451282	A|A
	1325	HG03118_2	ESN	88	0.451282	G|A
	1326	HG03105_2	ESN	88	0.451282	A|A
	1327	HG03099_1	ESN	88	0.451282	A|A
	1328	HG02923_1	ESN	88	0.451282	A|A
	1329	HG02946_1	ESN	88	0.451282	A|A
	1330	HG02562_1	GWD	88	0.451282	A|A
	1331	HG02582_2	GWD	88	0.451282	A|A
	1332	HG02613_1	GWD	88	0.451282	A|A
	1333	HG02614_2	GWD	88	0.451282	A|A
	1334	HG02624_2	GWD	88	0.451282	A|A
	1335	HG02646_1	GWD	88	0.451282	A|A
	1336	HG02678_2	GWD	88	0.451282	A|A
	1337	HG02715_2	GWD	88	0.451282	A|A
	1338	HG02807_1	GWD	88	0.451282	A|A
	1339	HG02837_2	GWD	88	0.451282	A|A
	1340	NA19025_2	LWK	88	0.451282	G|A
	1341	NA19031_2	LWK	88	0.451282	A|A
	1342	NA19041_2	LWK	88	0.451282	A|A
	1343	NA19395_2	LWK	88	0.451282	A|A
	1344	NA19449_1	LWK	88	0.451282	A|A
	1345	NA19462_1	LWK	88	0.451282	A|A
	1346	NA19468_2	LWK	88	0.451282	A|A
	1347	HG03069_1	MSL	88	0.451282	A|A
	1348	HG03077_1	MSL	88	0.451282	A|A
	1349	HG03085_2	MSL	88	0.451282	G|A
	1350	HG03086_2	MSL	88	0.451282	G|A
	1351	HG03388_2	MSL	88	0.451282	A|A
	1352	HG03419_2	MSL	88	0.451282	A|A
	1353	HG03449_2	MSL	88	0.451282	A|A
	1354	HG03464_2	MSL	88	0.451282	A|A
	1355	HG03469_1	MSL	88	0.451282	A|A
	1356	HG03472_2	MSL	88	0.451282	A|A
	1357	HG03478_1	MSL	88	0.451282	A|A
	1358	HG03485_1	MSL	88	0.451282	A|A
	1359	HG03485_2	MSL	88	0.451282	A|A
	1360	HG03567_2	MSL	88	0.451282	A|A
	1361	NA18486_2	YRI	88	0.451282	A|A
	1362	NA18489_1	YRI	88	0.451282	A|A
	1363	NA18501_1	YRI	88	0.451282	A|A
	1364	NA18523_2	YRI	88	0.451282	A|A
	1365	NA18858_2	YRI	88	0.451282	G|A
	1366	NA19099_2	YRI	88	0.451282	A|A
	1367	NA19141_2	YRI	88	0.451282	A|A
	1368	NA19172_1	YRI	88	0.451282	A|A
	1369	NA19204_1	YRI	88	0.451282	A|A
	1370	NA19214_1	YRI	88	0.451282	A|A
	1371	NA19225_2	YRI	88	0.451282	A|A
	1372	NA11930_1	CEU	95	0.487179	A|G
	1373	NA12273_1	CEU	95	0.487179	A|G
	1374	NA19468_1	LWK	100	0.512821	A|A
	1375	NA12890_1	CEU	101	0.517949	A|A
	1376	NA12889_2	CEU	101	0.517949	G|A
	1377	NA12763_1	CEU	101	0.517949	A|A
	1378	NA07056_2	CEU	101	0.517949	A|A
	1379	NA12043_1	CEU	101	0.517949	A|G
	1380	HG02624_1	GWD	101	0.517949	A|A
	1381	NA19435_1	LWK	101	0.517949	A|A
	1382	HG03473_1	MSL	101	0.517949	A|A
	1383	HG03369_1	ESN	116	0.594872	A|A
	1384	HG03367_2	ESN	116	0.594872	A|A
	1385	HG03351_1	ESN	116	0.594872	A|A
	1386	HG03342_2	ESN	116	0.594872	A|A
	1387	HG03304_1	ESN	116	0.594872	A|A
	1388	HG03202_2	ESN	116	0.594872	A|A
	1389	HG03162_1	ESN	116	0.594872	A|A
	1390	HG03132_2	ESN	116	0.594872	A|A
	1391	HG03103_2	ESN	116	0.594872	A|A
	1392	HG03100_2	ESN	116	0.594872	A|A
	1393	HG02970_2	ESN	116	0.594872	A|A
	1394	HG02973_1	ESN	116	0.594872	A|A
	1395	HG02620_2	GWD	116	0.594872	A|A
	1396	HG02621_2	GWD	116	0.594872	A|A
	1397	HG02678_1	GWD	116	0.594872	A|A
	1398	HG02769_1	GWD	116	0.594872	A|A
	1399	HG02854_1	GWD	116	0.594872	A|A
	1400	HG02884_1	GWD	116	0.594872	A|A
	1401	HG02885_1	GWD	116	0.594872	A|A
	1402	HG03063_2	MSL	116	0.594872	G|A
	1403	HG03078_1	MSL	116	0.594872	A|A
	1404	HG03088_2	MSL	116	0.594872	G|A
	1405	HG03446_2	MSL	116	0.594872	A|A
	1406	HG03449_1	MSL	116	0.594872	A|A
	1407	HG03558_2	MSL	116	0.594872	A|A
	1408	HG03575_2	MSL	116	0.594872	G|A
	1409	NA18510_1	YRI	116	0.594872	A|A
	1410	NA18878_2	YRI	116	0.594872	A|A
	1411	NA19116_2	YRI	116	0.594872	A|A
	1412	NA19144_2	YRI	116	0.594872	A|A
	1413	NA19190_2	YRI	116	0.594872	A|A
	1414	NA19213_1	YRI	116	0.594872	A|A
	1415	NA19222_2	YRI	116	0.594872	A|A
	1416	NA19235_1	YRI	116	0.594872	A|A
	1417	HG02923_2	ESN	117	0.6	A|A
	1418	HG03469_2	MSL	117	0.6	A|A
