# Supplementary material for: Human genetic adaptation related to cellular zinc homeostasis
Source: PLoS Genet. 2023 Sep 25;19(9):e1010950. doi: 10.1371/journal.pgen.1010950 (PMC10553801; doi:10.1371/journal.pgen.1010950)
Supplement: S9 Table — (XLSX) [file pgen.1010950.s047.xlsx]

## Sheet: Full1
	S9 Table. Haplostrips distance output using three high-coverage archaic humans together with the CHB, CEU populations and an extended African dataset in a larger genomic region around SLC30A9 (chr4: 41,905,811-42,146,424; GRCh37)
	Order	haplotype	population	distance	distance_over_SNPs	rs1047626
	1	Denisova_1	Denisova	0	0	G|G
	2	Denisova_2	Denisova	0	0	G|G
	3	HG03052_1	MSL	55	0.0912106	A|A
	4	NA19092_1	YRI	68	0.112769	A|A
	5	HG03114_2	ESN	68	0.112769	A|A
	6	HG03225_2	MSL	69	0.114428	G|A
	7	NA19401_1	LWK	79	0.131012	A|G
	8	NA18504_1	YRI	79	0.131012	A|A
	9	NA18915_2	YRI	79	0.131012	A|A
	10	NA19130_2	YRI	79	0.131012	A|A
	11	HG03268_1	ESN	79	0.131012	A|A
	12	HG02561_2	GWD	79	0.131012	A|A
	13	HG02562_2	GWD	79	0.131012	A|A
	14	HG03190_1	ESN	80	0.13267	A|A
	15	NA19471_1	LWK	71	0.117745	A|A
	16	NA19452_2	LWK	87	0.144279	A|A
	17	NA19451_1	LWK	87	0.144279	A|A
	18	NA19321_1	LWK	87	0.144279	A|A
	19	NA19430_2	LWK	87	0.144279	G|A
	20	NA18907_2	YRI	87	0.144279	A|A
	21	NA19113_1	YRI	87	0.144279	A|A
	22	NA19113_2	YRI	87	0.144279	A|A
	23	AltaiNeandertal_2	Neandertal	75	0.124378	A|A
	24	AltaiNeandertal_1	Neandertal	79	0.131012	A|A
	25	NA12272_1	CEU	87	0.144279	A|G
	26	NA11992_1	CEU	87	0.144279	A|G
	27	NA12155_1	CEU	87	0.144279	A|G
	28	NA18912_2	YRI	76	0.126036	A|A
	29	NA19108_2	YRI	76	0.126036	G|A
	30	HG02952_1	ESN	76	0.126036	A|A
	31	HG02976_1	ESN	76	0.126036	A|A
	32	HG03103_1	ESN	76	0.126036	A|A
	33	HG03115_2	ESN	76	0.126036	A|A
	34	HG03352_2	ESN	76	0.126036	A|A
	35	HG03473_2	MSL	76	0.126036	A|A
	36	HG02621_1	GWD	76	0.126036	A|A
	37	HG02757_2	GWD	76	0.126036	A|A
	38	HG02878_1	GWD	76	0.126036	A|G
	39	HG03378_2	MSL	77	0.127695	A|A
	40	NA19027_1	LWK	115	0.190713	A|A
	41	HG03136_2	ESN	116	0.192371	A|G
	42	NA18923_2	YRI	127	0.210614	A|G
	43	HG03133_1	ESN	127	0.210614	G|A
	44	NA19401_2	LWK	131	0.217247	A|G
	45	HG03063_1	MSL	132	0.218905	G|A
	46	HG03212_2	MSL	132	0.218905	G|G
	47	HG02817_1	GWD	132	0.218905	G|A
	48	HG03081_1	MSL	125	0.207297	G|A
	49	NA19375_2	LWK	129	0.21393	A|G
	50	NA18853_1	YRI	129	0.21393	G|A
	51	NA18934_1	YRI	129	0.21393	G|A
	52	NA19108_1	YRI	129	0.21393	G|A
	53	NA19239_2	YRI	129	0.21393	A|G
	54	NA19257_2	YRI	129	0.21393	A|G
	55	HG02953_2	ESN	129	0.21393	A|G
	56	HG03159_2	ESN	129	0.21393	A|G
	57	HG03195_1	ESN	129	0.21393	G|A
	58	HG02571_2	GWD	129	0.21393	A|G
	59	HG02676_1	GWD	129	0.21393	G|A
	60	NA19160_1	YRI	132	0.218905	G|A
	61	HG03169_1	ESN	135	0.223881	G|A
	62	HG03058_2	MSL	135	0.223881	A|G
	63	HG02982_2	GWD	135	0.223881	A|G
	64	NA19438_2	LWK	95	0.157546	G|A
	65	NA19455_1	LWK	96	0.159204	A|A
	66	NA18488_1	YRI	89	0.147595	G|A
	67	NA19446_2	LWK	91	0.150912	A|G
	68	NA18546_2	CHB	90	0.149254	G|A
	69	NA19121_2	YRI	101	0.167496	A|G
	70	NA19119_1	YRI	105	0.174129	G|A
	71	NA18917_2	YRI	105	0.174129	A|G
	72	NA18873_1	YRI	105	0.174129	G|A
	73	NA18861_2	YRI	105	0.174129	A|G
	74	NA18516_2	YRI	105	0.174129	A|G
	75	NA18858_1	YRI	105	0.174129	G|A
	76	HG03118_1	ESN	105	0.174129	G|A
	77	HG03198_2	ESN	105	0.174129	A|G
	78	HG03086_1	MSL	105	0.174129	G|A
	79	HG03212_1	MSL	105	0.174129	G|G
	80	HG03401_2	MSL	105	0.174129	G|G
	81	HG02462_1	GWD	105	0.174129	G|G
	82	HG02573_1	GWD	105	0.174129	G|A
	83	HG02667_1	GWD	105	0.174129	G|A
	84	HG02810_1	GWD	105	0.174129	G|A
	85	HG03240_1	GWD	105	0.174129	G|A
	86	HG03439_1	MSL	107	0.177446	G|A
	87	NA12874_1	CEU	118	0.195688	G|G
	88	HG03085_1	MSL	123	0.20398	G|A
	89	HG03376_2	MSL	126	0.208955	A|G
	90	HG03436_1	MSL	126	0.208955	G|A
	91	HG02881_1	GWD	126	0.208955	G|A
	92	HG02888_1	GWD	126	0.208955	G|A
	93	HG02840_2	GWD	127	0.210614	A|G
	94	HG03401_1	MSL	128	0.212272	G|G
	95	HG03258_2	GWD	127	0.210614	A|G
	96	NA11840_2	CEU	128	0.212272	A|G
	97	HG03082_2	MSL	130	0.215589	A|G
	98	HG03225_1	MSL	130	0.215589	G|A
	99	HG02585_2	GWD	130	0.215589	A|G
	100	NA19430_1	LWK	131	0.217247	G|A
	101	NA19403_1	LWK	131	0.217247	G|A
	102	NA19327_1	LWK	131	0.217247	G|A
	103	NA19023_1	LWK	131	0.217247	G|A
	104	NA19036_1	LWK	131	0.217247	G|A
	105	HG02574_1	GWD	131	0.217247	G|A
	106	HG02852_2	GWD	131	0.217247	A|G
	107	NA06989_1	CEU	131	0.217247	G|G
	108	NA06989_2	CEU	131	0.217247	G|G
	109	NA07037_1	CEU	131	0.217247	G|G
	110	NA07347_1	CEU	131	0.217247	G|G
	111	NA11843_1	CEU	131	0.217247	G|G
	112	NA11843_2	CEU	131	0.217247	G|G
	113	NA11894_1	CEU	131	0.217247	G|G
	114	NA11919_2	CEU	131	0.217247	A|G
	115	NA11931_1	CEU	131	0.217247	G|G
	116	NA11932_1	CEU	131	0.217247	G|G
	117	NA11933_1	CEU	131	0.217247	G|G
	118	NA11994_2	CEU	131	0.217247	A|G
	119	NA11995_2	CEU	131	0.217247	G|G
	120	NA12003_2	CEU	131	0.217247	G|G
	121	NA12005_1	CEU	131	0.217247	G|G
	122	NA12005_2	CEU	131	0.217247	G|G
	123	NA12044_1	CEU	131	0.217247	G|A
	124	NA12046_1	CEU	131	0.217247	G|G
	125	NA12144_2	CEU	131	0.217247	A|G
	126	NA12234_1	CEU	131	0.217247	G|A
	127	NA12249_2	CEU	131	0.217247	A|G
	128	NA12272_2	CEU	131	0.217247	A|G
	129	NA12275_1	CEU	131	0.217247	G|G
	130	NA12287_1	CEU	131	0.217247	G|A
	131	NA12340_1	CEU	131	0.217247	G|A
	132	NA12342_1	CEU	131	0.217247	G|G
	133	NA12347_1	CEU	131	0.217247	G|A
	134	NA12383_1	CEU	131	0.217247	G|A
	135	NA12399_2	CEU	131	0.217247	A|G
	136	NA12400_2	CEU	131	0.217247	A|G
	137	NA12413_1	CEU	131	0.217247	G|G
	138	NA12414_2	CEU	131	0.217247	A|G
	139	NA12716_1	CEU	131	0.217247	G|G
	140	NA12717_1	CEU	131	0.217247	G|G
	141	NA12749_1	CEU	131	0.217247	G|G
	142	NA12760_2	CEU	131	0.217247	A|G
	143	NA12761_1	CEU	131	0.217247	G|G
	144	NA12775_1	CEU	131	0.217247	G|G
	145	NA12812_2	CEU	131	0.217247	G|G
	146	NA12827_1	CEU	131	0.217247	G|G
	147	NA12829_2	CEU	131	0.217247	A|G
	148	NA12830_1	CEU	131	0.217247	G|G
	149	NA12878_1	CEU	131	0.217247	G|G
	150	NA18526_1	CHB	131	0.217247	G|G
	151	NA18528_1	CHB	131	0.217247	G|G
	152	NA18530_1	CHB	131	0.217247	G|G
	153	NA18531_1	CHB	131	0.217247	G|G
	154	NA18534_1	CHB	131	0.217247	G|G
	155	NA18536_1	CHB	131	0.217247	G|G
	156	NA18537_1	CHB	131	0.217247	G|G
	157	NA18538_1	CHB	131	0.217247	G|G
	158	NA18539_1	CHB	131	0.217247	G|G
	159	NA18541_1	CHB	131	0.217247	G|G
	160	NA18542_1	CHB	131	0.217247	G|G
	161	NA18543_1	CHB	131	0.217247	G|G
	162	NA18544_1	CHB	131	0.217247	G|G
	163	NA18545_1	CHB	131	0.217247	G|G
	164	NA18547_1	CHB	131	0.217247	G|G
	165	NA18548_1	CHB	131	0.217247	G|G
	166	NA18549_1	CHB	131	0.217247	G|G
	167	NA18550_1	CHB	131	0.217247	G|A
	168	NA18553_1	CHB	131	0.217247	G|G
	169	NA18555_1	CHB	131	0.217247	G|G
	170	NA18558_1	CHB	131	0.217247	G|A
	171	NA18561_1	CHB	131	0.217247	G|G
	172	NA18563_1	CHB	131	0.217247	G|G
	173	NA18564_1	CHB	131	0.217247	G|G
	174	NA18565_1	CHB	131	0.217247	G|G
	175	NA18567_2	CHB	131	0.217247	A|G
	176	NA18570_1	CHB	131	0.217247	G|G
	177	NA18571_1	CHB	131	0.217247	G|G
	178	NA18572_1	CHB	131	0.217247	G|G
	179	NA18573_1	CHB	131	0.217247	G|G
	180	NA18574_1	CHB	131	0.217247	G|G
	181	NA18574_2	CHB	131	0.217247	G|G
	182	NA18577_1	CHB	131	0.217247	G|G
	183	NA18579_1	CHB	131	0.217247	G|G
	184	NA18582_1	CHB	131	0.217247	G|G
	185	NA18592_1	CHB	131	0.217247	G|G
	186	NA18593_1	CHB	131	0.217247	G|G
	187	NA18595_1	CHB	131	0.217247	G|G
	188	NA18596_1	CHB	131	0.217247	G|G
	189	NA18597_1	CHB	131	0.217247	G|G
	190	NA18599_1	CHB	131	0.217247	G|G
	191	NA18602_2	CHB	131	0.217247	G|G
	192	NA18603_1	CHB	131	0.217247	G|G
	193	NA18605_1	CHB	131	0.217247	G|G
	194	NA18608_1	CHB	131	0.217247	G|G
	195	NA18609_1	CHB	131	0.217247	G|G
	196	NA18610_1	CHB	131	0.217247	G|G
	197	NA18611_1	CHB	131	0.217247	G|G
	198	NA18612_1	CHB	131	0.217247	G|G
	199	NA18614_1	CHB	131	0.217247	G|A
	200	NA18615_1	CHB	131	0.217247	G|G
	201	NA18616_1	CHB	131	0.217247	G|G
	202	NA18617_1	CHB	131	0.217247	G|G
	203	NA18618_1	CHB	131	0.217247	G|G
	204	NA18620_1	CHB	131	0.217247	G|G
	205	NA18621_2	CHB	131	0.217247	G|G
	206	NA18622_1	CHB	131	0.217247	G|G
	207	NA18623_1	CHB	131	0.217247	G|G
	208	NA18624_1	CHB	131	0.217247	G|G
	209	NA18626_1	CHB	131	0.217247	G|G
	210	NA18627_1	CHB	131	0.217247	G|G
	211	NA18630_1	CHB	131	0.217247	G|G
	212	NA18631_1	CHB	131	0.217247	G|G
	213	NA18631_2	CHB	131	0.217247	G|G
	214	NA18632_1	CHB	131	0.217247	G|G
	215	NA18634_1	CHB	131	0.217247	G|G
	216	NA18635_1	CHB	131	0.217247	G|G
	217	NA18636_1	CHB	131	0.217247	G|G
	218	NA18637_1	CHB	131	0.217247	G|G
	219	NA18638_1	CHB	131	0.217247	G|A
	220	NA18639_1	CHB	131	0.217247	G|G
	221	NA18640_1	CHB	131	0.217247	G|G
	222	NA18641_1	CHB	131	0.217247	G|G
	223	NA18642_1	CHB	131	0.217247	G|G
	224	NA18642_2	CHB	131	0.217247	G|G
	225	NA18643_1	CHB	131	0.217247	G|G
	226	NA18644_1	CHB	131	0.217247	G|G
	227	NA18645_1	CHB	131	0.217247	G|G
	228	NA18646_1	CHB	131	0.217247	G|G
	229	NA18647_1	CHB	131	0.217247	G|G
	230	NA18648_1	CHB	131	0.217247	G|G
	231	NA18740_1	CHB	131	0.217247	G|G
	232	NA18745_1	CHB	131	0.217247	G|G
	233	NA18745_2	CHB	131	0.217247	G|G
	234	NA18747_2	CHB	131	0.217247	G|G
	235	NA18748_1	CHB	131	0.217247	G|G
	236	NA18749_1	CHB	131	0.217247	G|G
	237	NA18757_1	CHB	131	0.217247	G|G
	238	HG02878_2	GWD	132	0.218905	A|G
	239	NA12778_2	CEU	132	0.218905	G|G
	240	NA18535_1	CHB	132	0.218905	G|G
	241	NA18559_1	CHB	132	0.218905	G|G
	242	NA18639_2	CHB	132	0.218905	G|G
	243	NA19318_2	LWK	133	0.220564	A|G
	244	HG03088_1	MSL	133	0.220564	G|A
	245	HG03479_1	MSL	133	0.220564	G|A
	246	HG03583_1	MSL	133	0.220564	G|A
	247	NA06985_1	CEU	133	0.220564	G|G
	248	NA07000_1	CEU	133	0.220564	G|G
	249	NA11831_1	CEU	133	0.220564	G|A
	250	NA11918_2	CEU	133	0.220564	A|G
	251	NA11920_1	CEU	133	0.220564	G|G
	252	NA12043_2	CEU	133	0.220564	A|G
	253	NA12154_1	CEU	133	0.220564	G|A
	254	NA12156_2	CEU	133	0.220564	A|G
	255	NA12489_2	CEU	133	0.220564	G|G
	256	NA12546_2	CEU	133	0.220564	G|G
	257	NA12748_1	CEU	133	0.220564	G|A
	258	NA12762_1	CEU	133	0.220564	G|G
	259	NA12777_1	CEU	133	0.220564	G|G
	260	NA12813_2	CEU	133	0.220564	G|G
	261	NA12814_2	CEU	133	0.220564	G|G
	262	NA12828_1	CEU	133	0.220564	G|G
	263	NA12842_2	CEU	133	0.220564	G|G
	264	NA12873_1	CEU	133	0.220564	G|A
	265	NA12889_1	CEU	133	0.220564	G|A
	266	NA18749_2	CHB	133	0.220564	G|G
	267	NA12843_2	CEU	133	0.220564	G|G
	268	NA12812_1	CEU	133	0.220564	G|G
	269	NA12718_2	CEU	133	0.220564	G|G
	270	NA12348_1	CEU	133	0.220564	G|A
	271	NA12341_1	CEU	133	0.220564	G|G
	272	NA12283_2	CEU	133	0.220564	G|G
	273	NA12282_2	CEU	133	0.220564	G|G
	274	NA12058_2	CEU	133	0.220564	G|G
	275	NA12045_1	CEU	133	0.220564	G|A
	276	NA12004_1	CEU	133	0.220564	G|G
	277	NA12003_1	CEU	133	0.220564	G|G
	278	NA11992_2	CEU	133	0.220564	A|G
	279	NA11893_1	CEU	133	0.220564	G|G
	280	NA11892_2	CEU	133	0.220564	G|G
	281	NA11881_1	CEU	133	0.220564	G|G
	282	NA11832_1	CEU	133	0.220564	G|G
	283	NA11830_1	CEU	133	0.220564	G|A
	284	NA07357_1	CEU	133	0.220564	G|G
	285	NA07051_1	CEU	133	0.220564	G|G
	286	NA07048_2	CEU	133	0.220564	G|G
	287	NA06984_2	CEU	133	0.220564	A|G
	288	NA06986_2	CEU	133	0.220564	G|G
	289	NA19438_1	LWK	132	0.218905	G|A
	290	NA12878_2	CEU	133	0.220564	G|G
	291	NA12872_2	CEU	133	0.220564	G|G
	292	NA12843_1	CEU	133	0.220564	G|G
	293	NA12830_2	CEU	133	0.220564	G|G
	294	NA12828_2	CEU	133	0.220564	G|G
	295	NA12813_1	CEU	133	0.220564	G|G
	296	NA12777_2	CEU	133	0.220564	G|G
	297	NA12775_2	CEU	133	0.220564	G|G
	298	NA12762_2	CEU	133	0.220564	G|G
	299	NA12761_2	CEU	133	0.220564	G|G
	300	NA12750_2	CEU	133	0.220564	G|G
	301	NA12749_2	CEU	133	0.220564	G|G
	302	NA12718_1	CEU	133	0.220564	G|G
	303	NA12717_2	CEU	133	0.220564	G|G
	304	NA12716_2	CEU	133	0.220564	G|G
	305	NA12546_1	CEU	133	0.220564	G|G
	306	NA12413_2	CEU	133	0.220564	G|G
	307	NA12283_1	CEU	133	0.220564	G|G
	308	NA12282_1	CEU	133	0.220564	G|G
	309	NA12275_2	CEU	133	0.220564	G|G
	310	NA12273_2	CEU	133	0.220564	A|G
	311	NA12046_2	CEU	133	0.220564	G|G
	312	NA12004_2	CEU	133	0.220564	G|G
	313	NA11933_2	CEU	133	0.220564	G|G
	314	NA11932_2	CEU	133	0.220564	G|G
	315	NA11931_2	CEU	133	0.220564	G|G
	316	NA11894_2	CEU	133	0.220564	G|G
	317	NA11893_2	CEU	133	0.220564	G|G
	318	NA11881_2	CEU	133	0.220564	G|G
	319	NA11832_2	CEU	133	0.220564	G|G
	320	NA11829_1	CEU	133	0.220564	G|G
	321	NA10851_2	CEU	133	0.220564	A|G
	322	NA10847_1	CEU	133	0.220564	G|A
	323	NA07357_2	CEU	133	0.220564	G|G
	324	NA07347_2	CEU	133	0.220564	G|G
	325	NA07051_2	CEU	133	0.220564	G|G
	326	NA07037_2	CEU	133	0.220564	G|G
	327	NA06994_2	CEU	133	0.220564	G|G
	328	NA06985_2	CEU	133	0.220564	G|G
	329	NA06986_1	CEU	133	0.220564	G|G
	330	NA18525_2	CHB	133	0.220564	G|G
	331	NA18526_2	CHB	133	0.220564	G|G
	332	NA18528_2	CHB	133	0.220564	G|G
	333	NA18530_2	CHB	133	0.220564	G|G
	334	NA18531_2	CHB	133	0.220564	G|G
	335	NA18532_2	CHB	133	0.220564	G|G
	336	NA18533_2	CHB	133	0.220564	G|G
	337	NA18534_2	CHB	133	0.220564	G|G
	338	NA18536_2	CHB	133	0.220564	G|G
	339	NA18537_2	CHB	133	0.220564	G|G
	340	NA18538_2	CHB	133	0.220564	G|G
	341	NA18541_2	CHB	133	0.220564	G|G
	342	NA18542_2	CHB	133	0.220564	G|G
	343	NA18543_2	CHB	133	0.220564	G|G
	344	NA18544_2	CHB	133	0.220564	G|G
	345	NA18545_2	CHB	133	0.220564	G|G
	346	NA18546_1	CHB	133	0.220564	G|A
	347	NA18547_2	CHB	133	0.220564	G|G
	348	NA18548_2	CHB	133	0.220564	G|G
	349	NA18549_2	CHB	133	0.220564	G|G
	350	NA18552_1	CHB	133	0.220564	G|G
	351	NA18553_2	CHB	133	0.220564	G|G
	352	NA18555_2	CHB	133	0.220564	G|G
	353	NA18557_2	CHB	133	0.220564	G|G
	354	NA18559_2	CHB	133	0.220564	G|G
	355	NA18560_2	CHB	133	0.220564	G|G
	356	NA18561_2	CHB	133	0.220564	G|G
	357	NA18562_2	CHB	133	0.220564	G|G
	358	NA18563_2	CHB	133	0.220564	G|G
	359	NA18564_2	CHB	133	0.220564	G|G
	360	NA18565_2	CHB	133	0.220564	G|G
	361	NA18566_2	CHB	133	0.220564	G|G
	362	NA18570_2	CHB	133	0.220564	G|G
	363	NA18572_2	CHB	133	0.220564	G|G
	364	NA18573_2	CHB	133	0.220564	G|G
	365	NA18577_2	CHB	133	0.220564	G|G
	366	NA18579_2	CHB	133	0.220564	G|G
	367	NA18582_2	CHB	133	0.220564	G|G
	368	NA18591_2	CHB	133	0.220564	G|G
	369	NA18592_2	CHB	133	0.220564	G|G
	370	NA18593_2	CHB	133	0.220564	G|G
	371	NA18595_2	CHB	133	0.220564	G|G
	372	NA18596_2	CHB	133	0.220564	G|G
	373	NA18597_2	CHB	133	0.220564	G|G
	374	NA18599_2	CHB	133	0.220564	G|G
	375	NA18603_2	CHB	133	0.220564	G|G
	376	NA18605_2	CHB	133	0.220564	G|G
	377	NA18606_2	CHB	133	0.220564	G|G
	378	NA18608_2	CHB	133	0.220564	G|G
	379	NA18609_2	CHB	133	0.220564	G|G
	380	NA18610_2	CHB	133	0.220564	G|G
	381	NA18611_2	CHB	133	0.220564	G|G
	382	NA18612_2	CHB	133	0.220564	G|G
	383	NA18613_1	CHB	133	0.220564	G|G
	384	NA18613_2	CHB	133	0.220564	G|G
	385	NA18615_2	CHB	133	0.220564	G|G
	386	NA18616_2	CHB	133	0.220564	G|G
	387	NA18617_2	CHB	133	0.220564	G|G
	388	NA18618_2	CHB	133	0.220564	G|G
	389	NA18619_2	CHB	133	0.220564	G|G
	390	NA18620_2	CHB	133	0.220564	G|G
	391	NA18622_2	CHB	133	0.220564	G|G
	392	NA18623_2	CHB	133	0.220564	G|G
	393	NA18625_2	CHB	133	0.220564	G|G
	394	NA18626_2	CHB	133	0.220564	G|G
	395	NA18627_2	CHB	133	0.220564	G|G
	396	NA18628_2	CHB	133	0.220564	G|G
	397	NA18629_1	CHB	133	0.220564	G|G
	398	NA18630_2	CHB	133	0.220564	G|G
	399	NA18632_2	CHB	133	0.220564	G|G
	400	NA18633_2	CHB	133	0.220564	G|G
	401	NA18634_2	CHB	133	0.220564	G|G
	402	NA18636_2	CHB	133	0.220564	G|G
	403	NA18637_2	CHB	133	0.220564	G|G
	404	NA18640_2	CHB	133	0.220564	G|G
	405	NA18643_2	CHB	133	0.220564	G|G
	406	NA18644_2	CHB	133	0.220564	G|G
	407	NA18645_2	CHB	133	0.220564	G|G
	408	NA18646_2	CHB	133	0.220564	G|G
	409	NA18648_2	CHB	133	0.220564	G|G
	410	NA18740_2	CHB	133	0.220564	G|G
	411	NA18747_1	CHB	133	0.220564	G|G
	412	NA12342_2	CEU	134	0.222222	G|G
	413	NA12776_2	CEU	134	0.222222	G|G
	414	NA12778_1	CEU	134	0.222222	G|G
	415	NA12815_2	CEU	133	0.220564	G|G
	416	NA12776_1	CEU	133	0.220564	G|G
	417	NA12751_1	CEU	133	0.220564	G|G
	418	NA12750_1	CEU	133	0.220564	G|G
	419	NA11829_2	CEU	133	0.220564	G|G
	420	NA12155_2	CEU	133	0.220564	A|G
	421	NA18633_1	CHB	133	0.220564	G|G
	422	NA18625_1	CHB	133	0.220564	G|G
	423	NA18591_1	CHB	133	0.220564	G|G
	424	NA18566_1	CHB	133	0.220564	G|G
	425	NA18562_1	CHB	133	0.220564	G|G
	426	NA18532_1	CHB	133	0.220564	G|G
	427	NA18557_1	CHB	133	0.220564	G|G
	428	NA11892_1	CEU	135	0.223881	G|G
	429	NA12815_1	CEU	135	0.223881	G|G
	430	NA12751_2	CEU	135	0.223881	G|G
	431	NA12341_2	CEU	135	0.223881	G|G
	432	NA12286_1	CEU	135	0.223881	G|A
	433	NA12058_1	CEU	135	0.223881	G|G
	434	NA11920_2	CEU	135	0.223881	G|G
	435	NA11930_2	CEU	135	0.223881	A|G
	436	NA18647_2	CHB	135	0.223881	G|G
	437	NA18635_2	CHB	135	0.223881	G|G
	438	NA18539_2	CHB	135	0.223881	G|G
	439	NA18624_2	CHB	135	0.223881	G|G
	440	NA18641_2	CHB	136	0.225539	G|G
	441	NA18621_1	CHB	135	0.223881	G|G
	442	NA18757_2	CHB	135	0.223881	G|G
	443	NA18560_1	CHB	128	0.212272	G|G
	444	NA18535_2	CHB	130	0.215589	G|G
	445	NA18571_2	CHB	130	0.215589	G|G
	446	NA18619_1	CHB	132	0.218905	G|G
	447	NA12827_2	CEU	132	0.218905	G|G
	448	HG02851_1	GWD	128	0.212272	G|A
	449	NA18602_1	CHB	130	0.215589	G|G
	450	NA18628_1	CHB	130	0.215589	G|G
	451	NA18533_1	CHB	132	0.218905	G|G
	452	NA12872_1	CEU	134	0.222222	G|G
	453	HG03575_1	MSL	125	0.207297	G|A
	454	HG03057_2	MSL	127	0.210614	A|G
	455	NA18525_1	CHB	131	0.217247	G|G
	456	NA18606_1	CHB	131	0.217247	G|G
	457	NA18748_2	CHB	134	0.222222	G|G
	458	NA18552_2	CHB	134	0.222222	G|G
	459	NA18629_2	CHB	134	0.222222	G|G
	460	NA12489_1	CEU	125	0.207297	G|G
	461	NA07048_1	CEU	126	0.208955	G|G
	462	NA07000_2	CEU	135	0.223881	G|G
	463	NA19317_1	LWK	125	0.207297	G|A
	464	NA19374_2	LWK	125	0.207297	A|G
	465	NA19474_2	LWK	130	0.215589	A|G
	466	NA19118_1	YRI	131	0.217247	G|A
	467	HG02629_2	GWD	131	0.217247	A|G
	468	NA19390_2	LWK	132	0.218905	A|G
	469	HG02879_1	GWD	127	0.210614	G|A
	470	HG02623_1	GWD	127	0.210614	G|A
	471	HG02855_1	GWD	127	0.210614	G|A
	472	NA19463_1	LWK	130	0.215589	G|A
	473	HG02462_2	GWD	130	0.215589	G|G
	474	NA12874_2	CEU	122	0.202322	G|G
	475	NA12842_1	CEU	122	0.202322	G|G
	476	NA12814_1	CEU	122	0.202322	G|G
	477	NA06994_1	CEU	122	0.202322	G|G
	478	NA11995_1	CEU	122	0.202322	G|G
	479	HG03578_1	MSL	99	0.164179	A|A
	480	HG03224_1	MSL	101	0.167496	A|A
	481	HG03578_2	MSL	101	0.167496	A|A
	482	Vindija33.19_1	Neandertal	133	0.220564	A|A
	483	Vindija33.19_2	Neandertal	133	0.220564	A|A
	484	HG02571_1	GWD	126	0.208955	A|G
	485	HG03376_1	MSL	131	0.217247	A|G
	486	HG03563_2	MSL	131	0.217247	A|A
	487	HG03464_1	MSL	133	0.220564	A|A
	488	HG03084_1	MSL	162	0.268657	A|A
	489	HG03572_1	MSL	163	0.270315	A|A
	490	NA19117_2	YRI	166	0.27529	A|A
	491	HG03157_1	ESN	166	0.27529	A|A
	492	HG03451_1	MSL	166	0.27529	A|A
	493	HG03246_1	GWD	166	0.27529	A|A
	494	HG03391_2	MSL	169	0.280265	A|A
	495	HG02813_1	GWD	172	0.28524	A|A
	496	NA18870_2	YRI	174	0.288557	A|A
	497	NA19324_1	LWK	174	0.288557	A|A
	498	NA19350_2	LWK	183	0.303483	A|A
	499	NA19434_2	LWK	183	0.303483	A|A
	500	HG02573_2	GWD	176	0.291874	G|A
	501	NA19314_1	LWK	134	0.222222	A|A
	502	NA19315_2	LWK	134	0.222222	A|A
	503	NA19446_1	LWK	134	0.222222	A|G
	504	NA19466_1	LWK	135	0.223881	A|A
	505	NA19429_2	LWK	135	0.223881	A|A
	506	NA19310_2	LWK	135	0.223881	A|A
	507	NA19384_1	LWK	135	0.223881	A|A
	508	NA18876_1	YRI	135	0.223881	A|A
	509	NA19197_1	YRI	135	0.223881	A|A
	510	HG02772_2	GWD	135	0.223881	A|A
	511	HG02820_2	GWD	135	0.223881	A|A
	512	HG03126_2	ESN	136	0.225539	A|A
	513	HG02870_2	GWD	136	0.225539	A|A
	514	NA19390_1	LWK	136	0.225539	A|G
	515	HG03460_1	MSL	134	0.222222	A|A
	516	NA19210_2	YRI	140	0.232172	A|A
	517	NA19143_1	YRI	140	0.232172	A|A
	518	NA19201_1	YRI	140	0.232172	A|A
	519	HG02977_2	ESN	141	0.233831	A|A
	520	HG03057_1	MSL	141	0.233831	A|G
	521	NA18507_2	YRI	141	0.233831	A|A
	522	NA18520_2	YRI	134	0.222222	A|A
	523	NA18870_1	YRI	134	0.222222	A|A
	524	HG03163_2	ESN	135	0.223881	A|A
	525	HG03518_1	ESN	135	0.223881	A|A
	526	HG03439_2	MSL	135	0.223881	G|A
	527	NA19374_1	LWK	135	0.223881	A|G
	528	NA19385_1	LWK	135	0.223881	A|A
	529	NA18507_1	YRI	135	0.223881	A|A
	530	HG03476_1	MSL	135	0.223881	A|A
	531	HG03470_1	MSL	145	0.240464	A|A
	532	HG02890_2	GWD	145	0.240464	A|A
	533	HG03105_1	ESN	149	0.247098	A|A
	534	HG02666_1	GWD	187	0.310116	A|A
	535	HG03246_2	GWD	187	0.310116	A|A
	536	HG03120_2	ESN	198	0.328358	A|A
	537	HG03436_2	MSL	218	0.361526	G|A
	538	HG03460_2	MSL	218	0.361526	A|A
	539	HG03259_2	GWD	222	0.368159	A|A
	540	HG02570_2	GWD	222	0.368159	A|A
	541	HG02595_2	GWD	222	0.368159	A|A
	542	NA19043_2	LWK	224	0.371476	A|A
	543	NA19454_2	LWK	226	0.374793	A|A
	544	NA12006_2	CEU	226	0.374793	A|A
	545	NA19024_1	LWK	226	0.374793	A|A
	546	NA18508_1	YRI	226	0.374793	A|A
	547	NA18868_2	YRI	226	0.374793	A|A
	548	NA18874_2	YRI	226	0.374793	A|A
	549	NA19197_2	YRI	226	0.374793	A|A
	550	NA19201_2	YRI	226	0.374793	A|A
	551	NA19248_1	YRI	226	0.374793	A|A
	552	HG03172_2	ESN	226	0.374793	A|A
	553	HG03301_1	ESN	226	0.374793	A|A
	554	HG03372_1	ESN	226	0.374793	A|A
	555	HG03025_1	GWD	226	0.374793	A|A
	556	NA19236_2	YRI	227	0.376451	A|A
	557	NA19213_2	YRI	229	0.379768	A|A
	558	NA19321_2	LWK	231	0.383085	A|A
	559	NA19171_1	YRI	231	0.383085	A|A
	560	NA18523_1	YRI	233	0.386401	A|A
	561	NA18873_2	YRI	233	0.386401	G|A
	562	NA19019_2	LWK	234	0.38806	A|A
	563	NA18916_2	YRI	234	0.38806	A|A
	564	HG02611_2	GWD	234	0.38806	A|A
	565	HG02771_1	GWD	234	0.38806	A|A
	566	HG02816_1	GWD	234	0.38806	A|A
	567	HG03354_2	ESN	233	0.386401	A|A
	568	HG03298_1	ESN	233	0.386401	A|A
	569	HG03280_2	ESN	233	0.386401	A|A
	570	HG03166_2	ESN	233	0.386401	A|A
	571	HG03267_2	ESN	233	0.386401	A|A
	572	NA19448_1	LWK	235	0.389718	A|A
	573	HG02646_2	GWD	234	0.38806	A|A
	574	HG03073_1	MSL	236	0.391376	A|A
	575	HG03247_1	GWD	237	0.393035	A|A
	576	NA19309_2	LWK	238	0.394693	A|A
	577	NA19338_2	LWK	234	0.38806	A|A
	578	NA18909_2	YRI	234	0.38806	A|A
	579	NA19093_2	YRI	234	0.38806	A|A
	580	NA19172_2	YRI	234	0.38806	A|A
	581	HG02973_2	ESN	234	0.38806	A|A
	582	HG03160_1	ESN	234	0.38806	A|A
	583	HG03175_1	ESN	234	0.38806	A|A
	584	HG03294_2	ESN	234	0.38806	A|A
	585	HG03064_2	MSL	234	0.38806	A|A
	586	HG03066_2	MSL	234	0.38806	A|A
	587	HG03097_1	MSL	234	0.38806	A|A
	588	HG03556_1	MSL	234	0.38806	A|A
	589	HG03577_1	MSL	234	0.38806	A|A
	590	HG02675_1	GWD	234	0.38806	A|A
	591	HG02716_1	GWD	234	0.38806	A|A
	592	HG02722_1	GWD	234	0.38806	A|A
	593	HG02817_2	GWD	234	0.38806	G|A
	594	HG02882_2	GWD	234	0.38806	A|A
	595	HG03241_2	GWD	234	0.38806	A|A
	596	NA19095_2	YRI	234	0.38806	A|A
	597	HG03363_2	ESN	234	0.38806	A|A
	598	NA11840_1	CEU	234	0.38806	A|G
	599	HG02941_1	ESN	237	0.393035	A|A
	600	NA19147_1	YRI	234	0.38806	A|A
	601	NA19137_1	YRI	234	0.38806	A|A
	602	NA19116_1	YRI	234	0.38806	A|A
	603	NA18924_2	YRI	234	0.38806	A|A
	604	NA18908_2	YRI	234	0.38806	A|A
	605	NA18508_2	YRI	234	0.38806	A|A
	606	NA18520_1	YRI	234	0.38806	A|A
	607	HG03160_2	ESN	234	0.38806	A|A
	608	HG03313_1	ESN	234	0.38806	A|A
	609	HG03367_1	ESN	234	0.38806	A|A
	610	HG02703_2	GWD	234	0.38806	A|A
	611	HG02885_2	GWD	234	0.38806	A|A
	612	HG03040_1	GWD	234	0.38806	A|A
	613	HG03045_1	GWD	234	0.38806	A|A
	614	NA19131_2	YRI	235	0.389718	A|A
	615	NA19428_1	LWK	237	0.393035	A|A
	616	NA19397_1	LWK	237	0.393035	A|A
	617	NA19331_2	LWK	237	0.393035	A|A
	618	NA19309_1	LWK	237	0.393035	A|A
	619	NA19024_2	LWK	237	0.393035	A|A
	620	NA19036_2	LWK	237	0.393035	G|A
	621	NA18510_2	YRI	237	0.393035	A|A
	622	NA18912_1	YRI	237	0.393035	A|A
	623	NA19095_1	YRI	237	0.393035	A|A
	624	NA19153_2	YRI	237	0.393035	A|A
	625	NA19175_1	YRI	237	0.393035	A|A
	626	NA19214_2	YRI	237	0.393035	A|A
	627	NA19222_1	YRI	237	0.393035	A|A
	628	HG03130_2	ESN	237	0.393035	A|A
	629	HG03268_2	ESN	237	0.393035	A|A
	630	NA18516_1	YRI	237	0.393035	A|G
	631	HG03082_1	MSL	237	0.393035	A|G
	632	HG03388_1	MSL	237	0.393035	A|A
	633	HG03432_1	MSL	237	0.393035	A|A
	634	HG03461_1	MSL	237	0.393035	A|A
	635	HG03547_1	MSL	237	0.393035	A|A
	636	HG02583_2	GWD	237	0.393035	A|A
	637	HG02586_1	GWD	237	0.393035	A|A
	638	HG02887_2	GWD	237	0.393035	A|A
	639	HG03385_2	MSL	238	0.394693	A|A
	640	HG03577_2	MSL	237	0.393035	A|A
	641	NA19307_2	LWK	238	0.394693	A|A
	642	NA19207_2	YRI	238	0.394693	A|A
	643	NA19437_2	LWK	239	0.396352	A|A
	644	NA19403_2	LWK	239	0.396352	G|A
	645	NA19035_2	LWK	239	0.396352	A|A
	646	NA19383_1	LWK	239	0.396352	A|A
	647	HG03099_2	ESN	239	0.396352	A|A
	648	HG03114_1	ESN	239	0.396352	A|A
	649	HG03124_1	ESN	239	0.396352	A|A
	650	HG03455_1	MSL	239	0.396352	A|A
	651	HG02464_1	GWD	239	0.396352	A|A
	652	HG02570_1	GWD	239	0.396352	A|A
	653	HG02610_1	GWD	239	0.396352	A|A
	654	HG02614_1	GWD	239	0.396352	A|A
	655	HG02852_1	GWD	239	0.396352	A|G
	656	HG02895_2	GWD	239	0.396352	A|A
	657	NA19308_1	LWK	241	0.399668	A|A
	658	NA19209_2	YRI	241	0.399668	A|A
	659	NA12234_2	CEU	239	0.396352	G|A
	660	NA06984_1	CEU	240	0.39801	A|G
	661	NA10847_2	CEU	240	0.39801	G|A
	662	NA19102_2	YRI	241	0.399668	A|A
	663	HG03442_2	MSL	241	0.399668	A|A
	664	HG03445_1	MSL	241	0.399668	A|A
	665	HG02561_1	GWD	241	0.399668	A|A
	666	HG02583_1	GWD	241	0.399668	A|A
	667	HG02839_1	GWD	241	0.399668	A|A
	668	NA12249_1	CEU	241	0.399668	A|G
	669	NA12286_2	CEU	241	0.399668	G|A
	670	NA12340_2	CEU	241	0.399668	G|A
	671	NA12399_1	CEU	241	0.399668	A|G
	672	NA12414_1	CEU	241	0.399668	A|G
	673	HG02675_2	GWD	240	0.39801	A|A
	674	HG02884_2	GWD	240	0.39801	A|A
	675	HG03259_1	GWD	240	0.39801	A|A
	676	NA12873_2	CEU	242	0.401327	G|A
	677	NA12829_1	CEU	242	0.401327	A|G
	678	NA12760_1	CEU	242	0.401327	A|G
	679	NA12400_1	CEU	242	0.401327	A|G
	680	NA12347_2	CEU	242	0.401327	G|A
	681	NA12045_2	CEU	242	0.401327	G|A
	682	NA11994_1	CEU	242	0.401327	A|G
	683	NA11919_1	CEU	242	0.401327	A|G
	684	NA11918_1	CEU	242	0.401327	A|G
	685	NA11831_2	CEU	242	0.401327	G|A
	686	NA07056_1	CEU	242	0.401327	A|A
	687	NA10851_1	CEU	242	0.401327	A|G
	688	NA12154_2	CEU	241	0.399668	G|A
	689	NA18864_1	YRI	240	0.39801	A|A
	690	NA19189_1	YRI	240	0.39801	A|A
	691	HG02855_2	GWD	242	0.401327	G|A
	692	HG02799_2	GWD	242	0.401327	A|A
	693	HG02840_1	GWD	242	0.401327	A|G
	694	HG03240_2	GWD	243	0.402985	G|A
	695	HG02811_2	GWD	244	0.404643	A|A
	696	NA19466_2	LWK	237	0.393035	A|A
	697	NA19471_2	LWK	238	0.394693	A|A
	698	NA19360_2	LWK	229	0.379768	A|A
	699	NA19319_1	LWK	235	0.389718	A|A
	700	NA19037_2	LWK	235	0.389718	A|A
	701	NA19314_2	LWK	235	0.389718	A|A
	702	NA19092_2	YRI	235	0.389718	A|A
	703	NA19159_2	YRI	235	0.389718	A|A
	704	HG02938_1	ESN	235	0.389718	A|A
	705	HG03343_2	ESN	235	0.389718	A|A
	706	HG03515_1	ESN	235	0.389718	A|A
	707	HG03410_1	MSL	235	0.389718	A|A
	708	HG03458_1	MSL	235	0.389718	A|A
	709	HG03583_2	MSL	235	0.389718	G|A
	710	HG02595_1	GWD	235	0.389718	A|A
	711	HG02702_2	GWD	235	0.389718	A|A
	712	HG03538_1	GWD	235	0.389718	A|A
	713	NA19328_2	LWK	236	0.391376	A|A
	714	NA19472_2	LWK	236	0.391376	A|A
	715	NA18877_1	YRI	236	0.391376	A|A
	716	NA19102_1	YRI	236	0.391376	A|A
	717	NA19160_2	YRI	236	0.391376	G|A
	718	NA19198_1	YRI	236	0.391376	A|A
	719	NA19209_1	YRI	236	0.391376	A|A
	720	NA19210_1	YRI	236	0.391376	A|A
	721	HG02971_2	ESN	236	0.391376	A|A
	722	HG03129_1	ESN	236	0.391376	A|A
	723	HG03133_2	ESN	236	0.391376	G|A
	724	HG03291_1	ESN	236	0.391376	A|A
	725	HG03291_2	ESN	236	0.391376	A|A
	726	HG03366_2	ESN	236	0.391376	A|A
	727	HG03073_2	MSL	236	0.391376	A|A
	728	HG03419_1	MSL	236	0.391376	A|A
	729	HG03558_1	MSL	236	0.391376	A|A
	730	HG02464_2	GWD	236	0.391376	A|A
	731	HG02465_1	GWD	236	0.391376	A|A
	732	HG02611_1	GWD	236	0.391376	A|A
	733	HG02620_1	GWD	236	0.391376	A|A
	734	HG02667_2	GWD	236	0.391376	G|A
	735	HG02772_1	GWD	236	0.391376	A|A
	736	HG02887_1	GWD	236	0.391376	A|A
	737	HG03046_1	GWD	236	0.391376	A|A
	738	HG03538_2	GWD	236	0.391376	A|A
	739	NA18502_2	YRI	235	0.389718	A|A
	740	HG02861_1	GWD	235	0.389718	A|A
	741	HG03055_1	MSL	236	0.391376	A|A
	742	HG02804_2	GWD	236	0.391376	A|A
	743	NA19448_2	LWK	237	0.393035	A|A
	744	NA19439_2	LWK	237	0.393035	A|A
	745	NA19384_2	LWK	237	0.393035	A|A
	746	NA19310_1	LWK	237	0.393035	A|A
	747	NA19346_1	LWK	237	0.393035	A|A
	748	HG03049_2	GWD	237	0.393035	A|A
	749	HG03025_2	GWD	235	0.389718	A|A
	750	HG02819_2	GWD	236	0.391376	A|A
	751	HG03559_2	MSL	239	0.396352	A|A
	752	HG02819_1	GWD	235	0.389718	A|A
	753	NA18934_2	YRI	236	0.391376	G|A
	754	NA19440_1	LWK	237	0.393035	A|A
	755	HG02634_1	GWD	235	0.389718	A|A
	756	HG02629_1	GWD	239	0.396352	A|G
	757	NA19223_2	YRI	236	0.391376	A|A
	758	NA18504_2	YRI	237	0.393035	A|A
	759	NA18505_1	YRI	237	0.393035	A|A
	760	HG02722_2	GWD	237	0.393035	A|A
	761	HG03175_2	ESN	238	0.394693	A|A
	762	NA18864_2	YRI	237	0.393035	A|A
	763	NA19206_2	YRI	236	0.391376	A|A
	764	HG03304_2	ESN	236	0.391376	A|A
	765	NA18865_1	YRI	237	0.393035	A|A
	766	NA19017_1	LWK	238	0.394693	A|A
	767	NA19404_2	LWK	238	0.394693	A|A
	768	NA18488_2	YRI	238	0.394693	G|A
	769	NA18879_2	YRI	238	0.394693	A|A
	770	NA18910_2	YRI	238	0.394693	A|A
	771	NA19098_2	YRI	238	0.394693	A|A
	772	NA19121_1	YRI	238	0.394693	A|G
	773	NA19129_2	YRI	238	0.394693	A|A
	774	NA19149_1	YRI	238	0.394693	A|A
	775	NA19185_1	YRI	238	0.394693	A|A
	776	NA19189_2	YRI	238	0.394693	A|A
	777	HG03124_2	ESN	238	0.394693	A|A
	778	HG03198_1	ESN	238	0.394693	A|G
	779	HG03363_1	ESN	238	0.394693	A|A
	780	HG03518_2	ESN	238	0.394693	A|A
	781	HG03521_1	ESN	238	0.394693	A|A
	782	HG03074_2	MSL	238	0.394693	A|A
	783	HG03078_2	MSL	238	0.394693	A|A
	784	HG03428_1	MSL	238	0.394693	A|A
	785	HG02679_2	GWD	238	0.394693	A|A
	786	HG02715_1	GWD	238	0.394693	A|A
	787	HG02804_1	GWD	238	0.394693	A|A
	788	HG02891_2	GWD	238	0.394693	A|A
	789	HG03129_2	ESN	239	0.396352	A|A
	790	NA19346_2	LWK	237	0.393035	A|A
	791	NA19028_2	LWK	237	0.393035	A|A
	792	NA19328_1	LWK	237	0.393035	A|A
	793	HG03298_2	ESN	237	0.393035	A|A
	794	HG03091_2	MSL	237	0.393035	A|A
	795	HG03209_2	MSL	237	0.393035	A|A
	796	HG03565_1	MSL	237	0.393035	A|A
	797	HG03499_2	ESN	238	0.394693	A|A
	798	HG03372_2	ESN	238	0.394693	A|A
	799	HG03354_1	ESN	238	0.394693	A|A
	800	HG03135_1	ESN	238	0.394693	A|A
	801	HG03280_1	ESN	238	0.394693	A|A
	802	HG03478_2	MSL	238	0.394693	A|A
	803	HG03484_2	MSL	238	0.394693	A|A
	804	HG03028_1	GWD	238	0.394693	A|A
	805	HG02895_1	GWD	237	0.393035	A|A
	806	HG02814_1	GWD	237	0.393035	A|A
	807	HG02808_1	GWD	237	0.393035	A|A
	808	HG02628_2	GWD	237	0.393035	A|A
	809	HG02645_2	GWD	237	0.393035	A|A
	810	NA19223_1	YRI	238	0.394693	A|A
	811	NA18917_1	YRI	238	0.394693	A|G
	812	NA18511_2	YRI	238	0.394693	A|A
	813	NA18876_2	YRI	238	0.394693	A|A
	814	HG02943_2	ESN	238	0.394693	A|A
	815	HG03193_1	ESN	238	0.394693	A|A
	816	HG03279_2	ESN	238	0.394693	A|A
	817	HG03297_2	ESN	238	0.394693	A|A
	818	HG03054_1	MSL	238	0.394693	A|A
	819	HG03072_1	MSL	238	0.394693	A|A
	820	HG03079_2	MSL	238	0.394693	A|A
	821	HG03224_2	MSL	238	0.394693	A|A
	822	HG03382_1	MSL	238	0.394693	A|A
	823	HG03397_1	MSL	238	0.394693	A|A
	824	HG03479_2	MSL	238	0.394693	G|A
	825	HG03548_1	MSL	238	0.394693	A|A
	826	HG03565_2	MSL	238	0.394693	A|A
	827	HG02568_2	GWD	238	0.394693	A|A
	828	HG02582_1	GWD	238	0.394693	A|A
	829	HG02589_2	GWD	238	0.394693	A|A
	830	HG02642_2	GWD	238	0.394693	A|A
	831	HG02645_1	GWD	238	0.394693	A|A
	832	HG02666_2	GWD	238	0.394693	A|A
	833	HG02716_2	GWD	238	0.394693	A|A
	834	HG02756_2	GWD	238	0.394693	A|A
	835	HG02768_1	GWD	238	0.394693	A|A
	836	HG02836_1	GWD	238	0.394693	A|A
	837	HG02836_2	GWD	238	0.394693	A|A
	838	HG02860_1	GWD	238	0.394693	A|A
	839	HG02983_2	GWD	238	0.394693	A|A
	840	HG03024_2	GWD	238	0.394693	A|A
	841	NA19452_1	LWK	239	0.396352	A|A
	842	NA19393_1	LWK	239	0.396352	A|A
	843	NA19431_1	LWK	239	0.396352	A|A
	844	NA18498_1	YRI	239	0.396352	A|A
	845	NA18499_2	YRI	239	0.396352	A|A
	846	NA18853_2	YRI	239	0.396352	G|A
	847	NA19119_2	YRI	239	0.396352	G|A
	848	NA19146_1	YRI	239	0.396352	A|A
	849	NA19247_1	YRI	239	0.396352	A|A
	850	HG02922_1	ESN	239	0.396352	A|A
	851	HG02944_1	ESN	239	0.396352	A|A
	852	HG02970_1	ESN	239	0.396352	A|A
	853	HG03120_1	ESN	239	0.396352	A|A
	854	HG03123_1	ESN	239	0.396352	A|A
	855	HG03127_2	ESN	239	0.396352	A|A
	856	HG03168_1	ESN	239	0.396352	A|A
	857	HG03265_2	ESN	239	0.396352	A|A
	858	HG03300_1	ESN	239	0.396352	A|A
	859	HG03303_1	ESN	239	0.396352	A|A
	860	HG03369_2	ESN	239	0.396352	A|A
	861	HG03514_1	ESN	239	0.396352	A|A
	862	HG03521_2	ESN	239	0.396352	A|A
	863	HG03077_2	MSL	239	0.396352	A|A
	864	HG02594_2	GWD	239	0.396352	A|A
	865	HG02721_2	GWD	239	0.396352	A|A
	866	HG02771_2	GWD	239	0.396352	A|A
	867	HG02814_2	GWD	239	0.396352	A|A
	868	HG02861_2	GWD	239	0.396352	A|A
	869	HG03027_1	GWD	239	0.396352	A|A
	870	HG03247_2	GWD	239	0.396352	A|A
	871	HG03311_1	ESN	239	0.396352	A|A
	872	NA19324_2	LWK	240	0.39801	A|A
	873	NA19394_2	LWK	241	0.399668	A|A
	874	NA19461_2	LWK	241	0.399668	A|A
	875	HG03297_1	ESN	240	0.39801	A|A
	876	HG02979_2	ESN	236	0.391376	A|A
	877	HG03024_1	GWD	236	0.391376	A|A
	878	HG03378_1	MSL	237	0.393035	A|A
	879	HG03241_1	GWD	237	0.393035	A|A
	880	HG03557_2	MSL	238	0.394693	A|A
	881	HG03074_1	MSL	239	0.396352	A|A
	882	NA19030_2	LWK	233	0.386401	A|A
	883	HG03511_1	ESN	241	0.399668	A|A
	884	NA19451_2	LWK	240	0.39801	A|A
	885	NA19351_1	LWK	240	0.39801	A|A
	886	NA19355_2	LWK	240	0.39801	A|A
	887	NA18878_1	YRI	240	0.39801	A|A
	888	NA18924_1	YRI	240	0.39801	A|A
	889	NA19096_1	YRI	240	0.39801	A|A
	890	NA19096_2	YRI	240	0.39801	A|A
	891	HG02947_2	ESN	240	0.39801	A|A
	892	HG03108_2	ESN	240	0.39801	A|A
	893	HG03112_1	ESN	240	0.39801	A|A
	894	HG03168_2	ESN	240	0.39801	A|A
	895	HG02882_1	GWD	240	0.39801	A|A
	896	HG02890_1	GWD	240	0.39801	A|A
	897	HG03039_1	GWD	240	0.39801	A|A
	898	NA19315_1	LWK	241	0.399668	A|A
	899	HG03437_1	MSL	241	0.399668	A|A
	900	HG03470_2	MSL	241	0.399668	A|A
	901	HG02759_1	GWD	240	0.39801	A|A
	902	NA19439_1	LWK	241	0.399668	A|A
	903	NA19435_2	LWK	241	0.399668	A|A
	904	NA19316_1	LWK	241	0.399668	A|A
	905	NA19380_1	LWK	241	0.399668	A|A
	906	HG03111_1	ESN	243	0.402985	A|A
	907	HG03130_1	ESN	241	0.399668	A|A
	908	HG03058_1	MSL	242	0.401327	A|G
	909	HG03461_2	MSL	242	0.401327	A|A
	910	NA19307_1	LWK	242	0.401327	A|A
	911	NA19338_1	LWK	242	0.401327	A|A
	912	NA19099_1	YRI	242	0.401327	A|A
	913	HG02946_2	ESN	242	0.401327	A|A
	914	HG03271_2	ESN	242	0.401327	A|A
	915	NA19443_2	LWK	242	0.401327	A|A
	916	NA19144_1	YRI	245	0.406302	A|A
	917	HG02891_1	GWD	241	0.399668	A|A
	918	NA18519_1	YRI	237	0.393035	A|A
	919	HG02760_2	GWD	238	0.394693	A|A
	920	NA12287_2	CEU	240	0.39801	G|A
	921	NA19395_1	LWK	241	0.399668	A|A
	922	NA19475_2	LWK	235	0.389718	A|A
	923	NA19473_2	LWK	235	0.389718	A|A
	924	NA19454_1	LWK	235	0.389718	A|A
	925	NA19378_1	LWK	235	0.389718	A|A
	926	NA19436_1	LWK	235	0.389718	A|A
	927	NA19020_2	LWK	236	0.391376	A|A
	928	NA19457_1	LWK	236	0.391376	A|A
	929	NA19376_2	LWK	236	0.391376	A|A
	930	NA19350_1	LWK	236	0.391376	A|A
	931	NA19320_1	LWK	236	0.391376	A|A
	932	NA19042_1	LWK	236	0.391376	A|A
	933	NA19317_2	LWK	236	0.391376	G|A
	934	HG03055_2	MSL	236	0.391376	A|A
	935	HG03081_2	MSL	236	0.391376	G|A
	936	HG03410_2	MSL	236	0.391376	A|A
	937	HG02610_2	GWD	236	0.391376	A|A
	938	NA19327_2	LWK	237	0.393035	G|A
	939	NA19038_1	LWK	237	0.393035	A|A
	940	NA19019_1	LWK	237	0.393035	A|A
	941	NA19031_1	LWK	237	0.393035	A|A
	942	NA18856_2	YRI	237	0.393035	A|A
	943	NA18865_2	YRI	237	0.393035	A|A
	944	NA18879_1	YRI	237	0.393035	A|A
	945	NA18933_2	YRI	237	0.393035	A|A
	946	NA19138_2	YRI	237	0.393035	A|A
	947	NA19248_2	YRI	237	0.393035	A|A
	948	HG02968_2	ESN	237	0.393035	A|A
	949	HG03115_1	ESN	237	0.393035	A|A
	950	HG03117_1	ESN	237	0.393035	A|A
	951	HG03136_1	ESN	237	0.393035	A|G
	952	HG03162_2	ESN	237	0.393035	A|A
	953	HG03172_1	ESN	237	0.393035	A|A
	954	HG03301_2	ESN	237	0.393035	A|A
	955	HG03520_1	ESN	237	0.393035	A|A
	956	HG03097_2	MSL	237	0.393035	A|A
	957	HG03380_1	MSL	237	0.393035	A|A
	958	HG03476_2	MSL	237	0.393035	A|A
	959	HG02813_2	GWD	237	0.393035	A|A
	960	HG03039_2	GWD	237	0.393035	A|A
	961	NA19206_1	YRI	238	0.394693	A|A
	962	NA19431_2	LWK	240	0.39801	A|A
	963	HG02643_1	GWD	239	0.396352	A|A
	964	HG02703_1	GWD	241	0.399668	A|A
	965	HG03442_1	MSL	238	0.394693	A|A
	966	NA19467_1	LWK	240	0.39801	A|A
	967	NA19355_1	LWK	240	0.39801	A|A
	968	NA19347_2	LWK	240	0.39801	A|A
	969	NA19026_2	LWK	240	0.39801	A|A
	970	NA19027_2	LWK	240	0.39801	A|A
	971	NA18933_1	YRI	240	0.39801	A|A
	972	NA19130_1	YRI	240	0.39801	A|A
	973	HG03109_1	ESN	240	0.39801	A|A
	974	HG03311_2	ESN	240	0.39801	A|A
	975	HG03095_2	MSL	240	0.39801	A|A
	976	HG03484_1	MSL	240	0.39801	A|A
	977	HG03548_2	MSL	240	0.39801	A|A
	978	NA19185_2	YRI	238	0.394693	A|A
	979	NA19391_2	LWK	239	0.396352	A|A
	980	NA19323_2	LWK	237	0.393035	A|A
	981	NA18881_1	YRI	237	0.393035	A|A
	982	NA18881_2	YRI	237	0.393035	A|A
	983	NA19141_1	YRI	237	0.393035	A|A
	984	NA19238_1	YRI	237	0.393035	A|A
	985	HG03267_1	ESN	237	0.393035	A|A
	986	HG02465_2	GWD	237	0.393035	A|A
	987	HG03040_2	GWD	237	0.393035	A|A
	988	HG02799_1	GWD	243	0.402985	A|A
	989	NA19131_1	YRI	237	0.393035	A|A
	990	HG02763_1	GWD	237	0.393035	A|A
	991	HG03428_2	MSL	242	0.401327	A|A
	992	HG02811_1	GWD	243	0.402985	A|A
	993	NA19316_2	LWK	244	0.404643	A|A
	994	NA19347_1	LWK	244	0.404643	A|A
	995	NA18498_2	YRI	244	0.404643	A|A
	996	NA19093_1	YRI	244	0.404643	A|A
	997	NA19107_1	YRI	244	0.404643	A|A
	998	NA19198_2	YRI	244	0.404643	A|A
	999	NA19236_1	YRI	244	0.404643	A|A
	1000	HG03166_1	ESN	244	0.404643	A|A
	1001	HG03195_2	ESN	244	0.404643	G|A
	1002	HG03270_2	ESN	244	0.404643	A|A
	1003	HG03370_2	ESN	244	0.404643	A|A
	1004	HG03079_1	MSL	244	0.404643	A|A
	1005	HG03084_2	MSL	244	0.404643	A|A
	1006	HG03095_1	MSL	244	0.404643	A|A
	1007	HG03432_2	MSL	244	0.404643	A|A
	1008	HG03433_2	MSL	244	0.404643	A|A
	1009	HG03452_2	MSL	244	0.404643	A|A
	1010	HG03458_2	MSL	244	0.404643	A|A
	1011	HG03556_2	MSL	244	0.404643	A|A
	1012	HG03557_1	MSL	244	0.404643	A|A
	1013	HG02461_2	GWD	244	0.404643	A|A
	1014	HG02588_1	GWD	244	0.404643	A|A
	1015	HG02676_2	GWD	244	0.404643	G|A
	1016	HG02702_1	GWD	244	0.404643	A|A
	1017	HG02757_1	GWD	244	0.404643	A|A
	1018	HG02768_2	GWD	244	0.404643	A|A
	1019	HG02769_2	GWD	244	0.404643	A|A
	1020	HG02798_2	GWD	244	0.404643	A|A
	1021	HG02870_1	GWD	244	0.404643	A|A
	1022	HG02879_2	GWD	244	0.404643	G|A
	1023	HG03048_2	GWD	244	0.404643	A|A
	1024	HG03108_1	ESN	243	0.402985	A|A
	1025	HG03052_2	MSL	243	0.402985	A|A
	1026	HG02807_2	GWD	243	0.402985	A|A
	1027	NA19456_1	LWK	245	0.406302	A|A
	1028	NA18522_1	YRI	245	0.406302	A|A
	1029	NA19149_2	YRI	245	0.406302	A|A
	1030	NA19200_1	YRI	245	0.406302	A|A
	1031	NA19257_1	YRI	245	0.406302	A|G
	1032	HG02922_2	ESN	245	0.406302	A|A
	1033	HG02953_1	ESN	245	0.406302	A|G
	1034	HG02968_1	ESN	245	0.406302	A|A
	1035	HG03300_2	ESN	245	0.406302	A|A
	1036	HG03514_2	ESN	245	0.406302	A|A
	1037	HG03385_1	MSL	245	0.406302	A|A
	1038	HG03452_1	MSL	245	0.406302	A|A
	1039	HG03571_1	MSL	245	0.406302	A|A
	1040	HG02808_2	GWD	245	0.406302	A|A
	1041	HG03313_2	ESN	245	0.406302	A|A
	1042	HG03394_1	MSL	245	0.406302	A|A
	1043	HG02588_2	GWD	245	0.406302	A|A
	1044	HG02756_1	GWD	245	0.406302	A|A
	1045	HG02837_1	GWD	245	0.406302	A|A
	1046	NA19023_2	LWK	245	0.406302	G|A
	1047	NA19377_2	LWK	245	0.406302	A|A
	1048	NA19462_2	LWK	246	0.40796	A|A
	1049	NA19440_2	LWK	235	0.389718	A|A
	1050	NA19436_2	LWK	235	0.389718	A|A
	1051	NA19399_2	LWK	235	0.389718	A|A
	1052	NA19393_2	LWK	235	0.389718	A|A
	1053	NA19385_2	LWK	235	0.389718	A|A
	1054	NA19379_2	LWK	235	0.389718	A|A
	1055	NA19323_1	LWK	235	0.389718	A|A
	1056	NA19028_1	LWK	235	0.389718	A|A
	1057	NA19030_1	LWK	235	0.389718	A|A
	1058	NA18486_1	YRI	235	0.389718	A|A
	1059	NA18867_1	YRI	235	0.389718	A|A
	1060	NA18867_2	YRI	235	0.389718	A|A
	1061	NA18916_1	YRI	235	0.389718	A|A
	1062	NA19175_2	YRI	235	0.389718	A|A
	1063	NA19225_1	YRI	235	0.389718	A|A
	1064	HG03139_2	ESN	235	0.389718	A|A
	1065	HG03199_1	ESN	235	0.389718	A|A
	1066	HG03294_1	ESN	235	0.389718	A|A
	1067	HG03060_2	MSL	235	0.389718	A|A
	1068	HG03091_1	MSL	235	0.389718	A|A
	1069	HG03380_2	MSL	235	0.389718	A|A
	1070	HG03547_2	MSL	235	0.389718	A|A
	1071	HG02635_1	GWD	235	0.389718	A|A
	1072	HG02839_2	GWD	235	0.389718	A|A
	1073	HG02854_2	GWD	235	0.389718	A|A
	1074	HG03027_2	GWD	235	0.389718	A|A
	1075	HG03028_2	GWD	235	0.389718	A|A
	1076	HG03048_1	GWD	235	0.389718	A|A
	1077	HG03258_1	GWD	235	0.389718	A|G
	1078	HG03539_1	GWD	235	0.389718	A|A
	1079	NA18489_2	YRI	236	0.391376	A|A
	1080	NA19147_2	YRI	236	0.391376	A|A
	1081	HG03193_2	ESN	236	0.391376	A|A
	1082	HG03209_1	MSL	236	0.391376	A|A
	1083	HG03109_2	ESN	236	0.391376	A|A
	1084	HG02947_1	ESN	236	0.391376	A|A
	1085	HG02977_1	ESN	236	0.391376	A|A
	1086	NA19394_1	LWK	237	0.393035	A|A
	1087	NA19235_2	YRI	239	0.396352	A|A
	1088	NA19247_2	YRI	239	0.396352	A|A
	1089	HG03196_2	ESN	239	0.396352	A|A
	1090	HG02461_1	GWD	239	0.396352	A|A
	1091	HG02585_1	GWD	239	0.396352	A|G
	1092	HG02594_1	GWD	239	0.396352	A|A
	1093	HG02679_1	GWD	239	0.396352	A|A
	1094	HG02798_1	GWD	239	0.396352	A|A
	1095	HG02643_2	GWD	239	0.396352	A|A
	1096	HG02763_2	GWD	241	0.399668	A|A
	1097	NA19153_1	YRI	245	0.406302	A|A
	1098	NA19457_2	LWK	233	0.386401	A|A
	1099	NA19171_2	YRI	233	0.386401	A|A
	1100	NA19238_2	YRI	233	0.386401	A|A
	1101	HG03123_2	ESN	233	0.386401	A|A
	1102	HG02983_1	GWD	233	0.386401	A|A
	1103	NA18908_1	YRI	234	0.38806	A|A
	1104	NA19473_1	LWK	236	0.391376	A|A
	1105	NA19461_1	LWK	236	0.391376	A|A
	1106	NA19428_2	LWK	236	0.391376	A|A
	1107	NA19404_1	LWK	236	0.391376	A|A
	1108	NA19380_2	LWK	236	0.391376	A|A
	1109	NA19379_1	LWK	236	0.391376	A|A
	1110	NA19334_2	LWK	236	0.391376	A|A
	1111	NA19312_2	LWK	236	0.391376	A|A
	1112	NA19318_1	LWK	236	0.391376	A|G
	1113	NA18856_1	YRI	236	0.391376	A|A
	1114	NA19107_2	YRI	236	0.391376	A|A
	1115	NA19256_2	YRI	236	0.391376	A|A
	1116	NA19332_1	LWK	238	0.394693	A|A
	1117	HG03446_1	MSL	240	0.39801	A|A
	1118	HG02721_1	GWD	240	0.39801	A|A
	1119	HG03096_2	MSL	234	0.38806	A|A
	1120	NA19319_2	LWK	238	0.394693	A|A
	1121	HG03559_1	MSL	228	0.378109	A|A
	1122	HG03069_2	MSL	236	0.391376	A|A
	1123	NA12144_1	CEU	226	0.374793	A|G
	1124	NA19320_2	LWK	233	0.386401	A|A
	1125	NA19200_2	YRI	237	0.393035	A|A
	1126	HG03121_2	ESN	237	0.393035	A|A
	1127	NA18517_1	YRI	239	0.396352	A|A
	1128	HG03517_1	ESN	239	0.396352	A|A
	1129	NA19443_1	LWK	233	0.386401	A|A
	1130	NA19397_2	LWK	233	0.386401	A|A
	1131	NA19383_2	LWK	233	0.386401	A|A
	1132	NA19377_1	LWK	233	0.386401	A|A
	1133	NA19376_1	LWK	233	0.386401	A|A
	1134	NA19308_2	LWK	233	0.386401	A|A
	1135	NA19375_1	LWK	233	0.386401	A|G
	1136	NA18910_1	YRI	233	0.386401	A|A
	1137	NA19098_1	YRI	233	0.386401	A|A
	1138	NA19143_2	YRI	233	0.386401	A|A
	1139	HG02574_2	GWD	235	0.389718	G|A
	1140	HG02805_1	GWD	235	0.389718	A|A
	1141	HG03445_2	MSL	235	0.389718	A|A
	1142	NA19455_2	LWK	236	0.391376	A|A
	1143	NA19445_1	LWK	236	0.391376	A|A
	1144	NA19332_2	LWK	236	0.391376	A|A
	1145	NA19020_1	LWK	236	0.391376	A|A
	1146	NA19026_1	LWK	236	0.391376	A|A
	1147	NA18502_1	YRI	236	0.391376	A|A
	1148	NA18519_2	YRI	236	0.391376	A|A
	1149	NA18868_1	YRI	236	0.391376	A|A
	1150	NA18871_2	YRI	236	0.391376	A|A
	1151	NA19114_2	YRI	236	0.391376	A|A
	1152	NA19117_1	YRI	236	0.391376	A|A
	1153	NA19152_1	YRI	236	0.391376	A|A
	1154	NA19159_1	YRI	236	0.391376	A|A
	1155	NA19184_1	YRI	236	0.391376	A|A
	1156	NA19204_2	YRI	236	0.391376	A|A
	1157	HG02938_2	ESN	236	0.391376	A|A
	1158	HG02943_1	ESN	236	0.391376	A|A
	1159	HG02952_2	ESN	236	0.391376	A|A
	1160	HG02971_1	ESN	236	0.391376	A|A
	1161	HG02974_2	ESN	236	0.391376	A|A
	1162	HG03111_2	ESN	236	0.391376	A|A
	1163	HG03117_2	ESN	236	0.391376	A|A
	1164	HG03169_2	ESN	236	0.391376	G|A
	1165	HG03190_2	ESN	236	0.391376	A|A
	1166	HG03271_1	ESN	236	0.391376	A|A
	1167	HG03279_1	ESN	236	0.391376	A|A
	1168	HG03352_1	ESN	236	0.391376	A|A
	1169	HG03366_1	ESN	236	0.391376	A|A
	1170	HG03064_1	MSL	236	0.391376	A|A
	1171	HG03066_1	MSL	236	0.391376	A|A
	1172	HG03072_2	MSL	236	0.391376	A|A
	1173	HG03096_1	MSL	236	0.391376	A|A
	1174	HG03382_2	MSL	236	0.391376	A|A
	1175	HG03437_2	MSL	236	0.391376	A|A
	1176	HG03457_1	MSL	236	0.391376	A|A
	1177	HG03472_1	MSL	236	0.391376	A|A
	1178	HG03563_1	MSL	236	0.391376	A|A
	1179	HG02568_1	GWD	236	0.391376	A|A
	1180	HG02589_1	GWD	236	0.391376	A|A
	1181	HG02623_2	GWD	236	0.391376	G|A
	1182	HG02642_1	GWD	236	0.391376	A|A
	1183	HG02816_2	GWD	236	0.391376	A|A
	1184	HG02851_2	GWD	236	0.391376	G|A
	1185	HG02860_2	GWD	236	0.391376	A|A
	1186	HG03045_2	GWD	236	0.391376	A|A
	1187	HG03046_2	GWD	236	0.391376	A|A
	1188	HG03196_1	ESN	237	0.393035	A|A
	1189	NA19043_1	LWK	236	0.391376	A|A
	1190	NA18505_2	YRI	236	0.391376	A|A
	1191	NA18511_1	YRI	236	0.391376	A|A
	1192	NA18874_1	YRI	236	0.391376	A|A
	1193	NA18877_2	YRI	236	0.391376	A|A
	1194	NA19114_1	YRI	236	0.391376	A|A
	1195	NA19138_1	YRI	236	0.391376	A|A
	1196	NA19152_2	YRI	236	0.391376	A|A
	1197	NA19190_1	YRI	236	0.391376	A|A
	1198	NA19239_1	YRI	236	0.391376	A|G
	1199	HG02974_1	ESN	236	0.391376	A|A
	1200	HG03189_1	ESN	236	0.391376	A|A
	1201	HG03199_2	ESN	236	0.391376	A|A
	1202	HG03342_1	ESN	236	0.391376	A|A
	1203	HG03457_2	MSL	236	0.391376	A|A
	1204	HG03571_2	MSL	236	0.391376	A|A
	1205	HG02635_2	GWD	236	0.391376	A|A
	1206	HG02759_2	GWD	236	0.391376	A|A
	1207	NA19360_1	LWK	237	0.393035	A|A
	1208	NA19449_2	LWK	237	0.393035	A|A
	1209	NA19472_1	LWK	237	0.393035	A|A
	1210	NA19445_2	LWK	237	0.393035	A|A
	1211	NA18517_2	YRI	237	0.393035	A|A
	1212	HG03100_1	ESN	237	0.393035	A|A
	1213	HG03163_1	ESN	237	0.393035	A|A
	1214	HG03270_1	ESN	237	0.393035	A|A
	1215	HG03054_2	MSL	237	0.393035	A|A
	1216	HG03394_2	MSL	237	0.393035	A|A
	1217	HG03567_1	MSL	237	0.393035	A|A
	1218	HG02634_2	GWD	237	0.393035	A|A
	1219	HG02805_2	GWD	237	0.393035	A|A
	1220	HG02820_1	GWD	237	0.393035	A|A
	1221	HG02881_2	GWD	237	0.393035	G|A
	1222	NA18522_2	YRI	238	0.394693	A|A
	1223	HG03433_1	MSL	239	0.396352	A|A
	1224	HG03511_2	ESN	238	0.394693	A|A
	1225	NA19399_1	LWK	240	0.39801	A|A
	1226	NA18558_2	CHB	238	0.394693	G|A
	1227	NA19467_2	LWK	238	0.394693	A|A
	1228	NA19378_2	LWK	233	0.386401	A|A
	1229	NA19017_2	LWK	235	0.389718	A|A
	1230	NA19475_1	LWK	235	0.389718	A|A
	1231	NA19429_1	LWK	236	0.391376	A|A
	1232	HG03391_1	MSL	237	0.393035	A|A
	1233	NA19437_1	LWK	237	0.393035	A|A
	1234	HG03295_2	ESN	237	0.393035	A|A
	1235	NA18567_1	CHB	237	0.393035	A|G
	1236	NA18638_2	CHB	237	0.393035	G|A
	1237	NA18550_2	CHB	239	0.396352	G|A
	1238	NA12383_2	CEU	231	0.383085	G|A
	1239	NA12763_2	CEU	241	0.399668	A|A
	1240	NA12890_2	CEU	230	0.381426	A|A
	1241	NA12156_1	CEU	230	0.381426	A|G
	1242	NA12348_2	CEU	230	0.381426	G|A
	1243	NA12748_2	CEU	234	0.38806	G|A
	1244	NA12044_2	CEU	234	0.38806	G|A
	1245	NA11830_2	CEU	234	0.38806	G|A
	1246	NA12006_1	CEU	234	0.38806	A|A
	1247	HG03061_2	MSL	243	0.402985	A|A
	1248	NA19435_1	LWK	241	0.399668	A|A
	1249	HG03473_1	MSL	241	0.399668	A|A
	1250	NA12763_1	CEU	241	0.399668	A|A
	1251	NA12890_1	CEU	241	0.399668	A|A
	1252	NA07056_2	CEU	242	0.401327	A|A
	1253	NA12043_1	CEU	242	0.401327	A|G
	1254	HG02624_1	GWD	240	0.39801	A|A
	1255	NA19468_1	LWK	252	0.41791	A|A
	1256	NA12889_2	CEU	244	0.404643	G|A
	1257	NA19042_2	LWK	222	0.368159	A|A
	1258	HG02979_1	ESN	223	0.369818	A|A
	1259	NA19463_2	LWK	226	0.374793	G|A
	1260	NA19456_2	LWK	226	0.374793	A|A
	1261	NA19372_2	LWK	226	0.374793	A|A
	1262	NA19334_1	LWK	226	0.374793	A|A
	1263	NA19331_1	LWK	226	0.374793	A|A
	1264	NA19312_1	LWK	226	0.374793	A|A
	1265	NA19035_1	LWK	226	0.374793	A|A
	1266	NA19037_1	LWK	226	0.374793	A|A
	1267	NA18923_1	YRI	226	0.374793	A|G
	1268	HG02981_1	ESN	226	0.374793	A|A
	1269	HG03159_1	ESN	226	0.374793	A|G
	1270	HG03061_1	MSL	226	0.374793	A|A
	1271	NA19129_1	YRI	227	0.376451	A|A
	1272	HG02760_1	GWD	227	0.376451	A|A
	1273	NA19474_1	LWK	229	0.379768	A|G
	1274	HG02613_2	GWD	229	0.379768	A|A
	1275	HG03520_2	ESN	161	0.266998	A|A
	1276	HG03351_2	ESN	162	0.268657	A|A
	1277	HG03132_1	ESN	162	0.268657	A|A
	1278	HG03139_1	ESN	162	0.268657	A|A
	1279	HG03060_1	MSL	162	0.268657	A|A
	1280	HG02896_2	GWD	162	0.268657	A|A
	1281	NA18909_1	YRI	163	0.270315	A|A
	1282	NA19038_2	LWK	175	0.290216	A|A
	1283	HG03265_1	ESN	175	0.290216	A|A
	1284	HG02896_1	GWD	175	0.290216	A|A
	1285	NA19372_1	LWK	176	0.291874	A|A
	1286	NA19041_1	LWK	176	0.291874	A|A
	1287	NA19351_2	LWK	176	0.291874	A|A
	1288	NA18915_1	YRI	176	0.291874	A|A
	1289	NA19146_2	YRI	176	0.291874	A|A
	1290	NA19207_1	YRI	176	0.291874	A|A
	1291	HG02981_2	ESN	176	0.291874	A|A
	1292	HG03127_1	ESN	176	0.291874	A|A
	1293	HG02628_1	GWD	176	0.291874	A|A
	1294	HG02888_2	GWD	176	0.291874	G|A
	1295	HG02982_1	GWD	176	0.291874	A|G
	1296	HG03126_1	ESN	177	0.293532	A|A
	1297	HG03135_2	ESN	177	0.293532	A|A
	1298	HG03572_2	MSL	177	0.293532	A|A
	1299	HG03049_1	GWD	177	0.293532	A|A
	1300	HG03539_2	GWD	177	0.293532	A|A
	1301	HG02586_2	GWD	187	0.310116	A|A
	1302	NA19391_1	LWK	193	0.320066	A|A
	1303	NA19118_2	YRI	227	0.376451	G|A
	1304	HG03397_2	MSL	227	0.376451	A|A
	1305	NA19256_1	YRI	228	0.378109	A|A
	1306	NA19137_2	YRI	228	0.378109	A|A
	1307	NA18871_1	YRI	228	0.378109	A|A
	1308	NA18861_1	YRI	228	0.378109	A|G
	1309	NA18499_1	YRI	228	0.378109	A|A
	1310	NA18501_2	YRI	228	0.378109	A|A
	1311	HG02941_2	ESN	228	0.378109	A|A
	1312	HG02976_2	ESN	228	0.378109	A|A
	1313	HG03499_1	ESN	228	0.378109	A|A
	1314	HG03455_2	MSL	228	0.378109	A|A
	1315	HG02810_2	GWD	228	0.378109	G|A
	1316	HG02614_2	GWD	229	0.379768	A|A
	1317	NA18489_1	YRI	231	0.383085	A|A
	1318	NA19172_1	YRI	231	0.383085	A|A
	1319	HG03099_1	ESN	231	0.383085	A|A
	1320	HG03105_2	ESN	231	0.383085	A|A
	1321	HG03157_2	ESN	231	0.383085	A|A
	1322	HG03343_1	ESN	231	0.383085	A|A
	1323	HG03370_1	ESN	231	0.383085	A|A
	1324	HG03388_2	MSL	231	0.383085	A|A
	1325	HG03469_1	MSL	231	0.383085	A|A
	1326	HG03478_1	MSL	231	0.383085	A|A
	1327	HG03567_2	MSL	231	0.383085	A|A
	1328	NA19468_2	LWK	232	0.384743	A|A
	1329	NA19462_1	LWK	232	0.384743	A|A
	1330	NA19449_1	LWK	232	0.384743	A|A
	1331	NA19395_2	LWK	232	0.384743	A|A
	1332	NA19041_2	LWK	232	0.384743	A|A
	1333	NA19025_2	LWK	232	0.384743	G|A
	1334	NA19031_2	LWK	232	0.384743	A|A
	1335	NA18486_2	YRI	232	0.384743	A|A
	1336	NA18501_1	YRI	232	0.384743	A|A
	1337	NA18523_2	YRI	232	0.384743	A|A
	1338	NA18858_2	YRI	232	0.384743	G|A
	1339	NA19099_2	YRI	232	0.384743	A|A
	1340	NA19141_2	YRI	232	0.384743	A|A
	1341	NA19204_1	YRI	232	0.384743	A|A
	1342	NA19214_1	YRI	232	0.384743	A|A
	1343	NA19225_2	YRI	232	0.384743	A|A
	1344	HG02923_1	ESN	232	0.384743	A|A
	1345	HG02946_1	ESN	232	0.384743	A|A
	1346	HG03118_2	ESN	232	0.384743	G|A
	1347	HG03121_1	ESN	232	0.384743	A|A
	1348	HG03189_2	ESN	232	0.384743	A|A
	1349	HG03202_1	ESN	232	0.384743	A|A
	1350	HG03295_1	ESN	232	0.384743	A|A
	1351	HG03303_2	ESN	232	0.384743	A|A
	1352	HG03069_1	MSL	232	0.384743	A|A
	1353	HG03077_1	MSL	232	0.384743	A|A
	1354	HG03085_2	MSL	232	0.384743	G|A
	1355	HG03086_2	MSL	232	0.384743	G|A
	1356	HG03419_2	MSL	232	0.384743	A|A
	1357	HG03464_2	MSL	232	0.384743	A|A
	1358	HG03472_2	MSL	232	0.384743	A|A
	1359	HG03485_1	MSL	232	0.384743	A|A
	1360	HG03485_2	MSL	232	0.384743	A|A
	1361	HG02562_1	GWD	232	0.384743	A|A
	1362	HG02582_2	GWD	232	0.384743	A|A
	1363	HG02613_1	GWD	232	0.384743	A|A
	1364	HG02646_1	GWD	232	0.384743	A|A
	1365	HG02715_2	GWD	232	0.384743	A|A
	1366	HG02624_2	GWD	231	0.383085	A|A
	1367	HG03449_2	MSL	228	0.378109	A|A
	1368	HG03517_2	ESN	234	0.38806	A|A
	1369	HG02837_2	GWD	233	0.386401	A|A
	1370	HG02678_2	GWD	234	0.38806	A|A
	1371	HG02807_1	GWD	236	0.391376	A|A
	1372	NA11930_1	CEU	205	0.339967	A|G
	1373	NA12273_1	CEU	207	0.343284	A|G
	1374	NA18614_2	CHB	196	0.325041	G|A
	1375	NA18907_1	YRI	160	0.26534	A|A
	1376	NA19184_2	YRI	160	0.26534	A|A
	1377	HG02944_2	ESN	160	0.26534	A|A
	1378	HG03112_2	ESN	160	0.26534	A|A
	1379	HG03515_2	ESN	160	0.26534	A|A
	1380	HG03451_2	MSL	161	0.266998	A|A
	1381	NA19025_1	LWK	179	0.296849	G|A
	1382	NA19235_1	YRI	251	0.416252	A|A
	1383	NA19222_2	YRI	260	0.431177	A|A
	1384	NA19213_1	YRI	260	0.431177	A|A
	1385	NA19144_2	YRI	260	0.431177	A|A
	1386	NA18510_1	YRI	260	0.431177	A|A
	1387	NA19116_2	YRI	260	0.431177	A|A
	1388	HG03103_2	ESN	260	0.431177	A|A
	1389	HG03132_2	ESN	260	0.431177	A|A
	1390	HG03162_1	ESN	260	0.431177	A|A
	1391	HG03342_2	ESN	260	0.431177	A|A
	1392	HG03369_1	ESN	260	0.431177	A|A
	1393	HG03446_2	MSL	260	0.431177	A|A
	1394	HG03449_1	MSL	260	0.431177	A|A
	1395	HG03558_2	MSL	260	0.431177	A|A
	1396	HG03575_2	MSL	260	0.431177	G|A
	1397	HG02620_2	GWD	260	0.431177	A|A
	1398	HG02854_1	GWD	260	0.431177	A|A
	1399	HG02885_1	GWD	260	0.431177	A|A
	1400	HG02923_2	ESN	261	0.432836	A|A
	1401	NA19190_2	YRI	261	0.432836	A|A
	1402	HG03367_2	ESN	264	0.437811	A|A
	1403	HG03351_1	ESN	265	0.439469	A|A
	1404	HG03304_1	ESN	265	0.439469	A|A
	1405	HG03202_2	ESN	265	0.439469	A|A
	1406	HG03100_2	ESN	265	0.439469	A|A
	1407	HG02970_2	ESN	265	0.439469	A|A
	1408	HG02973_1	ESN	265	0.439469	A|A
	1409	HG03063_2	MSL	265	0.439469	G|A
	1410	HG03078_1	MSL	265	0.439469	A|A
	1411	HG03088_2	MSL	265	0.439469	G|A
	1412	HG02621_2	GWD	265	0.439469	A|A
	1413	HG02678_1	GWD	265	0.439469	A|A
	1414	HG02769_1	GWD	265	0.439469	A|A
	1415	HG02884_1	GWD	265	0.439469	A|A
	1416	NA18878_2	YRI	265	0.439469	A|A
	1417	HG03469_2	MSL	265	0.439469	A|A
	1418	NA19434_1	LWK	125	0.207297	A|A
