# Supplementary material for: Human genetic adaptation related to cellular zinc homeostasis
Source: PLoS Genet. 2023 Sep 25;19(9):e1010950. doi: 10.1371/journal.pgen.1010950 (PMC10553801; doi:10.1371/journal.pgen.1010950)
Supplement: S10 Table — (XLSX) [file pgen.1010950.s048.xlsx]

## Sheet: Full1
	S10 Table. Parameters for determining the probability of Incomplete Lineage Sorting (ILS)
	µ	t1- split humans ancient hominins	t2- split neanderthals denisovans	*L - expected length in bp	p-value for observing a block of at least 70,614 pb**
	1 x 10-9	550	381	1,697.72	< 1e-16
	0.5 x 10-9	275	190	3,399.09	2.07e-08
	*L = 1/(r(t1+t2)/g)
	Average recombination rate = 1.58 x 10-8
	Generation time = 25 years
	Observed length = 70,614 pb
	1- pgamma (observed length, K, 1/L)
	K=2
