# Supplementary material for: Human genetic adaptation related to cellular zinc homeostasis
Source: PLoS Genet. 2023 Sep 25;19(9):e1010950. doi: 10.1371/journal.pgen.1010950 (PMC10553801; doi:10.1371/journal.pgen.1010950)
Supplement: S11 Table — (XLSX) [file pgen.1010950.s049.xlsx]

## Sheet: Full1
	S11 Table. U and Q95 introgression statistics.
	Denisova	99th percentile	99.9th percentile	SLC30A9	Neanderthal	99th percentile	99.9th percentile	SLC30A9
	CHB (YRI – Outgroup)				CHB (YRI – Outgroup)
	U (10%, 50%, 100%)	2	12	4	U (10%, 50%, 100%)	2	13	0
	Q95 (10%, 100%)	0.6165	0.8301	0.9709	Q95 (10%, 100%)	0.6019	0.8238	0.0437
	CEU (YRI – Outgroup)				CEU (YRI – Outgroup)
	U (10%, 50%, 100%)	1	9	4	U (10%, 50%, 100%)	2	10	0
	Q95 (10%, 100%)	0.5707	0.7929	0.7778	Q95 (10%, 100%)	0.5556	0.7727	0.0404
	CHB (ESN – Outgroup)				CHB (ESN – Outgroup)
	U (10%, 50%, 100%)	2	13	8	U (10%, 50%, 100%)	2	14	4
	Q95 (10%, 100%)	0.6262	0.8283	0.9709	Q95 (10%, 100%)	0.6068	0.8252	0.7929
	CEU (ESN – Outgroup)				CEU (ESN – Outgroup)
	U (10%, 50%, 100%)	2	10	8	U (10%, 50%, 100%)	2	11	4
	Q95 (10%, 100%)	0.5808	0.7929	0.7929	Q95 (10%, 100%)	0.5657	0.7873	0.0413
	Denisova	99th percentile	99.9th percentile	SLC30A9	Neanderthal	99th percentile	99.9th percentile	SLC30A9
	CHB (YRI – Outgroup)				CHB (YRI – Outgroup)
	U (1%, 50%, 100%)	0	2	0	U (1%, 50%, 100%)	0	3	0
	Q95 (1%, 100%)	0.3349	0.5934	0	Q95 (1%, 100%)	0.3689	0.6068	0
	CEU (YRI – Outgroup)				CEU (YRI – Outgroup)
	U (1%, 50%, 100%)	0	0	0	U (1%, 50%, 100%)	0	1	0
	Q95 (1%, 100%)	0.2797	0.5000	0	Q95 (1%, 100%)	0.2929	0.5050	0
	CHB (ESN – Outgroup)				CHB (ESN – Outgroup)
	U (1%, 50%, 100%)	0	1	0	U (1%, 50%, 100%)	0	2	0
	Q95 (1%, 100%)	0.3203	0.5582	0	Q95 (1%, 100%)	0.3592	0.5837	0
	CEU (ESN – Outgroup)				CEU (ESN – Outgroup)
	U (1%, 50%, 100%)	0	0	0	U (1%, 50%, 100%)	0	1	0
	Q95 (1%, 100%)	0.2638	0.4798	0	Q95 (1%, 100%)	0.2879	0.4993	0
