# Supplementary material for: Human genetic adaptation related to cellular zinc homeostasis
Source: PLoS Genet. 2023 Sep 25;19(9):e1010950. doi: 10.1371/journal.pgen.1010950 (PMC10553801; doi:10.1371/journal.pgen.1010950)
Supplement: S12 Table — (XLSX) [file pgen.1010950.s050.xlsx]

## Sheet: Full1
	S12 Table. eQTLS in high linkage disequilibrium (r2>0.8) with rs1047626
	Order	Gencode Id	Gene Symbol	Variant Id	SNP Id	P-Value	NES	Tissue
	1	ENSG00000014824.13	SLC30A9	chr4_41952157_A_G_b38	rs16853799	0.0000028	0.22	Brain - Nucleus accumbens (basal ganglia)
	1	ENSG00000014824.13	SLC30A9	chr4_41952157_A_G_b38	rs16853799	0.0000055	0.37	Brain - Amygdala
	1	ENSG00000014824.13	SLC30A9	chr4_41952157_A_G_b38	rs16853799	0.0000087	0.44	Brain - Substantia nigra
	1	ENSG00000014824.13	SLC30A9	chr4_41952157_A_G_b38	rs16853799	0.0000088	0.22	Brain - Cortex
	2	ENSG00000014824.13	SLC30A9	chr4_41953231_T_C_b38	rs16853805	0.0000028	0.22	Brain - Nucleus accumbens (basal ganglia)
	2	ENSG00000014824.13	SLC30A9	chr4_41953231_T_C_b38	rs16853805	0.0000055	0.37	Brain - Amygdala
	2	ENSG00000014824.13	SLC30A9	chr4_41953231_T_C_b38	rs16853805	0.0000087	0.44	Brain - Substantia nigra
	2	ENSG00000014824.13	SLC30A9	chr4_41953231_T_C_b38	rs16853805	0.0000088	0.22	Brain - Cortex
	3	ENSG00000014824.13	SLC30A9	chr4_41954396_C_T_b38	rs1507086	0.0000031	-0.21	Brain - Anterior cingulate cortex (BA24)
	3	ENSG00000014824.13	SLC30A9	chr4_41954396_C_T_b38	rs1507086	0.000012	-0.19	Brain - Hypothalamus
	3	ENSG00000182308.6	DCAF4L1	chr4_41954396_C_T_b38	rs1507086	0.000012	-0.25	Heart - Left Ventricle
	3	ENSG00000182308.6	DCAF4L1	chr4_41954396_C_T_b38	rs1507086	0.000022	-0.39	Brain - Caudate (basal ganglia)
	3	ENSG00000014824.13	SLC30A9	chr4_41954396_C_T_b38	rs1507086	0.000068	-0.16	Brain - Cerebellum
	3	ENSG00000188848.15	BEND4	chr4_41954396_C_T_b38	rs1507086	1.0e-8	-0.33	Adipose - Subcutaneous
	3	ENSG00000014824.13	SLC30A9	chr4_41954396_C_T_b38	rs1507086	1.2e-9	-0.40	Brain - Substantia nigra
	3	ENSG00000014824.13	SLC30A9	chr4_41954396_C_T_b38	rs1507086	1.4e-7	-0.14	Cells - Cultured fibroblasts
	3	ENSG00000014824.13	SLC30A9	chr4_41954396_C_T_b38	rs1507086	2.6e-12	-0.25	Brain - Nucleus accumbens (basal ganglia)
	3	ENSG00000014824.13	SLC30A9	chr4_41954396_C_T_b38	rs1507086	3.9e-10	-0.28	Brain - Caudate (basal ganglia)
	3	ENSG00000014824.13	SLC30A9	chr4_41954396_C_T_b38	rs1507086	5.5e-11	-0.25	Brain - Cortex
	3	ENSG00000014824.13	SLC30A9	chr4_41954396_C_T_b38	rs1507086	8.8e-8	-0.32	Brain - Amygdala
	4	ENSG00000014824.13	SLC30A9	chr4_41958324_T_C_b38	rs16853815	0.0000084	0.37	Brain - Amygdala
	4	ENSG00000014824.13	SLC30A9	chr4_41958324_T_C_b38	rs16853815	0.000019	0.20	Brain - Nucleus accumbens (basal ganglia)
	4	ENSG00000014824.13	SLC30A9	chr4_41958324_T_C_b38	rs16853815	0.000021	0.21	Brain - Cortex
	4	ENSG00000014824.13	SLC30A9	chr4_41958324_T_C_b38	rs16853815	0.000061	0.14	Cells - Cultured fibroblasts
	5	ENSG00000014824.13	SLC30A9	chr4_41960474_C_A_b38	rs1043343	0.0000084	0.37	Brain - Amygdala
	5	ENSG00000014824.13	SLC30A9	chr4_41960474_C_A_b38	rs1043343	0.000019	0.20	Brain - Nucleus accumbens (basal ganglia)
	5	ENSG00000014824.13	SLC30A9	chr4_41960474_C_A_b38	rs1043343	0.000021	0.21	Brain - Cortex
	5	ENSG00000014824.13	SLC30A9	chr4_41960474_C_A_b38	rs1043343	0.000061	0.14	Cells - Cultured fibroblasts
	6	ENSG00000014824.13	SLC30A9	chr4_41961265_A_G_b38	rs1532939	0.0000084	-0.20	Brain - Anterior cingulate cortex (BA24)
	6	ENSG00000182308.6	DCAF4L1	chr4_41961265_A_G_b38	rs1532939	0.000017	-0.38	Brain - Caudate (basal ganglia)
	6	ENSG00000014824.13	SLC30A9	chr4_41961265_A_G_b38	rs1532939	1.2e-11	-0.23	Brain - Nucleus accumbens (basal ganglia)
	6	ENSG00000188848.15	BEND4	chr4_41961265_A_G_b38	rs1532939	1.3e-8	-0.33	Adipose - Subcutaneous
	6	ENSG00000014824.13	SLC30A9	chr4_41961265_A_G_b38	rs1532939	1.5e-9	-0.26	Brain - Caudate (basal ganglia)
	6	ENSG00000014824.13	SLC30A9	chr4_41961265_A_G_b38	rs1532939	1.6e-7	-0.31	Brain - Amygdala
	6	ENSG00000014824.13	SLC30A9	chr4_41961265_A_G_b38	rs1532939	2.5e-9	-0.39	Brain - Substantia nigra
	6	ENSG00000014824.13	SLC30A9	chr4_41961265_A_G_b38	rs1532939	3.1e-10	-0.23	Brain - Cortex
	6	ENSG00000014824.13	SLC30A9	chr4_41961265_A_G_b38	rs1532939	3.4e-7	-0.14	Cells - Cultured fibroblasts
	7	ENSG00000014824.13	SLC30A9	chr4_41961797_G_C_b38	rs11940004	0.0000084	0.37	Brain - Amygdala
	7	ENSG00000014824.13	SLC30A9	chr4_41961797_G_C_b38	rs11940004	0.000019	0.20	Brain - Nucleus accumbens (basal ganglia)
	7	ENSG00000014824.13	SLC30A9	chr4_41961797_G_C_b38	rs11940004	0.000021	0.21	Brain - Cortex
	7	ENSG00000014824.13	SLC30A9	chr4_41961797_G_C_b38	rs11940004	0.000061	0.14	Cells - Cultured fibroblasts
	8	ENSG00000014824.13	SLC30A9	chr4_41963119_G_A_b38	rs11942311	0.0000055	0.37	Brain - Amygdala
	8	ENSG00000014824.13	SLC30A9	chr4_41963119_G_A_b38	rs11942311	0.0000055	0.37	Brain - Amygdala
	8	ENSG00000014824.13	SLC30A9	chr4_41963119_G_A_b38	rs11942311	0.000028	0.20	Brain - Cortex
	8	ENSG00000014824.13	SLC30A9	chr4_41963119_G_A_b38	rs11942311	0.000028	0.20	Brain - Cortex
	8	ENSG00000014824.13	SLC30A9	chr4_41963119_G_A_b38	rs11942311	0.000035	0.19	Brain - Nucleus accumbens (basal ganglia)
	8	ENSG00000014824.13	SLC30A9	chr4_41963119_G_A_b38	rs11942311	0.000035	0.19	Brain - Nucleus accumbens (basal ganglia)
	9	ENSG00000182308.6	DCAF4L1	chr4_41974112_A_G_b38	rs2660344	0.0000065	-0.25	Heart - Left Ventricle
	9	ENSG00000014824.13	SLC30A9	chr4_41974112_A_G_b38	rs2660344	0.000068	-0.082	Muscle - Skeletal
	9	ENSG00000014824.13	SLC30A9	chr4_41974112_A_G_b38	rs2660344	0.00013	0.11	Nerve - Tibial
	9	ENSG00000014824.13	SLC30A9	chr4_41974112_A_G_b38	rs2660344	1.3e-7	-0.36	Brain - Substantia nigra
	9	ENSG00000014824.13	SLC30A9	chr4_41974112_A_G_b38	rs2660344	1.7e-9	-0.23	Brain - Cortex
	9	ENSG00000188848.15	BEND4	chr4_41974112_A_G_b38	rs2660344	1.8e-9	-0.35	Adipose - Subcutaneous
	9	ENSG00000014824.13	SLC30A9	chr4_41974112_A_G_b38	rs2660344	2.4e-7	-0.23	Brain - Caudate (basal ganglia)
	9	ENSG00000014824.13	SLC30A9	chr4_41974112_A_G_b38	rs2660344	2.5e-8	-0.15	Cells - Cultured fibroblasts
	9	ENSG00000014824.13	SLC30A9	chr4_41974112_A_G_b38	rs2660344	3.7e-8	-0.21	Brain - Nucleus accumbens (basal ganglia)
	9	ENSG00000014824.13	SLC30A9	chr4_41974112_A_G_b38	rs2660344	4.0e-7	-0.30	Brain - Amygdala
	10	ENSG00000014824.13	SLC30A9	chr4_41975749_G_A_b38	rs2660343	0.0000012	-0.29	Brain - Amygdala
	10	ENSG00000014824.13	SLC30A9	chr4_41975749_G_A_b38	rs2660343	0.000044	-0.084	Muscle - Skeletal
	10	ENSG00000182308.6	DCAF4L1	chr4_41975749_G_A_b38	rs2660343	0.000054	-0.23	Heart - Left Ventricle
	10	ENSG00000014824.13	SLC30A9	chr4_41975749_G_A_b38	rs2660343	1.7e-8	-0.15	Cells - Cultured fibroblasts
	10	ENSG00000014824.13	SLC30A9	chr4_41975749_G_A_b38	rs2660343	1.7e-9	-0.23	Brain - Cortex
	10	ENSG00000188848.15	BEND4	chr4_41975749_G_A_b38	rs2660343	2.1e-9	-0.34	Adipose - Subcutaneous
	10	ENSG00000014824.13	SLC30A9	chr4_41975749_G_A_b38	rs2660343	2.2e-7	-0.35	Brain - Substantia nigra
	10	ENSG00000014824.13	SLC30A9	chr4_41975749_G_A_b38	rs2660343	2.4e-7	-0.23	Brain - Caudate (basal ganglia)
	10	ENSG00000014824.13	SLC30A9	chr4_41975749_G_A_b38	rs2660343	6.2e-8	-0.20	Brain - Nucleus accumbens (basal ganglia)
	11	ENSG00000014824.13	SLC30A9	chr4_41976090_A_T_b38	rs2581459	0.0000012	-0.29	Brain - Amygdala
	11	ENSG00000014824.13	SLC30A9	chr4_41976090_A_T_b38	rs2581459	0.000044	-0.084	Muscle - Skeletal
	11	ENSG00000182308.6	DCAF4L1	chr4_41976090_A_T_b38	rs2581459	0.000054	-0.23	Heart - Left Ventricle
	11	ENSG00000014824.13	SLC30A9	chr4_41976090_A_T_b38	rs2581459	1.7e-8	-0.15	Cells - Cultured fibroblasts
	11	ENSG00000014824.13	SLC30A9	chr4_41976090_A_T_b38	rs2581459	1.7e-9	-0.23	Brain - Cortex
	11	ENSG00000188848.15	BEND4	chr4_41976090_A_T_b38	rs2581459	2.1e-9	-0.34	Adipose - Subcutaneous
	11	ENSG00000014824.13	SLC30A9	chr4_41976090_A_T_b38	rs2581459	2.2e-7	-0.35	Brain - Substantia nigra
	11	ENSG00000014824.13	SLC30A9	chr4_41976090_A_T_b38	rs2581459	2.4e-7	-0.23	Brain - Caudate (basal ganglia)
	11	ENSG00000014824.13	SLC30A9	chr4_41976090_A_T_b38	rs2581459	6.2e-8	-0.20	Brain - Nucleus accumbens (basal ganglia)
	12	ENSG00000014824.13	SLC30A9	chr4_41977828_G_C_b38	rs2660341	0.0000012	-0.30	Brain - Amygdala
	12	ENSG00000014824.13	SLC30A9	chr4_41977828_G_C_b38	rs2660341	0.000014	-0.19	Brain - Anterior cingulate cortex (BA24)
	12	ENSG00000014824.13	SLC30A9	chr4_41977828_G_C_b38	rs2660341	0.000050	-0.096	Esophagus - Mucosa
	12	ENSG00000188848.15	BEND4	chr4_41977828_G_C_b38	rs2660341	0.000060	-0.27	Breast - Mammary Tissue
	12	ENSG00000014824.13	SLC30A9	chr4_41977828_G_C_b38	rs2660341	1.2e-9	-0.42	Brain - Substantia nigra
	12	ENSG00000188848.15	BEND4	chr4_41977828_G_C_b38	rs2660341	1.7e-9	-0.35	Adipose - Subcutaneous
	12	ENSG00000014824.13	SLC30A9	chr4_41977828_G_C_b38	rs2660341	1.9e-10	-0.23	Brain - Nucleus accumbens (basal ganglia)
	12	ENSG00000014824.13	SLC30A9	chr4_41977828_G_C_b38	rs2660341	2.2e-7	-0.13	Cells - Cultured fibroblasts
	12	ENSG00000014824.13	SLC30A9	chr4_41977828_G_C_b38	rs2660341	3.9e-7	-0.10	Muscle - Skeletal
	12	ENSG00000014824.13	SLC30A9	chr4_41977828_G_C_b38	rs2660341	6.3e-8	-0.22	Brain - Cortex
	12	ENSG00000014824.13	SLC30A9	chr4_41977828_G_C_b38	rs2660341	6.6e-8	-0.25	Brain - Caudate (basal ganglia)
	13	ENSG00000014824.13	SLC30A9	chr4_41978020_T_C_b38	rs17445410	0.0000064	-0.092	Muscle - Skeletal
	13	ENSG00000188848.15	BEND4	chr4_41978020_T_C_b38	rs17445410	1.1e-9	-0.35	Adipose - Subcutaneous
	13	ENSG00000014824.13	SLC30A9	chr4_41978020_T_C_b38	rs17445410	1.6e-8	-0.26	Brain - Caudate (basal ganglia)
	13	ENSG00000014824.13	SLC30A9	chr4_41978020_T_C_b38	rs17445410	2.8e-8	-0.39	Brain - Substantia nigra
	13	ENSG00000014824.13	SLC30A9	chr4_41978020_T_C_b38	rs17445410	3.0e-9	-0.23	Brain - Cortex
	13	ENSG00000014824.13	SLC30A9	chr4_41978020_T_C_b38	rs17445410	3.1e-8	-0.15	Cells - Cultured fibroblasts
	13	ENSG00000014824.13	SLC30A9	chr4_41978020_T_C_b38	rs17445410	4.0e-9	-0.21	Brain - Nucleus accumbens (basal ganglia)
	13	ENSG00000014824.13	SLC30A9	chr4_41978020_T_C_b38	rs17445410	8.2e-7	-0.30	Brain - Amygdala
	14	ENSG00000014824.13	SLC30A9	chr4_41978103_C_G_b38	rs2581460	0.0000059	-0.093	Muscle - Skeletal
	14	ENSG00000182308.6	DCAF4L1	chr4_41978103_C_G_b38	rs2581460	0.000062	-0.23	Heart - Left Ventricle
	14	ENSG00000182308.6	DCAF4L1	chr4_41978103_C_G_b38	rs2581460	0.000066	-0.37	Brain - Caudate (basal ganglia)
	14	ENSG00000014824.13	SLC30A9	chr4_41978103_C_G_b38	rs2581460	1.0e-8	-0.26	Brain - Caudate (basal ganglia)
	14	ENSG00000014824.13	SLC30A9	chr4_41978103_C_G_b38	rs2581460	1.2e-9	-0.24	Brain - Cortex
	14	ENSG00000188848.15	BEND4	chr4_41978103_C_G_b38	rs2581460	1.7e-9	-0.35	Adipose - Subcutaneous
	14	ENSG00000014824.13	SLC30A9	chr4_41978103_C_G_b38	rs2581460	2.8e-8	-0.39	Brain - Substantia nigra
	14	ENSG00000014824.13	SLC30A9	chr4_41978103_C_G_b38	rs2581460	4.0e-9	-0.21	Brain - Nucleus accumbens (basal ganglia)
	14	ENSG00000014824.13	SLC30A9	chr4_41978103_C_G_b38	rs2581460	7.2e-8	-0.14	Cells - Cultured fibroblasts
	14	ENSG00000014824.13	SLC30A9	chr4_41978103_C_G_b38	rs2581460	8.2e-7	-0.30	Brain - Amygdala
	15	ENSG00000014824.13	SLC30A9	chr4_41978687_C_T_b38	rs2660340	0.0000012	-0.30	Brain - Amygdala
	15	ENSG00000014824.13	SLC30A9	chr4_41978687_C_T_b38	rs2660340	0.000014	-0.19	Brain - Anterior cingulate cortex (BA24)
	15	ENSG00000014824.13	SLC30A9	chr4_41978687_C_T_b38	rs2660340	0.000026	-0.18	Brain - Hypothalamus
	15	ENSG00000014824.13	SLC30A9	chr4_41978687_C_T_b38	rs2660340	0.000028	-0.10	Esophagus - Mucosa
	15	ENSG00000014824.13	SLC30A9	chr4_41978687_C_T_b38	rs2660340	1.7e-8	-0.26	Brain - Caudate (basal ganglia)
	15	ENSG00000014824.13	SLC30A9	chr4_41978687_C_T_b38	rs2660340	1.7e-9	-0.41	Brain - Substantia nigra
	15	ENSG00000014824.13	SLC30A9	chr4_41978687_C_T_b38	rs2660340	1.8e-7	-0.11	Muscle - Skeletal
	15	ENSG00000014824.13	SLC30A9	chr4_41978687_C_T_b38	rs2660340	2.7e-11	-0.24	Brain - Nucleus accumbens (basal ganglia)
	15	ENSG00000014824.13	SLC30A9	chr4_41978687_C_T_b38	rs2660340	3.6e-8	-0.22	Brain - Cortex
	15	ENSG00000188848.15	BEND4	chr4_41978687_C_T_b38	rs2660340	3.6e-9	-0.35	Adipose - Subcutaneous
	15	ENSG00000014824.13	SLC30A9	chr4_41978687_C_T_b38	rs2660340	6.6e-8	-0.14	Cells - Cultured fibroblasts
	16	ENSG00000014824.13	SLC30A9	chr4_41978987_C_T_b38	rs2660339	0.0000012	-0.30	Brain - Amygdala
	16	ENSG00000014824.13	SLC30A9	chr4_41978987_C_T_b38	rs2660339	0.000014	-0.19	Brain - Anterior cingulate cortex (BA24)
	16	ENSG00000014824.13	SLC30A9	chr4_41978987_C_T_b38	rs2660339	0.000026	-0.18	Brain - Hypothalamus
	16	ENSG00000014824.13	SLC30A9	chr4_41978987_C_T_b38	rs2660339	0.000028	-0.10	Esophagus - Mucosa
	16	ENSG00000014824.13	SLC30A9	chr4_41978987_C_T_b38	rs2660339	1.7e-8	-0.26	Brain - Caudate (basal ganglia)
	16	ENSG00000014824.13	SLC30A9	chr4_41978987_C_T_b38	rs2660339	1.7e-9	-0.41	Brain - Substantia nigra
	16	ENSG00000014824.13	SLC30A9	chr4_41978987_C_T_b38	rs2660339	1.8e-7	-0.11	Muscle - Skeletal
	16	ENSG00000014824.13	SLC30A9	chr4_41978987_C_T_b38	rs2660339	2.7e-11	-0.24	Brain - Nucleus accumbens (basal ganglia)
	16	ENSG00000014824.13	SLC30A9	chr4_41978987_C_T_b38	rs2660339	3.6e-8	-0.22	Brain - Cortex
	16	ENSG00000188848.15	BEND4	chr4_41978987_C_T_b38	rs2660339	3.6e-9	-0.35	Adipose - Subcutaneous
	16	ENSG00000014824.13	SLC30A9	chr4_41978987_C_T_b38	rs2660339	6.6e-8	-0.14	Cells - Cultured fibroblasts
	17	ENSG00000014824.13	SLC30A9	chr4_41979349_T_C_b38	rs2581461	0.0000059	-0.093	Muscle - Skeletal
	17	ENSG00000182308.6	DCAF4L1	chr4_41979349_T_C_b38	rs2581461	0.000062	-0.23	Heart - Left Ventricle
	17	ENSG00000182308.6	DCAF4L1	chr4_41979349_T_C_b38	rs2581461	0.000066	-0.37	Brain - Caudate (basal ganglia)
	17	ENSG00000014824.13	SLC30A9	chr4_41979349_T_C_b38	rs2581461	1.0e-8	-0.26	Brain - Caudate (basal ganglia)
	17	ENSG00000014824.13	SLC30A9	chr4_41979349_T_C_b38	rs2581461	1.2e-9	-0.24	Brain - Cortex
	17	ENSG00000188848.15	BEND4	chr4_41979349_T_C_b38	rs2581461	1.7e-9	-0.35	Adipose - Subcutaneous
	17	ENSG00000014824.13	SLC30A9	chr4_41979349_T_C_b38	rs2581461	2.8e-8	-0.39	Brain - Substantia nigra
	17	ENSG00000014824.13	SLC30A9	chr4_41979349_T_C_b38	rs2581461	4.0e-9	-0.21	Brain - Nucleus accumbens (basal ganglia)
	17	ENSG00000014824.13	SLC30A9	chr4_41979349_T_C_b38	rs2581461	7.2e-8	-0.14	Cells - Cultured fibroblasts
	17	ENSG00000014824.13	SLC30A9	chr4_41979349_T_C_b38	rs2581461	8.2e-7	-0.30	Brain - Amygdala
	18	ENSG00000014824.13	SLC30A9	chr4_41979725_T_C_b38	rs937866	0.0000059	-0.093	Muscle - Skeletal
	18	ENSG00000182308.6	DCAF4L1	chr4_41979725_T_C_b38	rs937866	0.000062	-0.23	Heart - Left Ventricle
	18	ENSG00000182308.6	DCAF4L1	chr4_41979725_T_C_b38	rs937866	0.000066	-0.37	Brain - Caudate (basal ganglia)
	18	ENSG00000014824.13	SLC30A9	chr4_41979725_T_C_b38	rs937866	1.0e-8	-0.26	Brain - Caudate (basal ganglia)
	18	ENSG00000014824.13	SLC30A9	chr4_41979725_T_C_b38	rs937866	1.2e-9	-0.24	Brain - Cortex
	18	ENSG00000188848.15	BEND4	chr4_41979725_T_C_b38	rs937866	1.7e-9	-0.35	Adipose - Subcutaneous
	18	ENSG00000014824.13	SLC30A9	chr4_41979725_T_C_b38	rs937866	2.8e-8	-0.39	Brain - Substantia nigra
	18	ENSG00000014824.13	SLC30A9	chr4_41979725_T_C_b38	rs937866	4.0e-9	-0.21	Brain - Nucleus accumbens (basal ganglia)
	18	ENSG00000014824.13	SLC30A9	chr4_41979725_T_C_b38	rs937866	7.2e-8	-0.14	Cells - Cultured fibroblasts
	18	ENSG00000014824.13	SLC30A9	chr4_41979725_T_C_b38	rs937866	8.2e-7	-0.30	Brain - Amygdala
	19	ENSG00000014824.13	SLC30A9	chr4_41980483_A_C_b38	rs1466979	0.0000012	-0.30	Brain - Amygdala
	19	ENSG00000014824.13	SLC30A9	chr4_41980483_A_C_b38	rs1466979	0.000014	-0.19	Brain - Anterior cingulate cortex (BA24)
	19	ENSG00000014824.13	SLC30A9	chr4_41980483_A_C_b38	rs1466979	0.000026	-0.18	Brain - Hypothalamus
	19	ENSG00000014824.13	SLC30A9	chr4_41980483_A_C_b38	rs1466979	0.000046	-0.097	Esophagus - Mucosa
	19	ENSG00000014824.13	SLC30A9	chr4_41980483_A_C_b38	rs1466979	1.2e-7	-0.14	Cells - Cultured fibroblasts
	19	ENSG00000014824.13	SLC30A9	chr4_41980483_A_C_b38	rs1466979	1.7e-8	-0.26	Brain - Caudate (basal ganglia)
	19	ENSG00000014824.13	SLC30A9	chr4_41980483_A_C_b38	rs1466979	1.7e-9	-0.41	Brain - Substantia nigra
	19	ENSG00000014824.13	SLC30A9	chr4_41980483_A_C_b38	rs1466979	2.4e-7	-0.11	Muscle - Skeletal
	19	ENSG00000014824.13	SLC30A9	chr4_41980483_A_C_b38	rs1466979	2.7e-11	-0.24	Brain - Nucleus accumbens (basal ganglia)
	19	ENSG00000014824.13	SLC30A9	chr4_41980483_A_C_b38	rs1466979	3.6e-8	-0.22	Brain - Cortex
	19	ENSG00000188848.15	BEND4	chr4_41980483_A_C_b38	rs1466979	5.8e-9	-0.34	Adipose - Subcutaneous
	20	ENSG00000182308.6	DCAF4L1	chr4_41980690_A_C_b38	rs2660338	0.0000032	-0.25	Thyroid
	20	ENSG00000014824.13	SLC30A9	chr4_41980690_A_C_b38	rs2660338	0.0000094	-0.19	Brain - Nucleus accumbens (basal ganglia)
	20	ENSG00000182308.6	DCAF4L1	chr4_41980690_A_C_b38	rs2660338	0.000014	-0.27	Heart - Left Ventricle
	20	ENSG00000014824.13	SLC30A9	chr4_41980690_A_C_b38	rs2660338	0.000016	-0.35	Brain - Substantia nigra
	20	ENSG00000014824.13	SLC30A9	chr4_41980690_A_C_b38	rs2660338	0.000020	-0.23	Brain - Caudate (basal ganglia)
	20	ENSG00000188848.15	BEND4	chr4_41980690_A_C_b38	rs2660338	0.000027	-0.29	Brain - Hippocampus
	20	ENSG00000014824.13	SLC30A9	chr4_41980690_A_C_b38	rs2660338	0.000033	-0.19	Brain - Cortex
	20	ENSG00000182308.6	DCAF4L1	chr4_41980690_A_C_b38	rs2660338	0.000050	-0.29	Colon - Transverse
	20	ENSG00000188848.15	BEND4	chr4_41980690_A_C_b38	rs2660338	0.000069	-0.26	Adipose - Visceral (Omentum)
	20	ENSG00000014824.13	SLC30A9	chr4_41980690_A_C_b38	rs2660338	0.00015	-0.11	Cells - Cultured fibroblasts
	20	ENSG00000188848.15	BEND4	chr4_41980690_A_C_b38	rs2660338	4.1e-7	-0.33	Adipose - Subcutaneous
	21	ENSG00000014824.13	SLC30A9	chr4_41980747_G_A_b38	rs2660337	0.0000034	-0.24	Brain - Caudate (basal ganglia)
	21	ENSG00000014824.13	SLC30A9	chr4_41980747_G_A_b38	rs2660337	0.0000049	-0.20	Brain - Cortex
	21	ENSG00000014824.13	SLC30A9	chr4_41980747_G_A_b38	rs2660337	0.000022	-0.092	Muscle - Skeletal
	21	ENSG00000188848.15	BEND4	chr4_41980747_G_A_b38	rs2660337	3.2e-9	-0.36	Adipose - Subcutaneous
	21	ENSG00000014824.13	SLC30A9	chr4_41980747_G_A_b38	rs2660337	3.8e-8	-0.15	Cells - Cultured fibroblasts
	21	ENSG00000014824.13	SLC30A9	chr4_41980747_G_A_b38	rs2660337	4.8e-7	-0.39	Brain - Substantia nigra
	21	ENSG00000014824.13	SLC30A9	chr4_41980747_G_A_b38	rs2660337	8.0e-8	-0.22	Brain - Nucleus accumbens (basal ganglia)
	22	ENSG00000014824.13	SLC30A9	chr4_41980801_G_C_b38	rs62303798	0.000013	-0.19	Brain - Anterior cingulate cortex (BA24)
	22	ENSG00000014824.13	SLC30A9	chr4_41980801_G_C_b38	rs62303798	0.000018	-0.18	Brain - Hypothalamus
	22	ENSG00000014824.13	SLC30A9	chr4_41980801_G_C_b38	rs62303798	0.000019	-0.10	Esophagus - Mucosa
	22	ENSG00000014824.13	SLC30A9	chr4_41980801_G_C_b38	rs62303798	2.0e-11	-0.24	Brain - Nucleus accumbens (basal ganglia)
	22	ENSG00000014824.13	SLC30A9	chr4_41980801_G_C_b38	rs62303798	2.6e-8	-0.12	Muscle - Skeletal
	22	ENSG00000014824.13	SLC30A9	chr4_41980801_G_C_b38	rs62303798	3.0e-7	-0.32	Brain - Amygdala
	22	ENSG00000014824.13	SLC30A9	chr4_41980801_G_C_b38	rs62303798	4.5e-8	-0.22	Brain - Cortex
	22	ENSG00000014824.13	SLC30A9	chr4_41980801_G_C_b38	rs62303798	4.7e-8	-0.15	Cells - Cultured fibroblasts
	22	ENSG00000014824.13	SLC30A9	chr4_41980801_G_C_b38	rs62303798	5.0e-9	-0.27	Brain - Caudate (basal ganglia)
	22	ENSG00000014824.13	SLC30A9	chr4_41980801_G_C_b38	rs62303798	5.2e-9	-0.40	Brain - Substantia nigra
	22	ENSG00000188848.15	BEND4	chr4_41980801_G_C_b38	rs62303798	9.3e-9	-0.34	Adipose - Subcutaneous
	23	ENSG00000014824.13	SLC30A9	chr4_41981527_T_C_b38	rs1466978	0.000013	-0.090	Muscle - Skeletal
	23	ENSG00000014824.13	SLC30A9	chr4_41981527_T_C_b38	rs1466978	1.2e-8	-0.26	Brain - Caudate (basal ganglia)
	23	ENSG00000014824.13	SLC30A9	chr4_41981527_T_C_b38	rs1466978	1.4e-7	-0.14	Cells - Cultured fibroblasts
	23	ENSG00000014824.13	SLC30A9	chr4_41981527_T_C_b38	rs1466978	1.4e-9	-0.24	Brain - Cortex
	23	ENSG00000188848.15	BEND4	chr4_41981527_T_C_b38	rs1466978	1.7e-10	-0.37	Adipose - Subcutaneous
	23	ENSG00000014824.13	SLC30A9	chr4_41981527_T_C_b38	rs1466978	4.1e-7	-0.30	Brain - Amygdala
	23	ENSG00000014824.13	SLC30A9	chr4_41981527_T_C_b38	rs1466978	4.2e-9	-0.21	Brain - Nucleus accumbens (basal ganglia)
	23	ENSG00000014824.13	SLC30A9	chr4_41981527_T_C_b38	rs1466978	8.3e-9	-0.39	Brain - Substantia nigra
	24	ENSG00000014824.13	SLC30A9	chr4_41982101_C_T_b38	rs2660320	0.0000065	-0.20	Brain - Anterior cingulate cortex (BA24)
	24	ENSG00000014824.13	SLC30A9	chr4_41982101_C_T_b38	rs2660320	0.000018	-0.11	Esophagus - Mucosa
	24	ENSG00000014824.13	SLC30A9	chr4_41982101_C_T_b38	rs2660320	0.000018	-0.18	Brain - Hypothalamus
	24	ENSG00000014824.13	SLC30A9	chr4_41982101_C_T_b38	rs2660320	2.0e-11	-0.24	Brain - Nucleus accumbens (basal ganglia)
	24	ENSG00000014824.13	SLC30A9	chr4_41982101_C_T_b38	rs2660320	2.0e-8	-0.23	Brain - Cortex
	24	ENSG00000014824.13	SLC30A9	chr4_41982101_C_T_b38	rs2660320	2.5e-8	-0.12	Muscle - Skeletal
	24	ENSG00000014824.13	SLC30A9	chr4_41982101_C_T_b38	rs2660320	3.0e-7	-0.32	Brain - Amygdala
	24	ENSG00000014824.13	SLC30A9	chr4_41982101_C_T_b38	rs2660320	3.5e-9	-0.27	Brain - Caudate (basal ganglia)
	24	ENSG00000014824.13	SLC30A9	chr4_41982101_C_T_b38	rs2660320	5.2e-9	-0.40	Brain - Substantia nigra
	24	ENSG00000014824.13	SLC30A9	chr4_41982101_C_T_b38	rs2660320	6.2e-8	-0.15	Cells - Cultured fibroblasts
	24	ENSG00000188848.15	BEND4	chr4_41982101_C_T_b38	rs2660320	9.5e-9	-0.35	Adipose - Subcutaneous
	25	ENSG00000014824.13	SLC30A9	chr4_41983084_A_G_b38	rs2660332	0.0000065	-0.20	Brain - Anterior cingulate cortex (BA24)
	25	ENSG00000014824.13	SLC30A9	chr4_41983084_A_G_b38	rs2660332	0.000018	-0.11	Esophagus - Mucosa
	25	ENSG00000014824.13	SLC30A9	chr4_41983084_A_G_b38	rs2660332	0.000018	-0.18	Brain - Hypothalamus
	25	ENSG00000014824.13	SLC30A9	chr4_41983084_A_G_b38	rs2660332	2.0e-11	-0.24	Brain - Nucleus accumbens (basal ganglia)
	25	ENSG00000014824.13	SLC30A9	chr4_41983084_A_G_b38	rs2660332	2.0e-8	-0.23	Brain - Cortex
	25	ENSG00000014824.13	SLC30A9	chr4_41983084_A_G_b38	rs2660332	2.5e-8	-0.12	Muscle - Skeletal
	25	ENSG00000014824.13	SLC30A9	chr4_41983084_A_G_b38	rs2660332	3.0e-7	-0.32	Brain - Amygdala
	25	ENSG00000014824.13	SLC30A9	chr4_41983084_A_G_b38	rs2660332	3.5e-9	-0.27	Brain - Caudate (basal ganglia)
	25	ENSG00000014824.13	SLC30A9	chr4_41983084_A_G_b38	rs2660332	5.2e-9	-0.40	Brain - Substantia nigra
	25	ENSG00000014824.13	SLC30A9	chr4_41983084_A_G_b38	rs2660332	6.2e-8	-0.15	Cells - Cultured fibroblasts
	25	ENSG00000188848.15	BEND4	chr4_41983084_A_G_b38	rs2660332	9.5e-9	-0.35	Adipose - Subcutaneous
	26	ENSG00000014824.13	SLC30A9	chr4_41983672_C_T_b38	rs2660335	0.0000065	-0.20	Brain - Anterior cingulate cortex (BA24)
	26	ENSG00000014824.13	SLC30A9	chr4_41983672_C_T_b38	rs2660335	0.000018	-0.11	Esophagus - Mucosa
	26	ENSG00000014824.13	SLC30A9	chr4_41983672_C_T_b38	rs2660335	0.000018	-0.18	Brain - Hypothalamus
	26	ENSG00000014824.13	SLC30A9	chr4_41983672_C_T_b38	rs2660335	2.0e-11	-0.24	Brain - Nucleus accumbens (basal ganglia)
	26	ENSG00000014824.13	SLC30A9	chr4_41983672_C_T_b38	rs2660335	2.0e-8	-0.23	Brain - Cortex
	26	ENSG00000014824.13	SLC30A9	chr4_41983672_C_T_b38	rs2660335	2.5e-8	-0.12	Muscle - Skeletal
	26	ENSG00000014824.13	SLC30A9	chr4_41983672_C_T_b38	rs2660335	3.0e-7	-0.32	Brain - Amygdala
	26	ENSG00000014824.13	SLC30A9	chr4_41983672_C_T_b38	rs2660335	3.5e-9	-0.27	Brain - Caudate (basal ganglia)
	26	ENSG00000014824.13	SLC30A9	chr4_41983672_C_T_b38	rs2660335	5.2e-9	-0.40	Brain - Substantia nigra
	26	ENSG00000014824.13	SLC30A9	chr4_41983672_C_T_b38	rs2660335	6.2e-8	-0.15	Cells - Cultured fibroblasts
	26	ENSG00000188848.15	BEND4	chr4_41983672_C_T_b38	rs2660335	9.5e-9	-0.35	Adipose - Subcutaneous
	27	ENSG00000014824.13	SLC30A9	chr4_41984840_A_G_b38	rs2581439	0.0000012	-0.30	Brain - Amygdala
	27	ENSG00000014824.13	SLC30A9	chr4_41984840_A_G_b38	rs2581439	0.0000071	-0.20	Brain - Anterior cingulate cortex (BA24)
	27	ENSG00000014824.13	SLC30A9	chr4_41984840_A_G_b38	rs2581439	0.000026	-0.18	Brain - Hypothalamus
	27	ENSG00000014824.13	SLC30A9	chr4_41984840_A_G_b38	rs2581439	0.000036	-0.099	Esophagus - Mucosa
	27	ENSG00000014824.13	SLC30A9	chr4_41984840_A_G_b38	rs2581439	1.3e-8	-0.26	Brain - Caudate (basal ganglia)
	27	ENSG00000014824.13	SLC30A9	chr4_41984840_A_G_b38	rs2581439	1.7e-9	-0.41	Brain - Substantia nigra
	27	ENSG00000014824.13	SLC30A9	chr4_41984840_A_G_b38	rs2581439	1.8e-7	-0.14	Cells - Cultured fibroblasts
	27	ENSG00000014824.13	SLC30A9	chr4_41984840_A_G_b38	rs2581439	1.8e-8	-0.23	Brain - Cortex
	27	ENSG00000014824.13	SLC30A9	chr4_41984840_A_G_b38	rs2581439	2.1e-7	-0.11	Muscle - Skeletal
	27	ENSG00000014824.13	SLC30A9	chr4_41984840_A_G_b38	rs2581439	2.7e-11	-0.24	Brain - Nucleus accumbens (basal ganglia)
	27	ENSG00000188848.15	BEND4	chr4_41984840_A_G_b38	rs2581439	6.0e-9	-0.35	Adipose - Subcutaneous
	28	ENSG00000014824.13	SLC30A9	chr4_41985875_G_A_b38	rs2581438	0.0000016	-0.21	Brain - Hypothalamus
	28	ENSG00000182308.6	DCAF4L1	chr4_41985875_G_A_b38	rs2581438	0.0000023	-0.24	Thyroid
	28	ENSG00000188848.15	BEND4	chr4_41985875_G_A_b38	rs2581438	0.0000023	-0.29	Adipose - Subcutaneous
	28	ENSG00000014824.13	SLC30A9	chr4_41985875_G_A_b38	rs2581438	0.0000029	-0.10	Muscle - Skeletal
	28	ENSG00000014824.13	SLC30A9	chr4_41985875_G_A_b38	rs2581438	0.000012	-0.22	Brain - Anterior cingulate cortex (BA24)
	28	ENSG00000014824.13	SLC30A9	chr4_41985875_G_A_b38	rs2581438	0.000018	-0.28	Brain - Amygdala
	28	ENSG00000188848.15	BEND4	chr4_41985875_G_A_b38	rs2581438	0.000023	-0.28	Brain - Hippocampus
	28	ENSG00000182308.6	DCAF4L1	chr4_41985875_G_A_b38	rs2581438	0.000026	-0.25	Heart - Left Ventricle
	28	ENSG00000014824.13	SLC30A9	chr4_41985875_G_A_b38	rs2581438	0.000079	-0.16	Brain - Cerebellum
	28	ENSG00000014824.13	SLC30A9	chr4_41985875_G_A_b38	rs2581438	0.00012	-0.096	Esophagus - Mucosa
	28	ENSG00000014824.13	SLC30A9	chr4_41985875_G_A_b38	rs2581438	0.00017	-0.10	Cells - Cultured fibroblasts
	28	ENSG00000014824.13	SLC30A9	chr4_41985875_G_A_b38	rs2581438	2.1e-8	-0.42	Brain - Substantia nigra
	28	ENSG00000014824.13	SLC30A9	chr4_41985875_G_A_b38	rs2581438	3.1e-7	-0.22	Brain - Cortex
	28	ENSG00000014824.13	SLC30A9	chr4_41985875_G_A_b38	rs2581438	9.1e-10	-0.23	Brain - Nucleus accumbens (basal ganglia)
	28	ENSG00000014824.13	SLC30A9	chr4_41985875_G_A_b38	rs2581438	9.2e-8	-0.25	Brain - Caudate (basal ganglia)
	29	ENSG00000014824.13	SLC30A9	chr4_41987000_G_A_b38	rs2581437	0.0000012	-0.30	Brain - Amygdala
	29	ENSG00000014824.13	SLC30A9	chr4_41987000_G_A_b38	rs2581437	0.0000071	-0.20	Brain - Anterior cingulate cortex (BA24)
	29	ENSG00000014824.13	SLC30A9	chr4_41987000_G_A_b38	rs2581437	0.000026	-0.18	Brain - Hypothalamus
	29	ENSG00000014824.13	SLC30A9	chr4_41987000_G_A_b38	rs2581437	0.000036	-0.099	Esophagus - Mucosa
	29	ENSG00000014824.13	SLC30A9	chr4_41987000_G_A_b38	rs2581437	1.3e-8	-0.26	Brain - Caudate (basal ganglia)
	29	ENSG00000014824.13	SLC30A9	chr4_41987000_G_A_b38	rs2581437	1.7e-9	-0.41	Brain - Substantia nigra
	29	ENSG00000014824.13	SLC30A9	chr4_41987000_G_A_b38	rs2581437	1.8e-7	-0.14	Cells - Cultured fibroblasts
	29	ENSG00000014824.13	SLC30A9	chr4_41987000_G_A_b38	rs2581437	1.8e-8	-0.23	Brain - Cortex
	29	ENSG00000014824.13	SLC30A9	chr4_41987000_G_A_b38	rs2581437	2.1e-7	-0.11	Muscle - Skeletal
	29	ENSG00000014824.13	SLC30A9	chr4_41987000_G_A_b38	rs2581437	2.7e-11	-0.24	Brain - Nucleus accumbens (basal ganglia)
	29	ENSG00000188848.15	BEND4	chr4_41987000_G_A_b38	rs2581437	6.0e-9	-0.35	Adipose - Subcutaneous
	30	ENSG00000014824.13	SLC30A9	chr4_41987643_A_C_b38	rs2660349	0.0000059	-0.093	Muscle - Skeletal
	30	ENSG00000182308.6	DCAF4L1	chr4_41987643_A_C_b38	rs2660349	0.000062	-0.23	Heart - Left Ventricle
	30	ENSG00000182308.6	DCAF4L1	chr4_41987643_A_C_b38	rs2660349	0.000066	-0.37	Brain - Caudate (basal ganglia)
	30	ENSG00000014824.13	SLC30A9	chr4_41987643_A_C_b38	rs2660349	1.0e-8	-0.26	Brain - Caudate (basal ganglia)
	30	ENSG00000014824.13	SLC30A9	chr4_41987643_A_C_b38	rs2660349	1.2e-9	-0.24	Brain - Cortex
	30	ENSG00000188848.15	BEND4	chr4_41987643_A_C_b38	rs2660349	1.7e-9	-0.35	Adipose - Subcutaneous
	30	ENSG00000014824.13	SLC30A9	chr4_41987643_A_C_b38	rs2660349	2.8e-8	-0.39	Brain - Substantia nigra
	30	ENSG00000014824.13	SLC30A9	chr4_41987643_A_C_b38	rs2660349	4.0e-9	-0.21	Brain - Nucleus accumbens (basal ganglia)
	30	ENSG00000014824.13	SLC30A9	chr4_41987643_A_C_b38	rs2660349	7.2e-8	-0.14	Cells - Cultured fibroblasts
	30	ENSG00000014824.13	SLC30A9	chr4_41987643_A_C_b38	rs2660349	8.2e-7	-0.30	Brain - Amygdala
	31	ENSG00000014824.13	SLC30A9	chr4_41988273_C_T_b38	rs2581435	0.0000065	-0.20	Brain - Anterior cingulate cortex (BA24)
	31	ENSG00000014824.13	SLC30A9	chr4_41988273_C_T_b38	rs2581435	0.000018	-0.11	Esophagus - Mucosa
	31	ENSG00000014824.13	SLC30A9	chr4_41988273_C_T_b38	rs2581435	0.000018	-0.18	Brain - Hypothalamus
	31	ENSG00000014824.13	SLC30A9	chr4_41988273_C_T_b38	rs2581435	2.0e-11	-0.24	Brain - Nucleus accumbens (basal ganglia)
	31	ENSG00000014824.13	SLC30A9	chr4_41988273_C_T_b38	rs2581435	2.0e-8	-0.23	Brain - Cortex
	31	ENSG00000014824.13	SLC30A9	chr4_41988273_C_T_b38	rs2581435	2.5e-8	-0.12	Muscle - Skeletal
	31	ENSG00000014824.13	SLC30A9	chr4_41988273_C_T_b38	rs2581435	3.0e-7	-0.32	Brain - Amygdala
	31	ENSG00000014824.13	SLC30A9	chr4_41988273_C_T_b38	rs2581435	3.5e-9	-0.27	Brain - Caudate (basal ganglia)
	31	ENSG00000014824.13	SLC30A9	chr4_41988273_C_T_b38	rs2581435	5.2e-9	-0.40	Brain - Substantia nigra
	31	ENSG00000014824.13	SLC30A9	chr4_41988273_C_T_b38	rs2581435	6.2e-8	-0.15	Cells - Cultured fibroblasts
	31	ENSG00000188848.15	BEND4	chr4_41988273_C_T_b38	rs2581435	9.5e-9	-0.35	Adipose - Subcutaneous
	32	ENSG00000014824.13	SLC30A9	chr4_41990660_C_G_b38	rs2581434	0.0000010	-0.22	Brain - Hypothalamus
	32	ENSG00000182308.6	DCAF4L1	chr4_41990660_C_G_b38	rs2581434	0.0000024	-0.24	Thyroid
	32	ENSG00000188848.15	BEND4	chr4_41990660_C_G_b38	rs2581434	0.0000024	-0.30	Adipose - Subcutaneous
	32	ENSG00000014824.13	SLC30A9	chr4_41990660_C_G_b38	rs2581434	0.0000055	-0.29	Brain - Amygdala
	32	ENSG00000188848.15	BEND4	chr4_41990660_C_G_b38	rs2581434	0.0000089	-0.29	Brain - Hippocampus
	32	ENSG00000182308.6	DCAF4L1	chr4_41990660_C_G_b38	rs2581434	0.000010	-0.26	Heart - Left Ventricle
	32	ENSG00000014824.13	SLC30A9	chr4_41990660_C_G_b38	rs2581434	0.000012	-0.22	Brain - Anterior cingulate cortex (BA24)
	32	ENSG00000014824.13	SLC30A9	chr4_41990660_C_G_b38	rs2581434	0.000041	-0.10	Esophagus - Mucosa
	32	ENSG00000188848.15	BEND4	chr4_41990660_C_G_b38	rs2581434	0.000055	-0.25	Adipose - Visceral (Omentum)
	32	ENSG00000014824.13	SLC30A9	chr4_41990660_C_G_b38	rs2581434	0.000065	-0.11	Cells - Cultured fibroblasts
	32	ENSG00000014824.13	SLC30A9	chr4_41990660_C_G_b38	rs2581434	0.00010	-0.16	Brain - Cerebellum
	32	ENSG00000014824.13	SLC30A9	chr4_41990660_C_G_b38	rs2581434	3.1e-8	-0.26	Brain - Caudate (basal ganglia)
	32	ENSG00000014824.13	SLC30A9	chr4_41990660_C_G_b38	rs2581434	3.6e-7	-0.22	Brain - Cortex
	32	ENSG00000014824.13	SLC30A9	chr4_41990660_C_G_b38	rs2581434	3.9e-7	-0.11	Muscle - Skeletal
	32	ENSG00000014824.13	SLC30A9	chr4_41990660_C_G_b38	rs2581434	6.4e-8	-0.41	Brain - Substantia nigra
	32	ENSG00000014824.13	SLC30A9	chr4_41990660_C_G_b38	rs2581434	7.9e-10	-0.23	Brain - Nucleus accumbens (basal ganglia)
	33	ENSG00000014824.13	SLC30A9	chr4_41992628_C_T_b38	rs2660346	0.0000010	-0.22	Brain - Hypothalamus
	33	ENSG00000182308.6	DCAF4L1	chr4_41992628_C_T_b38	rs2660346	0.0000024	-0.24	Thyroid
	33	ENSG00000188848.15	BEND4	chr4_41992628_C_T_b38	rs2660346	0.0000024	-0.30	Adipose - Subcutaneous
	33	ENSG00000014824.13	SLC30A9	chr4_41992628_C_T_b38	rs2660346	0.0000055	-0.29	Brain - Amygdala
	33	ENSG00000188848.15	BEND4	chr4_41992628_C_T_b38	rs2660346	0.0000089	-0.29	Brain - Hippocampus
	33	ENSG00000182308.6	DCAF4L1	chr4_41992628_C_T_b38	rs2660346	0.000010	-0.26	Heart - Left Ventricle
	33	ENSG00000014824.13	SLC30A9	chr4_41992628_C_T_b38	rs2660346	0.000012	-0.22	Brain - Anterior cingulate cortex (BA24)
	33	ENSG00000014824.13	SLC30A9	chr4_41992628_C_T_b38	rs2660346	0.000041	-0.10	Esophagus - Mucosa
	33	ENSG00000188848.15	BEND4	chr4_41992628_C_T_b38	rs2660346	0.000055	-0.25	Adipose - Visceral (Omentum)
	33	ENSG00000014824.13	SLC30A9	chr4_41992628_C_T_b38	rs2660346	0.000065	-0.11	Cells - Cultured fibroblasts
	33	ENSG00000014824.13	SLC30A9	chr4_41992628_C_T_b38	rs2660346	0.00010	-0.16	Brain - Cerebellum
	33	ENSG00000014824.13	SLC30A9	chr4_41992628_C_T_b38	rs2660346	3.1e-8	-0.26	Brain - Caudate (basal ganglia)
	33	ENSG00000014824.13	SLC30A9	chr4_41992628_C_T_b38	rs2660346	3.6e-7	-0.22	Brain - Cortex
	33	ENSG00000014824.13	SLC30A9	chr4_41992628_C_T_b38	rs2660346	3.9e-7	-0.11	Muscle - Skeletal
	33	ENSG00000014824.13	SLC30A9	chr4_41992628_C_T_b38	rs2660346	6.4e-8	-0.41	Brain - Substantia nigra
	33	ENSG00000014824.13	SLC30A9	chr4_41992628_C_T_b38	rs2660346	7.9e-10	-0.23	Brain - Nucleus accumbens (basal ganglia)
	36	ENSG00000014824.13	SLC30A9	chr4_41996771_T_C_b38	rs34567573	0.0000010	-0.22	Brain - Hypothalamus
	36	ENSG00000014824.13	SLC30A9	chr4_41996771_T_C_b38	rs34567573	0.0000055	-0.29	Brain - Amygdala
	36	ENSG00000188848.15	BEND4	chr4_41996771_T_C_b38	rs34567573	0.0000056	-0.29	Adipose - Subcutaneous
	36	ENSG00000182308.6	DCAF4L1	chr4_41996771_T_C_b38	rs34567573	0.0000059	-0.23	Thyroid
	36	ENSG00000188848.15	BEND4	chr4_41996771_T_C_b38	rs34567573	0.0000089	-0.29	Brain - Hippocampus
	36	ENSG00000014824.13	SLC30A9	chr4_41996771_T_C_b38	rs34567573	0.000012	-0.22	Brain - Anterior cingulate cortex (BA24)
	36	ENSG00000182308.6	DCAF4L1	chr4_41996771_T_C_b38	rs34567573	0.000024	-0.25	Heart - Left Ventricle
	36	ENSG00000188848.15	BEND4	chr4_41996771_T_C_b38	rs34567573	0.000043	-0.25	Adipose - Visceral (Omentum)
	36	ENSG00000014824.13	SLC30A9	chr4_41996771_T_C_b38	rs34567573	0.000081	-0.10	Esophagus - Mucosa
	36	ENSG00000014824.13	SLC30A9	chr4_41996771_T_C_b38	rs34567573	0.00010	-0.11	Cells - Cultured fibroblasts
	36	ENSG00000014824.13	SLC30A9	chr4_41996771_T_C_b38	rs34567573	0.00010	-0.16	Brain - Cerebellum
	36	ENSG00000182308.6	DCAF4L1	chr4_41996771_T_C_b38	rs34567573	0.00014	-0.19	Esophagus - Muscularis
	36	ENSG00000014824.13	SLC30A9	chr4_41996771_T_C_b38	rs34567573	3.1e-8	-0.26	Brain - Caudate (basal ganglia)
	36	ENSG00000014824.13	SLC30A9	chr4_41996771_T_C_b38	rs34567573	3.6e-7	-0.22	Brain - Cortex
	36	ENSG00000014824.13	SLC30A9	chr4_41996771_T_C_b38	rs34567573	6.4e-8	-0.41	Brain - Substantia nigra
	36	ENSG00000014824.13	SLC30A9	chr4_41996771_T_C_b38	rs34567573	7.3e-7	-0.11	Muscle - Skeletal
	36	ENSG00000014824.13	SLC30A9	chr4_41996771_T_C_b38	rs34567573	7.9e-10	-0.23	Brain - Nucleus accumbens (basal ganglia)
	38	ENSG00000014824.13	SLC30A9	chr4_41999771_A_C_b38	rs4540084	0.0000065	-0.20	Brain - Anterior cingulate cortex (BA24)
	38	ENSG00000014824.13	SLC30A9	chr4_41999771_A_C_b38	rs4540084	0.000015	-0.19	Brain - Hypothalamus
	38	ENSG00000014824.13	SLC30A9	chr4_41999771_A_C_b38	rs4540084	0.000019	-0.11	Esophagus - Mucosa
	38	ENSG00000014824.13	SLC30A9	chr4_41999771_A_C_b38	rs4540084	1.0e-7	-0.15	Cells - Cultured fibroblasts
	38	ENSG00000014824.13	SLC30A9	chr4_41999771_A_C_b38	rs4540084	2.5e-11	-0.24	Brain - Nucleus accumbens (basal ganglia)
	38	ENSG00000188848.15	BEND4	chr4_41999771_A_C_b38	rs4540084	2.5e-8	-0.34	Adipose - Subcutaneous
	38	ENSG00000014824.13	SLC30A9	chr4_41999771_A_C_b38	rs4540084	3.0e-7	-0.32	Brain - Amygdala
	38	ENSG00000014824.13	SLC30A9	chr4_41999771_A_C_b38	rs4540084	3.1e-8	-0.23	Brain - Cortex
	38	ENSG00000014824.13	SLC30A9	chr4_41999771_A_C_b38	rs4540084	3.3e-9	-0.28	Brain - Caudate (basal ganglia)
	38	ENSG00000014824.13	SLC30A9	chr4_41999771_A_C_b38	rs4540084	3.7e-9	-0.41	Brain - Substantia nigra
	38	ENSG00000014824.13	SLC30A9	chr4_41999771_A_C_b38	rs4540084	8.6e-8	-0.11	Muscle - Skeletal
	39	ENSG00000014824.13	SLC30A9	chr4_42000168_A_G_b38	rs2660331	0.0000065	-0.20	Brain - Anterior cingulate cortex (BA24)
	39	ENSG00000014824.13	SLC30A9	chr4_42000168_A_G_b38	rs2660331	0.000015	-0.19	Brain - Hypothalamus
	39	ENSG00000014824.13	SLC30A9	chr4_42000168_A_G_b38	rs2660331	0.000019	-0.11	Esophagus - Mucosa
	39	ENSG00000014824.13	SLC30A9	chr4_42000168_A_G_b38	rs2660331	1.0e-7	-0.15	Cells - Cultured fibroblasts
	39	ENSG00000014824.13	SLC30A9	chr4_42000168_A_G_b38	rs2660331	2.5e-11	-0.24	Brain - Nucleus accumbens (basal ganglia)
	39	ENSG00000188848.15	BEND4	chr4_42000168_A_G_b38	rs2660331	2.5e-8	-0.34	Adipose - Subcutaneous
	39	ENSG00000014824.13	SLC30A9	chr4_42000168_A_G_b38	rs2660331	3.0e-7	-0.32	Brain - Amygdala
	39	ENSG00000014824.13	SLC30A9	chr4_42000168_A_G_b38	rs2660331	3.1e-8	-0.23	Brain - Cortex
	39	ENSG00000014824.13	SLC30A9	chr4_42000168_A_G_b38	rs2660331	3.3e-9	-0.28	Brain - Caudate (basal ganglia)
	39	ENSG00000014824.13	SLC30A9	chr4_42000168_A_G_b38	rs2660331	3.7e-9	-0.41	Brain - Substantia nigra
	39	ENSG00000014824.13	SLC30A9	chr4_42000168_A_G_b38	rs2660331	8.6e-8	-0.11	Muscle - Skeletal
	40	ENSG00000014824.13	SLC30A9	chr4_42001116_G_A_b38	rs2581455	0.0000064	-0.093	Muscle - Skeletal
	40	ENSG00000014824.13	SLC30A9	chr4_42001116_G_A_b38	rs2581455	1.5e-8	-0.39	Brain - Substantia nigra
	40	ENSG00000014824.13	SLC30A9	chr4_42001116_G_A_b38	rs2581455	1.8e-9	-0.27	Brain - Caudate (basal ganglia)
	40	ENSG00000014824.13	SLC30A9	chr4_42001116_G_A_b38	rs2581455	4.4e-10	-0.24	Brain - Cortex
	40	ENSG00000014824.13	SLC30A9	chr4_42001116_G_A_b38	rs2581455	4.6e-10	-0.23	Brain - Nucleus accumbens (basal ganglia)
	40	ENSG00000188848.15	BEND4	chr4_42001116_G_A_b38	rs2581455	4.9e-9	-0.34	Adipose - Subcutaneous
	40	ENSG00000014824.13	SLC30A9	chr4_42001116_G_A_b38	rs2581455	7.9e-8	-0.14	Cells - Cultured fibroblasts
	40	ENSG00000014824.13	SLC30A9	chr4_42001116_G_A_b38	rs2581455	8.2e-7	-0.30	Brain - Amygdala
	41	ENSG00000014824.13	SLC30A9	chr4_42001343_A_G_b38	rs2581454	0.0000015	-0.11	Muscle - Skeletal
	41	ENSG00000182308.6	DCAF4L1	chr4_42001343_A_G_b38	rs2581454	0.0000037	-0.24	Thyroid
	41	ENSG00000014824.13	SLC30A9	chr4_42001343_A_G_b38	rs2581454	0.0000055	-0.29	Brain - Amygdala
	41	ENSG00000188848.15	BEND4	chr4_42001343_A_G_b38	rs2581454	0.0000059	-0.29	Adipose - Subcutaneous
	41	ENSG00000014824.13	SLC30A9	chr4_42001343_A_G_b38	rs2581454	0.000012	-0.22	Brain - Anterior cingulate cortex (BA24)
	41	ENSG00000188848.15	BEND4	chr4_42001343_A_G_b38	rs2581454	0.000013	-0.29	Brain - Hippocampus
	41	ENSG00000182308.6	DCAF4L1	chr4_42001343_A_G_b38	rs2581454	0.000024	-0.25	Heart - Left Ventricle
	41	ENSG00000188848.15	BEND4	chr4_42001343_A_G_b38	rs2581454	0.000024	-0.26	Adipose - Visceral (Omentum)
	41	ENSG00000014824.13	SLC30A9	chr4_42001343_A_G_b38	rs2581454	0.000064	-0.17	Brain - Cerebellum
	41	ENSG00000014824.13	SLC30A9	chr4_42001343_A_G_b38	rs2581454	0.000084	-0.10	Esophagus - Mucosa
	41	ENSG00000182308.6	DCAF4L1	chr4_42001343_A_G_b38	rs2581454	0.00014	-0.19	Esophagus - Muscularis
	41	ENSG00000014824.13	SLC30A9	chr4_42001343_A_G_b38	rs2581454	0.00017	-0.11	Cells - Cultured fibroblasts
	41	ENSG00000014824.13	SLC30A9	chr4_42001343_A_G_b38	rs2581454	1.0e-9	-0.24	Brain - Nucleus accumbens (basal ganglia)
	41	ENSG00000014824.13	SLC30A9	chr4_42001343_A_G_b38	rs2581454	3.3e-8	-0.26	Brain - Caudate (basal ganglia)
	41	ENSG00000014824.13	SLC30A9	chr4_42001343_A_G_b38	rs2581454	4.7e-8	-0.42	Brain - Substantia nigra
	41	ENSG00000014824.13	SLC30A9	chr4_42001343_A_G_b38	rs2581454	5.2e-7	-0.22	Brain - Cortex
	41	ENSG00000014824.13	SLC30A9	chr4_42001343_A_G_b38	rs2581454	8.2e-7	-0.22	Brain - Hypothalamus
	42	ENSG00000014824.13	SLC30A9	chr4_42001366_T_C_b38	rs2660330	0.0000065	-0.20	Brain - Anterior cingulate cortex (BA24)
	42	ENSG00000014824.13	SLC30A9	chr4_42001366_T_C_b38	rs2660330	0.000015	-0.19	Brain - Hypothalamus
	42	ENSG00000014824.13	SLC30A9	chr4_42001366_T_C_b38	rs2660330	0.000019	-0.11	Esophagus - Mucosa
	42	ENSG00000014824.13	SLC30A9	chr4_42001366_T_C_b38	rs2660330	2.5e-11	-0.24	Brain - Nucleus accumbens (basal ganglia)
	42	ENSG00000188848.15	BEND4	chr4_42001366_T_C_b38	rs2660330	2.5e-8	-0.34	Adipose - Subcutaneous
	42	ENSG00000014824.13	SLC30A9	chr4_42001366_T_C_b38	rs2660330	3.0e-7	-0.32	Brain - Amygdala
	42	ENSG00000014824.13	SLC30A9	chr4_42001366_T_C_b38	rs2660330	3.1e-8	-0.23	Brain - Cortex
	42	ENSG00000014824.13	SLC30A9	chr4_42001366_T_C_b38	rs2660330	3.3e-9	-0.28	Brain - Caudate (basal ganglia)
	42	ENSG00000014824.13	SLC30A9	chr4_42001366_T_C_b38	rs2660330	3.7e-9	-0.41	Brain - Substantia nigra
	42	ENSG00000014824.13	SLC30A9	chr4_42001366_T_C_b38	rs2660330	5.3e-8	-0.15	Cells - Cultured fibroblasts
	42	ENSG00000014824.13	SLC30A9	chr4_42001366_T_C_b38	rs2660330	8.6e-8	-0.11	Muscle - Skeletal
	43	ENSG00000014824.13	SLC30A9	chr4_42001654_A_G_b38	rs1047626	0.0000064	-0.093	Muscle - Skeletal
	43	ENSG00000014824.13	SLC30A9	chr4_42001654_A_G_b38	rs1047626	1.5e-8	-0.39	Brain - Substantia nigra
	43	ENSG00000014824.13	SLC30A9	chr4_42001654_A_G_b38	rs1047626	1.8e-9	-0.27	Brain - Caudate (basal ganglia)
	43	ENSG00000014824.13	SLC30A9	chr4_42001654_A_G_b38	rs1047626	4.4e-10	-0.24	Brain - Cortex
	43	ENSG00000014824.13	SLC30A9	chr4_42001654_A_G_b38	rs1047626	4.6e-10	-0.23	Brain - Nucleus accumbens (basal ganglia)
	43	ENSG00000188848.15	BEND4	chr4_42001654_A_G_b38	rs1047626	4.9e-9	-0.34	Adipose - Subcutaneous
	43	ENSG00000014824.13	SLC30A9	chr4_42001654_A_G_b38	rs1047626	7.9e-8	-0.14	Cells - Cultured fibroblasts
	43	ENSG00000014824.13	SLC30A9	chr4_42001654_A_G_b38	rs1047626	8.2e-7	-0.30	Brain - Amygdala
	44	ENSG00000014824.13	SLC30A9	chr4_42001818_C_G_b38	rs2581453	0.0000065	-0.20	Brain - Anterior cingulate cortex (BA24)
	44	ENSG00000014824.13	SLC30A9	chr4_42001818_C_G_b38	rs2581453	0.000015	-0.19	Brain - Hypothalamus
	44	ENSG00000014824.13	SLC30A9	chr4_42001818_C_G_b38	rs2581453	0.000019	-0.11	Esophagus - Mucosa
	44	ENSG00000014824.13	SLC30A9	chr4_42001818_C_G_b38	rs2581453	1.0e-7	-0.15	Cells - Cultured fibroblasts
	44	ENSG00000014824.13	SLC30A9	chr4_42001818_C_G_b38	rs2581453	2.5e-11	-0.24	Brain - Nucleus accumbens (basal ganglia)
	44	ENSG00000188848.15	BEND4	chr4_42001818_C_G_b38	rs2581453	2.5e-8	-0.34	Adipose - Subcutaneous
	44	ENSG00000014824.13	SLC30A9	chr4_42001818_C_G_b38	rs2581453	3.0e-7	-0.32	Brain - Amygdala
	44	ENSG00000014824.13	SLC30A9	chr4_42001818_C_G_b38	rs2581453	3.1e-8	-0.23	Brain - Cortex
	44	ENSG00000014824.13	SLC30A9	chr4_42001818_C_G_b38	rs2581453	3.3e-9	-0.28	Brain - Caudate (basal ganglia)
	44	ENSG00000014824.13	SLC30A9	chr4_42001818_C_G_b38	rs2581453	3.7e-9	-0.41	Brain - Substantia nigra
	44	ENSG00000014824.13	SLC30A9	chr4_42001818_C_G_b38	rs2581453	8.6e-8	-0.11	Muscle - Skeletal
	45	ENSG00000014824.13	SLC30A9	chr4_42002961_C_T_b38	rs2581452	0.000013	-0.19	Brain - Anterior cingulate cortex (BA24)
	45	ENSG00000014824.13	SLC30A9	chr4_42002961_C_T_b38	rs2581452	0.000015	-0.11	Esophagus - Mucosa
	45	ENSG00000014824.13	SLC30A9	chr4_42002961_C_T_b38	rs2581452	0.000015	-0.19	Brain - Hypothalamus
	45	ENSG00000188848.15	BEND4	chr4_42002961_C_T_b38	rs2581452	0.000053	-0.28	Breast - Mammary Tissue
	45	ENSG00000014824.13	SLC30A9	chr4_42002961_C_T_b38	rs2581452	2.1e-8	-0.15	Cells - Cultured fibroblasts
	45	ENSG00000014824.13	SLC30A9	chr4_42002961_C_T_b38	rs2581452	2.5e-11	-0.24	Brain - Nucleus accumbens (basal ganglia)
	45	ENSG00000014824.13	SLC30A9	chr4_42002961_C_T_b38	rs2581452	3.0e-7	-0.32	Brain - Amygdala
	45	ENSG00000014824.13	SLC30A9	chr4_42002961_C_T_b38	rs2581452	3.7e-9	-0.41	Brain - Substantia nigra
	45	ENSG00000014824.13	SLC30A9	chr4_42002961_C_T_b38	rs2581452	4.9e-9	-0.27	Brain - Caudate (basal ganglia)
	45	ENSG00000188848.15	BEND4	chr4_42002961_C_T_b38	rs2581452	5.9e-9	-0.35	Adipose - Subcutaneous
	45	ENSG00000014824.13	SLC30A9	chr4_42002961_C_T_b38	rs2581452	6.9e-8	-0.22	Brain - Cortex
	45	ENSG00000014824.13	SLC30A9	chr4_42002961_C_T_b38	rs2581452	9.1e-8	-0.11	Muscle - Skeletal
	46	ENSG00000014824.13	SLC30A9	chr4_42003970_T_C_b38	rs2660329	0.000013	-0.19	Brain - Anterior cingulate cortex (BA24)
	46	ENSG00000014824.13	SLC30A9	chr4_42003970_T_C_b38	rs2660329	0.000014	-0.11	Esophagus - Mucosa
	46	ENSG00000014824.13	SLC30A9	chr4_42003970_T_C_b38	rs2660329	0.000015	-0.19	Brain - Hypothalamus
	46	ENSG00000014824.13	SLC30A9	chr4_42003970_T_C_b38	rs2660329	2.2e-8	-0.15	Cells - Cultured fibroblasts
	46	ENSG00000014824.13	SLC30A9	chr4_42003970_T_C_b38	rs2660329	2.5e-11	-0.24	Brain - Nucleus accumbens (basal ganglia)
	46	ENSG00000014824.13	SLC30A9	chr4_42003970_T_C_b38	rs2660329	3.0e-7	-0.32	Brain - Amygdala
	46	ENSG00000014824.13	SLC30A9	chr4_42003970_T_C_b38	rs2660329	3.7e-9	-0.41	Brain - Substantia nigra
	46	ENSG00000014824.13	SLC30A9	chr4_42003970_T_C_b38	rs2660329	4.9e-9	-0.27	Brain - Caudate (basal ganglia)
	46	ENSG00000014824.13	SLC30A9	chr4_42003970_T_C_b38	rs2660329	6.9e-8	-0.22	Brain - Cortex
	46	ENSG00000188848.15	BEND4	chr4_42003970_T_C_b38	rs2660329	8.6e-9	-0.35	Adipose - Subcutaneous
	46	ENSG00000014824.13	SLC30A9	chr4_42003970_T_C_b38	rs2660329	9.7e-8	-0.11	Muscle - Skeletal
	47	ENSG00000014824.13	SLC30A9	chr4_42004040_C_T_b38	rs2581451	0.000015	-0.089	Muscle - Skeletal
	47	ENSG00000014824.13	SLC30A9	chr4_42004040_C_T_b38	rs2581451	0.000097	-0.16	Brain - Cerebellum
	47	ENSG00000014824.13	SLC30A9	chr4_42004040_C_T_b38	rs2581451	1.6e-7	-0.14	Cells - Cultured fibroblasts
	47	ENSG00000014824.13	SLC30A9	chr4_42004040_C_T_b38	rs2581451	2.3e-9	-0.27	Brain - Caudate (basal ganglia)
	47	ENSG00000014824.13	SLC30A9	chr4_42004040_C_T_b38	rs2581451	4.1e-7	-0.30	Brain - Amygdala
	47	ENSG00000014824.13	SLC30A9	chr4_42004040_C_T_b38	rs2581451	4.4e-9	-0.40	Brain - Substantia nigra
	47	ENSG00000014824.13	SLC30A9	chr4_42004040_C_T_b38	rs2581451	5.0e-10	-0.22	Brain - Nucleus accumbens (basal ganglia)
	47	ENSG00000014824.13	SLC30A9	chr4_42004040_C_T_b38	rs2581451	5.1e-10	-0.24	Brain - Cortex
	47	ENSG00000188848.15	BEND4	chr4_42004040_C_T_b38	rs2581451	5.7e-10	-0.36	Adipose - Subcutaneous
	48	ENSG00000014824.13	SLC30A9	chr4_42004096_C_G_b38	rs2660328	0.000013	-0.19	Brain - Anterior cingulate cortex (BA24)
	48	ENSG00000014824.13	SLC30A9	chr4_42004096_C_G_b38	rs2660328	0.000014	-0.11	Esophagus - Mucosa
	48	ENSG00000014824.13	SLC30A9	chr4_42004096_C_G_b38	rs2660328	0.000015	-0.19	Brain - Hypothalamus
	48	ENSG00000014824.13	SLC30A9	chr4_42004096_C_G_b38	rs2660328	2.2e-8	-0.15	Cells - Cultured fibroblasts
	48	ENSG00000014824.13	SLC30A9	chr4_42004096_C_G_b38	rs2660328	2.5e-11	-0.24	Brain - Nucleus accumbens (basal ganglia)
	48	ENSG00000014824.13	SLC30A9	chr4_42004096_C_G_b38	rs2660328	3.0e-7	-0.32	Brain - Amygdala
	48	ENSG00000014824.13	SLC30A9	chr4_42004096_C_G_b38	rs2660328	3.7e-9	-0.41	Brain - Substantia nigra
	48	ENSG00000014824.13	SLC30A9	chr4_42004096_C_G_b38	rs2660328	4.9e-9	-0.27	Brain - Caudate (basal ganglia)
	48	ENSG00000014824.13	SLC30A9	chr4_42004096_C_G_b38	rs2660328	6.9e-8	-0.22	Brain - Cortex
	48	ENSG00000188848.15	BEND4	chr4_42004096_C_G_b38	rs2660328	8.6e-9	-0.35	Adipose - Subcutaneous
	48	ENSG00000014824.13	SLC30A9	chr4_42004096_C_G_b38	rs2660328	9.7e-8	-0.11	Muscle - Skeletal
	49	ENSG00000014824.13	SLC30A9	chr4_42004813_A_G_b38	rs2581450	0.000013	-0.19	Brain - Anterior cingulate cortex (BA24)
	49	ENSG00000014824.13	SLC30A9	chr4_42004813_A_G_b38	rs2581450	0.000014	-0.11	Esophagus - Mucosa
	49	ENSG00000014824.13	SLC30A9	chr4_42004813_A_G_b38	rs2581450	0.000015	-0.19	Brain - Hypothalamus
	49	ENSG00000014824.13	SLC30A9	chr4_42004813_A_G_b38	rs2581450	2.2e-8	-0.15	Cells - Cultured fibroblasts
	49	ENSG00000014824.13	SLC30A9	chr4_42004813_A_G_b38	rs2581450	2.5e-11	-0.24	Brain - Nucleus accumbens (basal ganglia)
	49	ENSG00000014824.13	SLC30A9	chr4_42004813_A_G_b38	rs2581450	3.0e-7	-0.32	Brain - Amygdala
	49	ENSG00000014824.13	SLC30A9	chr4_42004813_A_G_b38	rs2581450	3.7e-9	-0.41	Brain - Substantia nigra
	49	ENSG00000014824.13	SLC30A9	chr4_42004813_A_G_b38	rs2581450	4.9e-9	-0.27	Brain - Caudate (basal ganglia)
	49	ENSG00000014824.13	SLC30A9	chr4_42004813_A_G_b38	rs2581450	6.9e-8	-0.22	Brain - Cortex
	49	ENSG00000188848.15	BEND4	chr4_42004813_A_G_b38	rs2581450	8.6e-9	-0.35	Adipose - Subcutaneous
	49	ENSG00000014824.13	SLC30A9	chr4_42004813_A_G_b38	rs2581450	9.7e-8	-0.11	Muscle - Skeletal
	50	ENSG00000014824.13	SLC30A9	chr4_42005054_A_G_b38	rs2660326	0.000013	-0.19	Brain - Anterior cingulate cortex (BA24)
	50	ENSG00000014824.13	SLC30A9	chr4_42005054_A_G_b38	rs2660326	0.000014	-0.11	Esophagus - Mucosa
	50	ENSG00000014824.13	SLC30A9	chr4_42005054_A_G_b38	rs2660326	0.000015	-0.19	Brain - Hypothalamus
	50	ENSG00000014824.13	SLC30A9	chr4_42005054_A_G_b38	rs2660326	2.2e-8	-0.15	Cells - Cultured fibroblasts
	50	ENSG00000014824.13	SLC30A9	chr4_42005054_A_G_b38	rs2660326	2.5e-11	-0.24	Brain - Nucleus accumbens (basal ganglia)
	50	ENSG00000014824.13	SLC30A9	chr4_42005054_A_G_b38	rs2660326	3.0e-7	-0.32	Brain - Amygdala
	50	ENSG00000014824.13	SLC30A9	chr4_42005054_A_G_b38	rs2660326	3.7e-9	-0.41	Brain - Substantia nigra
	50	ENSG00000014824.13	SLC30A9	chr4_42005054_A_G_b38	rs2660326	4.9e-9	-0.27	Brain - Caudate (basal ganglia)
	50	ENSG00000014824.13	SLC30A9	chr4_42005054_A_G_b38	rs2660326	6.9e-8	-0.22	Brain - Cortex
	50	ENSG00000188848.15	BEND4	chr4_42005054_A_G_b38	rs2660326	8.6e-9	-0.35	Adipose - Subcutaneous
	50	ENSG00000014824.13	SLC30A9	chr4_42005054_A_G_b38	rs2660326	9.7e-8	-0.11	Muscle - Skeletal
	51	ENSG00000014824.13	SLC30A9	chr4_42005186_T_G_b38	rs2660325	0.000013	-0.19	Brain - Anterior cingulate cortex (BA24)
	51	ENSG00000014824.13	SLC30A9	chr4_42005186_T_G_b38	rs2660325	0.000014	-0.11	Esophagus - Mucosa
	51	ENSG00000014824.13	SLC30A9	chr4_42005186_T_G_b38	rs2660325	0.000015	-0.19	Brain - Hypothalamus
	51	ENSG00000014824.13	SLC30A9	chr4_42005186_T_G_b38	rs2660325	2.2e-8	-0.15	Cells - Cultured fibroblasts
	51	ENSG00000014824.13	SLC30A9	chr4_42005186_T_G_b38	rs2660325	2.5e-11	-0.24	Brain - Nucleus accumbens (basal ganglia)
	51	ENSG00000014824.13	SLC30A9	chr4_42005186_T_G_b38	rs2660325	3.0e-7	-0.32	Brain - Amygdala
	51	ENSG00000014824.13	SLC30A9	chr4_42005186_T_G_b38	rs2660325	3.7e-9	-0.41	Brain - Substantia nigra
	51	ENSG00000014824.13	SLC30A9	chr4_42005186_T_G_b38	rs2660325	4.9e-9	-0.27	Brain - Caudate (basal ganglia)
	51	ENSG00000014824.13	SLC30A9	chr4_42005186_T_G_b38	rs2660325	6.9e-8	-0.22	Brain - Cortex
	51	ENSG00000188848.15	BEND4	chr4_42005186_T_G_b38	rs2660325	8.6e-9	-0.35	Adipose - Subcutaneous
	51	ENSG00000014824.13	SLC30A9	chr4_42005186_T_G_b38	rs2660325	9.7e-8	-0.11	Muscle - Skeletal
	52	ENSG00000014824.13	SLC30A9	chr4_42005207_G_A_b38	rs2581449	0.000013	-0.19	Brain - Anterior cingulate cortex (BA24)
	52	ENSG00000014824.13	SLC30A9	chr4_42005207_G_A_b38	rs2581449	0.000014	-0.11	Esophagus - Mucosa
	52	ENSG00000014824.13	SLC30A9	chr4_42005207_G_A_b38	rs2581449	0.000015	-0.19	Brain - Hypothalamus
	52	ENSG00000014824.13	SLC30A9	chr4_42005207_G_A_b38	rs2581449	2.2e-8	-0.15	Cells - Cultured fibroblasts
	52	ENSG00000014824.13	SLC30A9	chr4_42005207_G_A_b38	rs2581449	2.5e-11	-0.24	Brain - Nucleus accumbens (basal ganglia)
	52	ENSG00000014824.13	SLC30A9	chr4_42005207_G_A_b38	rs2581449	3.0e-7	-0.32	Brain - Amygdala
	52	ENSG00000014824.13	SLC30A9	chr4_42005207_G_A_b38	rs2581449	3.7e-9	-0.41	Brain - Substantia nigra
	52	ENSG00000014824.13	SLC30A9	chr4_42005207_G_A_b38	rs2581449	4.9e-9	-0.27	Brain - Caudate (basal ganglia)
	52	ENSG00000014824.13	SLC30A9	chr4_42005207_G_A_b38	rs2581449	6.9e-8	-0.22	Brain - Cortex
	52	ENSG00000188848.15	BEND4	chr4_42005207_G_A_b38	rs2581449	8.6e-9	-0.35	Adipose - Subcutaneous
	52	ENSG00000014824.13	SLC30A9	chr4_42005207_G_A_b38	rs2581449	9.7e-8	-0.11	Muscle - Skeletal
	53	ENSG00000014824.13	SLC30A9	chr4_42005362_A_G_b38	rs2660324	0.000013	-0.19	Brain - Anterior cingulate cortex (BA24)
	53	ENSG00000014824.13	SLC30A9	chr4_42005362_A_G_b38	rs2660324	0.000014	-0.11	Esophagus - Mucosa
	53	ENSG00000014824.13	SLC30A9	chr4_42005362_A_G_b38	rs2660324	0.000015	-0.19	Brain - Hypothalamus
	53	ENSG00000014824.13	SLC30A9	chr4_42005362_A_G_b38	rs2660324	2.2e-8	-0.15	Cells - Cultured fibroblasts
	53	ENSG00000014824.13	SLC30A9	chr4_42005362_A_G_b38	rs2660324	2.5e-11	-0.24	Brain - Nucleus accumbens (basal ganglia)
	53	ENSG00000014824.13	SLC30A9	chr4_42005362_A_G_b38	rs2660324	3.0e-7	-0.32	Brain - Amygdala
	53	ENSG00000014824.13	SLC30A9	chr4_42005362_A_G_b38	rs2660324	3.7e-9	-0.41	Brain - Substantia nigra
	53	ENSG00000014824.13	SLC30A9	chr4_42005362_A_G_b38	rs2660324	4.9e-9	-0.27	Brain - Caudate (basal ganglia)
	53	ENSG00000014824.13	SLC30A9	chr4_42005362_A_G_b38	rs2660324	6.9e-8	-0.22	Brain - Cortex
	53	ENSG00000188848.15	BEND4	chr4_42005362_A_G_b38	rs2660324	8.6e-9	-0.35	Adipose - Subcutaneous
	53	ENSG00000014824.13	SLC30A9	chr4_42005362_A_G_b38	rs2660324	9.7e-8	-0.11	Muscle - Skeletal
	54	ENSG00000014824.13	SLC30A9	chr4_42005377_T_C_b38	rs2581448	0.000013	-0.19	Brain - Anterior cingulate cortex (BA24)
	54	ENSG00000014824.13	SLC30A9	chr4_42005377_T_C_b38	rs2581448	0.000014	-0.11	Esophagus - Mucosa
	54	ENSG00000014824.13	SLC30A9	chr4_42005377_T_C_b38	rs2581448	0.000015	-0.19	Brain - Hypothalamus
	54	ENSG00000014824.13	SLC30A9	chr4_42005377_T_C_b38	rs2581448	2.2e-8	-0.15	Cells - Cultured fibroblasts
	54	ENSG00000014824.13	SLC30A9	chr4_42005377_T_C_b38	rs2581448	2.5e-11	-0.24	Brain - Nucleus accumbens (basal ganglia)
	54	ENSG00000014824.13	SLC30A9	chr4_42005377_T_C_b38	rs2581448	3.0e-7	-0.32	Brain - Amygdala
	54	ENSG00000014824.13	SLC30A9	chr4_42005377_T_C_b38	rs2581448	3.7e-9	-0.41	Brain - Substantia nigra
	54	ENSG00000014824.13	SLC30A9	chr4_42005377_T_C_b38	rs2581448	4.9e-9	-0.27	Brain - Caudate (basal ganglia)
	54	ENSG00000014824.13	SLC30A9	chr4_42005377_T_C_b38	rs2581448	6.9e-8	-0.22	Brain - Cortex
	54	ENSG00000188848.15	BEND4	chr4_42005377_T_C_b38	rs2581448	8.6e-9	-0.35	Adipose - Subcutaneous
	54	ENSG00000014824.13	SLC30A9	chr4_42005377_T_C_b38	rs2581448	9.7e-8	-0.11	Muscle - Skeletal
	55	ENSG00000014824.13	SLC30A9	chr4_42005647_C_G_b38	rs2581447	0.000013	-0.19	Brain - Anterior cingulate cortex (BA24)
	55	ENSG00000014824.13	SLC30A9	chr4_42005647_C_G_b38	rs2581447	0.000014	-0.11	Esophagus - Mucosa
	55	ENSG00000014824.13	SLC30A9	chr4_42005647_C_G_b38	rs2581447	0.000015	-0.19	Brain - Hypothalamus
	55	ENSG00000014824.13	SLC30A9	chr4_42005647_C_G_b38	rs2581447	2.2e-8	-0.15	Cells - Cultured fibroblasts
	55	ENSG00000014824.13	SLC30A9	chr4_42005647_C_G_b38	rs2581447	2.5e-11	-0.24	Brain - Nucleus accumbens (basal ganglia)
	55	ENSG00000014824.13	SLC30A9	chr4_42005647_C_G_b38	rs2581447	3.0e-7	-0.32	Brain - Amygdala
	55	ENSG00000014824.13	SLC30A9	chr4_42005647_C_G_b38	rs2581447	3.7e-9	-0.41	Brain - Substantia nigra
	55	ENSG00000014824.13	SLC30A9	chr4_42005647_C_G_b38	rs2581447	4.9e-9	-0.27	Brain - Caudate (basal ganglia)
	55	ENSG00000014824.13	SLC30A9	chr4_42005647_C_G_b38	rs2581447	6.9e-8	-0.22	Brain - Cortex
	55	ENSG00000188848.15	BEND4	chr4_42005647_C_G_b38	rs2581447	8.6e-9	-0.35	Adipose - Subcutaneous
	55	ENSG00000014824.13	SLC30A9	chr4_42005647_C_G_b38	rs2581447	9.7e-8	-0.11	Muscle - Skeletal
	56	ENSG00000014824.13	SLC30A9	chr4_42005995_G_A_b38	rs2660323	0.000013	-0.19	Brain - Anterior cingulate cortex (BA24)
	56	ENSG00000014824.13	SLC30A9	chr4_42005995_G_A_b38	rs2660323	0.000014	-0.11	Esophagus - Mucosa
	56	ENSG00000014824.13	SLC30A9	chr4_42005995_G_A_b38	rs2660323	0.000015	-0.19	Brain - Hypothalamus
	56	ENSG00000014824.13	SLC30A9	chr4_42005995_G_A_b38	rs2660323	2.2e-8	-0.15	Cells - Cultured fibroblasts
	56	ENSG00000014824.13	SLC30A9	chr4_42005995_G_A_b38	rs2660323	2.5e-11	-0.24	Brain - Nucleus accumbens (basal ganglia)
	56	ENSG00000014824.13	SLC30A9	chr4_42005995_G_A_b38	rs2660323	3.0e-7	-0.32	Brain - Amygdala
	56	ENSG00000014824.13	SLC30A9	chr4_42005995_G_A_b38	rs2660323	3.7e-9	-0.41	Brain - Substantia nigra
	56	ENSG00000014824.13	SLC30A9	chr4_42005995_G_A_b38	rs2660323	4.9e-9	-0.27	Brain - Caudate (basal ganglia)
	56	ENSG00000014824.13	SLC30A9	chr4_42005995_G_A_b38	rs2660323	6.9e-8	-0.22	Brain - Cortex
	56	ENSG00000188848.15	BEND4	chr4_42005995_G_A_b38	rs2660323	8.6e-9	-0.35	Adipose - Subcutaneous
	56	ENSG00000014824.13	SLC30A9	chr4_42005995_G_A_b38	rs2660323	9.7e-8	-0.11	Muscle - Skeletal
	57	ENSG00000014824.13	SLC30A9	chr4_42006226_G_T_b38	rs9884564	0.000015	-0.089	Muscle - Skeletal
	57	ENSG00000014824.13	SLC30A9	chr4_42006226_G_T_b38	rs9884564	0.000097	-0.16	Brain - Cerebellum
	57	ENSG00000014824.13	SLC30A9	chr4_42006226_G_T_b38	rs9884564	1.6e-7	-0.14	Cells - Cultured fibroblasts
	57	ENSG00000014824.13	SLC30A9	chr4_42006226_G_T_b38	rs9884564	2.3e-9	-0.27	Brain - Caudate (basal ganglia)
	57	ENSG00000014824.13	SLC30A9	chr4_42006226_G_T_b38	rs9884564	4.1e-7	-0.30	Brain - Amygdala
	57	ENSG00000014824.13	SLC30A9	chr4_42006226_G_T_b38	rs9884564	4.4e-9	-0.40	Brain - Substantia nigra
	57	ENSG00000014824.13	SLC30A9	chr4_42006226_G_T_b38	rs9884564	5.0e-10	-0.22	Brain - Nucleus accumbens (basal ganglia)
	57	ENSG00000014824.13	SLC30A9	chr4_42006226_G_T_b38	rs9884564	5.1e-10	-0.24	Brain - Cortex
	57	ENSG00000188848.15	BEND4	chr4_42006226_G_T_b38	rs9884564	5.7e-10	-0.36	Adipose - Subcutaneous
	58	ENSG00000014824.13	SLC30A9	chr4_42006330_T_C_b38	rs9884419	0.000013	-0.11	Esophagus - Mucosa
	58	ENSG00000014824.13	SLC30A9	chr4_42006330_T_C_b38	rs9884419	0.000013	-0.19	Brain - Anterior cingulate cortex (BA24)
	58	ENSG00000014824.13	SLC30A9	chr4_42006330_T_C_b38	rs9884419	0.000015	-0.19	Brain - Hypothalamus
	58	ENSG00000014824.13	SLC30A9	chr4_42006330_T_C_b38	rs9884419	2.2e-8	-0.15	Cells - Cultured fibroblasts
	58	ENSG00000014824.13	SLC30A9	chr4_42006330_T_C_b38	rs9884419	2.5e-11	-0.24	Brain - Nucleus accumbens (basal ganglia)
	58	ENSG00000014824.13	SLC30A9	chr4_42006330_T_C_b38	rs9884419	3.0e-7	-0.32	Brain - Amygdala
	58	ENSG00000014824.13	SLC30A9	chr4_42006330_T_C_b38	rs9884419	3.7e-9	-0.41	Brain - Substantia nigra
	58	ENSG00000014824.13	SLC30A9	chr4_42006330_T_C_b38	rs9884419	4.9e-9	-0.27	Brain - Caudate (basal ganglia)
	58	ENSG00000014824.13	SLC30A9	chr4_42006330_T_C_b38	rs9884419	6.9e-8	-0.22	Brain - Cortex
	58	ENSG00000188848.15	BEND4	chr4_42006330_T_C_b38	rs9884419	8.6e-9	-0.35	Adipose - Subcutaneous
	58	ENSG00000014824.13	SLC30A9	chr4_42006330_T_C_b38	rs9884419	9.7e-8	-0.11	Muscle - Skeletal
	59	ENSG00000014824.13	SLC30A9	chr4_42006584_T_G_b38	rs2581445	0.000013	-0.11	Esophagus - Mucosa
	59	ENSG00000014824.13	SLC30A9	chr4_42006584_T_G_b38	rs2581445	0.000013	-0.19	Brain - Anterior cingulate cortex (BA24)
	59	ENSG00000014824.13	SLC30A9	chr4_42006584_T_G_b38	rs2581445	0.000015	-0.19	Brain - Hypothalamus
	59	ENSG00000014824.13	SLC30A9	chr4_42006584_T_G_b38	rs2581445	2.2e-8	-0.15	Cells - Cultured fibroblasts
	59	ENSG00000014824.13	SLC30A9	chr4_42006584_T_G_b38	rs2581445	2.5e-11	-0.24	Brain - Nucleus accumbens (basal ganglia)
	59	ENSG00000014824.13	SLC30A9	chr4_42006584_T_G_b38	rs2581445	3.0e-7	-0.32	Brain - Amygdala
	59	ENSG00000014824.13	SLC30A9	chr4_42006584_T_G_b38	rs2581445	3.7e-9	-0.41	Brain - Substantia nigra
	59	ENSG00000014824.13	SLC30A9	chr4_42006584_T_G_b38	rs2581445	4.9e-9	-0.27	Brain - Caudate (basal ganglia)
	59	ENSG00000014824.13	SLC30A9	chr4_42006584_T_G_b38	rs2581445	6.9e-8	-0.22	Brain - Cortex
	59	ENSG00000188848.15	BEND4	chr4_42006584_T_G_b38	rs2581445	8.6e-9	-0.35	Adipose - Subcutaneous
	59	ENSG00000014824.13	SLC30A9	chr4_42006584_T_G_b38	rs2581445	9.7e-8	-0.11	Muscle - Skeletal
	60	ENSG00000014824.13	SLC30A9	chr4_42006811_G_A_b38	rs2581444	0.0000065	-0.20	Brain - Anterior cingulate cortex (BA24)
	60	ENSG00000014824.13	SLC30A9	chr4_42006811_G_A_b38	rs2581444	0.000015	-0.19	Brain - Hypothalamus
	60	ENSG00000014824.13	SLC30A9	chr4_42006811_G_A_b38	rs2581444	0.000019	-0.11	Esophagus - Mucosa
	60	ENSG00000014824.13	SLC30A9	chr4_42006811_G_A_b38	rs2581444	1.0e-7	-0.15	Cells - Cultured fibroblasts
	60	ENSG00000014824.13	SLC30A9	chr4_42006811_G_A_b38	rs2581444	2.5e-11	-0.24	Brain - Nucleus accumbens (basal ganglia)
	60	ENSG00000188848.15	BEND4	chr4_42006811_G_A_b38	rs2581444	2.5e-8	-0.34	Adipose - Subcutaneous
	60	ENSG00000014824.13	SLC30A9	chr4_42006811_G_A_b38	rs2581444	3.0e-7	-0.32	Brain - Amygdala
	60	ENSG00000014824.13	SLC30A9	chr4_42006811_G_A_b38	rs2581444	3.1e-8	-0.23	Brain - Cortex
	60	ENSG00000014824.13	SLC30A9	chr4_42006811_G_A_b38	rs2581444	3.3e-9	-0.28	Brain - Caudate (basal ganglia)
	60	ENSG00000014824.13	SLC30A9	chr4_42006811_G_A_b38	rs2581444	3.7e-9	-0.41	Brain - Substantia nigra
	60	ENSG00000014824.13	SLC30A9	chr4_42006811_G_A_b38	rs2581444	9.3e-8	-0.11	Muscle - Skeletal
	61	ENSG00000014824.13	SLC30A9	chr4_42006957_T_C_b38	rs2660322	0.000013	-0.11	Esophagus - Mucosa
	61	ENSG00000014824.13	SLC30A9	chr4_42006957_T_C_b38	rs2660322	0.000013	-0.19	Brain - Anterior cingulate cortex (BA24)
	61	ENSG00000014824.13	SLC30A9	chr4_42006957_T_C_b38	rs2660322	0.000015	-0.19	Brain - Hypothalamus
	61	ENSG00000014824.13	SLC30A9	chr4_42006957_T_C_b38	rs2660322	2.2e-8	-0.15	Cells - Cultured fibroblasts
	61	ENSG00000014824.13	SLC30A9	chr4_42006957_T_C_b38	rs2660322	2.5e-11	-0.24	Brain - Nucleus accumbens (basal ganglia)
	61	ENSG00000014824.13	SLC30A9	chr4_42006957_T_C_b38	rs2660322	3.0e-7	-0.32	Brain - Amygdala
	61	ENSG00000014824.13	SLC30A9	chr4_42006957_T_C_b38	rs2660322	3.7e-9	-0.41	Brain - Substantia nigra
	61	ENSG00000014824.13	SLC30A9	chr4_42006957_T_C_b38	rs2660322	4.9e-9	-0.27	Brain - Caudate (basal ganglia)
	61	ENSG00000014824.13	SLC30A9	chr4_42006957_T_C_b38	rs2660322	6.9e-8	-0.22	Brain - Cortex
	61	ENSG00000188848.15	BEND4	chr4_42006957_T_C_b38	rs2660322	8.6e-9	-0.35	Adipose - Subcutaneous
	61	ENSG00000014824.13	SLC30A9	chr4_42006957_T_C_b38	rs2660322	9.7e-8	-0.11	Muscle - Skeletal
	62	ENSG00000014824.13	SLC30A9	chr4_42007124_G_A_b38	rs2581443	0.000013	-0.11	Esophagus - Mucosa
	62	ENSG00000014824.13	SLC30A9	chr4_42007124_G_A_b38	rs2581443	0.000013	-0.19	Brain - Anterior cingulate cortex (BA24)
	62	ENSG00000014824.13	SLC30A9	chr4_42007124_G_A_b38	rs2581443	0.000015	-0.19	Brain - Hypothalamus
	62	ENSG00000014824.13	SLC30A9	chr4_42007124_G_A_b38	rs2581443	2.2e-8	-0.15	Cells - Cultured fibroblasts
	62	ENSG00000014824.13	SLC30A9	chr4_42007124_G_A_b38	rs2581443	2.5e-11	-0.24	Brain - Nucleus accumbens (basal ganglia)
	62	ENSG00000014824.13	SLC30A9	chr4_42007124_G_A_b38	rs2581443	3.0e-7	-0.32	Brain - Amygdala
	62	ENSG00000014824.13	SLC30A9	chr4_42007124_G_A_b38	rs2581443	3.7e-9	-0.41	Brain - Substantia nigra
	62	ENSG00000014824.13	SLC30A9	chr4_42007124_G_A_b38	rs2581443	4.9e-9	-0.27	Brain - Caudate (basal ganglia)
	62	ENSG00000014824.13	SLC30A9	chr4_42007124_G_A_b38	rs2581443	6.9e-8	-0.22	Brain - Cortex
	62	ENSG00000188848.15	BEND4	chr4_42007124_G_A_b38	rs2581443	8.6e-9	-0.35	Adipose - Subcutaneous
	62	ENSG00000014824.13	SLC30A9	chr4_42007124_G_A_b38	rs2581443	9.7e-8	-0.11	Muscle - Skeletal
	63	ENSG00000014824.13	SLC30A9	chr4_42007565_C_G_b38	rs2660321	0.000013	-0.11	Esophagus - Mucosa
	63	ENSG00000014824.13	SLC30A9	chr4_42007565_C_G_b38	rs2660321	0.000013	-0.19	Brain - Anterior cingulate cortex (BA24)
	63	ENSG00000014824.13	SLC30A9	chr4_42007565_C_G_b38	rs2660321	0.000015	-0.19	Brain - Hypothalamus
	63	ENSG00000014824.13	SLC30A9	chr4_42007565_C_G_b38	rs2660321	2.2e-8	-0.15	Cells - Cultured fibroblasts
	63	ENSG00000014824.13	SLC30A9	chr4_42007565_C_G_b38	rs2660321	2.5e-11	-0.24	Brain - Nucleus accumbens (basal ganglia)
	63	ENSG00000014824.13	SLC30A9	chr4_42007565_C_G_b38	rs2660321	3.0e-7	-0.32	Brain - Amygdala
	63	ENSG00000014824.13	SLC30A9	chr4_42007565_C_G_b38	rs2660321	3.7e-9	-0.41	Brain - Substantia nigra
	63	ENSG00000014824.13	SLC30A9	chr4_42007565_C_G_b38	rs2660321	4.9e-9	-0.27	Brain - Caudate (basal ganglia)
	63	ENSG00000014824.13	SLC30A9	chr4_42007565_C_G_b38	rs2660321	6.9e-8	-0.22	Brain - Cortex
	63	ENSG00000188848.15	BEND4	chr4_42007565_C_G_b38	rs2660321	8.6e-9	-0.35	Adipose - Subcutaneous
	63	ENSG00000014824.13	SLC30A9	chr4_42007565_C_G_b38	rs2660321	9.7e-8	-0.11	Muscle - Skeletal
	64	ENSG00000182308.6	DCAF4L1	chr4_42007720_G_C_b38	rs4861152	0.0000024	0.25	Thyroid
	64	ENSG00000014824.13	SLC30A9	chr4_42007720_G_C_b38	rs4861152	0.0000088	0.20	Brain - Nucleus accumbens (basal ganglia)
	64	ENSG00000014824.13	SLC30A9	chr4_42007720_G_C_b38	rs4861152	0.000010	0.24	Brain - Caudate (basal ganglia)
	64	ENSG00000182308.6	DCAF4L1	chr4_42007720_G_C_b38	rs4861152	0.000014	0.31	Colon - Transverse
	64	ENSG00000014824.13	SLC30A9	chr4_42007720_G_C_b38	rs4861152	0.000016	0.35	Brain - Substantia nigra
	64	ENSG00000182308.6	DCAF4L1	chr4_42007720_G_C_b38	rs4861152	0.000029	0.26	Heart - Left Ventricle
	64	ENSG00000188848.15	BEND4	chr4_42007720_G_C_b38	rs4861152	0.000039	0.29	Brain - Hippocampus
	64	ENSG00000014824.13	SLC30A9	chr4_42007720_G_C_b38	rs4861152	0.000050	0.19	Brain - Cortex
	64	ENSG00000188848.15	BEND4	chr4_42007720_G_C_b38	rs4861152	0.000084	0.25	Adipose - Visceral (Omentum)
	64	ENSG00000182308.6	DCAF4L1	chr4_42007720_G_C_b38	rs4861152	0.00014	0.19	Esophagus - Muscularis
	64	ENSG00000014824.13	SLC30A9	chr4_42007720_G_C_b38	rs4861152	0.00017	-0.12	Adipose - Subcutaneous
	64	ENSG00000188848.15	BEND4	chr4_42007720_G_C_b38	rs4861152	9.5e-7	0.32	Adipose - Subcutaneous
	65	ENSG00000014824.13	SLC30A9	chr4_42008867_G_A_b38	rs2660319	0.000012	-0.089	Muscle - Skeletal
	65	ENSG00000014824.13	SLC30A9	chr4_42008867_G_A_b38	rs2660319	0.000095	-0.16	Brain - Cerebellum
	65	ENSG00000014824.13	SLC30A9	chr4_42008867_G_A_b38	rs2660319	1.2e-9	-0.24	Brain - Cortex
	65	ENSG00000014824.13	SLC30A9	chr4_42008867_G_A_b38	rs2660319	1.4e-8	-0.15	Cells - Cultured fibroblasts
	65	ENSG00000188848.15	BEND4	chr4_42008867_G_A_b38	rs2660319	2.4e-10	-0.36	Adipose - Subcutaneous
	65	ENSG00000014824.13	SLC30A9	chr4_42008867_G_A_b38	rs2660319	3.3e-9	-0.26	Brain - Caudate (basal ganglia)
	65	ENSG00000014824.13	SLC30A9	chr4_42008867_G_A_b38	rs2660319	4.1e-7	-0.30	Brain - Amygdala
	65	ENSG00000014824.13	SLC30A9	chr4_42008867_G_A_b38	rs2660319	4.4e-9	-0.40	Brain - Substantia nigra
	65	ENSG00000014824.13	SLC30A9	chr4_42008867_G_A_b38	rs2660319	5.0e-10	-0.22	Brain - Nucleus accumbens (basal ganglia)
	66	ENSG00000014824.13	SLC30A9	chr4_42009796_T_C_b38	rs2581442	0.0000012	-0.30	Brain - Amygdala
	66	ENSG00000014824.13	SLC30A9	chr4_42009796_T_C_b38	rs2581442	0.000014	-0.19	Brain - Anterior cingulate cortex (BA24)
	66	ENSG00000014824.13	SLC30A9	chr4_42009796_T_C_b38	rs2581442	0.000024	-0.19	Brain - Hypothalamus
	66	ENSG00000014824.13	SLC30A9	chr4_42009796_T_C_b38	rs2581442	0.000047	-0.097	Esophagus - Mucosa
	66	ENSG00000188848.15	BEND4	chr4_42009796_T_C_b38	rs2581442	1.0e-8	-0.34	Adipose - Subcutaneous
	66	ENSG00000014824.13	SLC30A9	chr4_42009796_T_C_b38	rs2581442	1.2e-9	-0.42	Brain - Substantia nigra
	66	ENSG00000014824.13	SLC30A9	chr4_42009796_T_C_b38	rs2581442	1.3e-7	-0.14	Cells - Cultured fibroblasts
	66	ENSG00000014824.13	SLC30A9	chr4_42009796_T_C_b38	rs2581442	1.9e-8	-0.26	Brain - Caudate (basal ganglia)
	66	ENSG00000014824.13	SLC30A9	chr4_42009796_T_C_b38	rs2581442	3.6e-11	-0.24	Brain - Nucleus accumbens (basal ganglia)
	66	ENSG00000014824.13	SLC30A9	chr4_42009796_T_C_b38	rs2581442	6.3e-8	-0.22	Brain - Cortex
	66	ENSG00000014824.13	SLC30A9	chr4_42009796_T_C_b38	rs2581442	8.7e-7	-0.10	Muscle - Skeletal
	67	ENSG00000014824.13	SLC30A9	chr4_42009953_A_G_b38	rs2581441	0.0000061	-0.092	Muscle - Skeletal
	67	ENSG00000260519.1	RP11-109E24.2	chr4_42009953_A_G_b38	rs2581441	0.00016	-0.21	Thyroid
	67	ENSG00000014824.13	SLC30A9	chr4_42009953_A_G_b38	rs2581441	2.5e-9	-0.26	Brain - Caudate (basal ganglia)
	67	ENSG00000014824.13	SLC30A9	chr4_42009953_A_G_b38	rs2581441	3.4e-10	-0.24	Brain - Cortex
	67	ENSG00000188848.15	BEND4	chr4_42009953_A_G_b38	rs2581441	3.4e-10	-0.36	Adipose - Subcutaneous
	67	ENSG00000014824.13	SLC30A9	chr4_42009953_A_G_b38	rs2581441	4.0e-10	-0.22	Brain - Nucleus accumbens (basal ganglia)
	67	ENSG00000014824.13	SLC30A9	chr4_42009953_A_G_b38	rs2581441	4.1e-7	-0.30	Brain - Amygdala
	67	ENSG00000014824.13	SLC30A9	chr4_42009953_A_G_b38	rs2581441	5.3e-8	-0.14	Cells - Cultured fibroblasts
	67	ENSG00000014824.13	SLC30A9	chr4_42009953_A_G_b38	rs2581441	6.4e-9	-0.38	Brain - Substantia nigra
	68	ENSG00000014824.13	SLC30A9	chr4_42010174_T_C_b38	rs1395616	0.000015	-0.089	Muscle - Skeletal
	68	ENSG00000014824.13	SLC30A9	chr4_42010174_T_C_b38	rs1395616	0.000097	-0.16	Brain - Cerebellum
	68	ENSG00000014824.13	SLC30A9	chr4_42010174_T_C_b38	rs1395616	1.6e-7	-0.14	Cells - Cultured fibroblasts
	68	ENSG00000014824.13	SLC30A9	chr4_42010174_T_C_b38	rs1395616	2.3e-9	-0.27	Brain - Caudate (basal ganglia)
	68	ENSG00000014824.13	SLC30A9	chr4_42010174_T_C_b38	rs1395616	4.1e-7	-0.30	Brain - Amygdala
	68	ENSG00000014824.13	SLC30A9	chr4_42010174_T_C_b38	rs1395616	4.4e-9	-0.40	Brain - Substantia nigra
	68	ENSG00000014824.13	SLC30A9	chr4_42010174_T_C_b38	rs1395616	5.0e-10	-0.22	Brain - Nucleus accumbens (basal ganglia)
	68	ENSG00000014824.13	SLC30A9	chr4_42010174_T_C_b38	rs1395616	5.1e-10	-0.24	Brain - Cortex
	68	ENSG00000188848.15	BEND4	chr4_42010174_T_C_b38	rs1395616	5.7e-10	-0.36	Adipose - Subcutaneous
	69	ENSG00000014824.13	SLC30A9	chr4_42010576_A_C_b38	rs6818019	0.000013	-0.19	Brain - Anterior cingulate cortex (BA24)
	69	ENSG00000014824.13	SLC30A9	chr4_42010576_A_C_b38	rs6818019	0.000014	-0.11	Esophagus - Mucosa
	69	ENSG00000014824.13	SLC30A9	chr4_42010576_A_C_b38	rs6818019	0.000015	-0.19	Brain - Hypothalamus
	69	ENSG00000014824.13	SLC30A9	chr4_42010576_A_C_b38	rs6818019	2.2e-8	-0.15	Cells - Cultured fibroblasts
	69	ENSG00000014824.13	SLC30A9	chr4_42010576_A_C_b38	rs6818019	2.5e-11	-0.24	Brain - Nucleus accumbens (basal ganglia)
	69	ENSG00000014824.13	SLC30A9	chr4_42010576_A_C_b38	rs6818019	3.0e-7	-0.32	Brain - Amygdala
	69	ENSG00000014824.13	SLC30A9	chr4_42010576_A_C_b38	rs6818019	3.7e-9	-0.41	Brain - Substantia nigra
	69	ENSG00000014824.13	SLC30A9	chr4_42010576_A_C_b38	rs6818019	4.9e-9	-0.27	Brain - Caudate (basal ganglia)
	69	ENSG00000014824.13	SLC30A9	chr4_42010576_A_C_b38	rs6818019	6.9e-8	-0.22	Brain - Cortex
	69	ENSG00000188848.15	BEND4	chr4_42010576_A_C_b38	rs6818019	8.6e-9	-0.35	Adipose - Subcutaneous
	69	ENSG00000014824.13	SLC30A9	chr4_42010576_A_C_b38	rs6818019	9.7e-8	-0.11	Muscle - Skeletal
	70	ENSG00000014824.13	SLC30A9	chr4_42012092_C_A_b38	rs1818295	0.000013	-0.11	Esophagus - Mucosa
	70	ENSG00000014824.13	SLC30A9	chr4_42012092_C_A_b38	rs1818295	0.000013	-0.19	Brain - Anterior cingulate cortex (BA24)
	70	ENSG00000014824.13	SLC30A9	chr4_42012092_C_A_b38	rs1818295	0.000015	-0.19	Brain - Hypothalamus
	70	ENSG00000014824.13	SLC30A9	chr4_42012092_C_A_b38	rs1818295	2.2e-8	-0.15	Cells - Cultured fibroblasts
	70	ENSG00000014824.13	SLC30A9	chr4_42012092_C_A_b38	rs1818295	2.5e-11	-0.24	Brain - Nucleus accumbens (basal ganglia)
	70	ENSG00000014824.13	SLC30A9	chr4_42012092_C_A_b38	rs1818295	3.0e-7	-0.32	Brain - Amygdala
	70	ENSG00000014824.13	SLC30A9	chr4_42012092_C_A_b38	rs1818295	3.7e-9	-0.41	Brain - Substantia nigra
	70	ENSG00000014824.13	SLC30A9	chr4_42012092_C_A_b38	rs1818295	4.9e-9	-0.27	Brain - Caudate (basal ganglia)
	70	ENSG00000014824.13	SLC30A9	chr4_42012092_C_A_b38	rs1818295	6.9e-8	-0.22	Brain - Cortex
	70	ENSG00000188848.15	BEND4	chr4_42012092_C_A_b38	rs1818295	8.6e-9	-0.35	Adipose - Subcutaneous
	70	ENSG00000014824.13	SLC30A9	chr4_42012092_C_A_b38	rs1818295	9.7e-8	-0.11	Muscle - Skeletal
	71	ENSG00000014824.13	SLC30A9	chr4_42012245_G_A_b38	rs2581430	0.000018	-0.088	Muscle - Skeletal
	71	ENSG00000014824.13	SLC30A9	chr4_42012245_G_A_b38	rs2581430	0.00010	-0.15	Brain - Cerebellum
	71	ENSG00000188848.15	BEND4	chr4_42012245_G_A_b38	rs2581430	1.1e-9	-0.35	Adipose - Subcutaneous
	71	ENSG00000014824.13	SLC30A9	chr4_42012245_G_A_b38	rs2581430	2.0e-10	-0.23	Brain - Nucleus accumbens (basal ganglia)
	71	ENSG00000014824.13	SLC30A9	chr4_42012245_G_A_b38	rs2581430	2.0e-8	-0.37	Brain - Substantia nigra
	71	ENSG00000014824.13	SLC30A9	chr4_42012245_G_A_b38	rs2581430	3.2e-7	-0.14	Cells - Cultured fibroblasts
	71	ENSG00000014824.13	SLC30A9	chr4_42012245_G_A_b38	rs2581430	4.0e-9	-0.26	Brain - Caudate (basal ganglia)
	71	ENSG00000014824.13	SLC30A9	chr4_42012245_G_A_b38	rs2581430	6.8e-7	-0.29	Brain - Amygdala
	71	ENSG00000014824.13	SLC30A9	chr4_42012245_G_A_b38	rs2581430	8.5e-10	-0.24	Brain - Cortex
	72	ENSG00000014824.13	SLC30A9	chr4_42012552_G_A_b38	rs2581429	0.0000012	-0.30	Brain - Amygdala
	72	ENSG00000014824.13	SLC30A9	chr4_42012552_G_A_b38	rs2581429	0.0000059	-0.11	Esophagus - Mucosa
	72	ENSG00000014824.13	SLC30A9	chr4_42012552_G_A_b38	rs2581429	0.000014	-0.18	Brain - Hypothalamus
	72	ENSG00000014824.13	SLC30A9	chr4_42012552_G_A_b38	rs2581429	0.000014	-0.19	Brain - Anterior cingulate cortex (BA24)
	72	ENSG00000014824.13	SLC30A9	chr4_42012552_G_A_b38	rs2581429	1.7e-9	-0.41	Brain - Substantia nigra
	72	ENSG00000014824.13	SLC30A9	chr4_42012552_G_A_b38	rs2581429	2.3e-7	-0.11	Muscle - Skeletal
	72	ENSG00000188848.15	BEND4	chr4_42012552_G_A_b38	rs2581429	2.9e-8	-0.32	Adipose - Subcutaneous
	72	ENSG00000014824.13	SLC30A9	chr4_42012552_G_A_b38	rs2581429	3.6e-8	-0.22	Brain - Cortex
	72	ENSG00000014824.13	SLC30A9	chr4_42012552_G_A_b38	rs2581429	7.7e-8	-0.14	Cells - Cultured fibroblasts
	72	ENSG00000014824.13	SLC30A9	chr4_42012552_G_A_b38	rs2581429	7.9e-9	-0.26	Brain - Caudate (basal ganglia)
	72	ENSG00000014824.13	SLC30A9	chr4_42012552_G_A_b38	rs2581429	9.4e-12	-0.24	Brain - Nucleus accumbens (basal ganglia)
	73	ENSG00000014824.13	SLC30A9	chr4_42013199_A_G_b38	rs1848182	0.000013	-0.11	Esophagus - Mucosa
	73	ENSG00000014824.13	SLC30A9	chr4_42013199_A_G_b38	rs1848182	0.000013	-0.19	Brain - Anterior cingulate cortex (BA24)
	73	ENSG00000014824.13	SLC30A9	chr4_42013199_A_G_b38	rs1848182	0.000015	-0.19	Brain - Hypothalamus
	73	ENSG00000014824.13	SLC30A9	chr4_42013199_A_G_b38	rs1848182	2.2e-8	-0.15	Cells - Cultured fibroblasts
	73	ENSG00000014824.13	SLC30A9	chr4_42013199_A_G_b38	rs1848182	2.5e-11	-0.24	Brain - Nucleus accumbens (basal ganglia)
	73	ENSG00000014824.13	SLC30A9	chr4_42013199_A_G_b38	rs1848182	3.0e-7	-0.32	Brain - Amygdala
	73	ENSG00000014824.13	SLC30A9	chr4_42013199_A_G_b38	rs1848182	3.7e-9	-0.41	Brain - Substantia nigra
	73	ENSG00000014824.13	SLC30A9	chr4_42013199_A_G_b38	rs1848182	4.9e-9	-0.27	Brain - Caudate (basal ganglia)
	73	ENSG00000014824.13	SLC30A9	chr4_42013199_A_G_b38	rs1848182	6.9e-8	-0.22	Brain - Cortex
	73	ENSG00000188848.15	BEND4	chr4_42013199_A_G_b38	rs1848182	8.6e-9	-0.35	Adipose - Subcutaneous
	73	ENSG00000014824.13	SLC30A9	chr4_42013199_A_G_b38	rs1848182	9.7e-8	-0.11	Muscle - Skeletal
	74	ENSG00000014824.13	SLC30A9	chr4_42013666_G_A_b38	rs2660318	0.000013	-0.11	Esophagus - Mucosa
	74	ENSG00000014824.13	SLC30A9	chr4_42013666_G_A_b38	rs2660318	0.000013	-0.19	Brain - Anterior cingulate cortex (BA24)
	74	ENSG00000014824.13	SLC30A9	chr4_42013666_G_A_b38	rs2660318	0.000015	-0.19	Brain - Hypothalamus
	74	ENSG00000014824.13	SLC30A9	chr4_42013666_G_A_b38	rs2660318	2.2e-8	-0.15	Cells - Cultured fibroblasts
	74	ENSG00000014824.13	SLC30A9	chr4_42013666_G_A_b38	rs2660318	2.5e-11	-0.24	Brain - Nucleus accumbens (basal ganglia)
	74	ENSG00000014824.13	SLC30A9	chr4_42013666_G_A_b38	rs2660318	3.0e-7	-0.32	Brain - Amygdala
	74	ENSG00000014824.13	SLC30A9	chr4_42013666_G_A_b38	rs2660318	3.7e-9	-0.41	Brain - Substantia nigra
	74	ENSG00000014824.13	SLC30A9	chr4_42013666_G_A_b38	rs2660318	4.9e-9	-0.27	Brain - Caudate (basal ganglia)
	74	ENSG00000014824.13	SLC30A9	chr4_42013666_G_A_b38	rs2660318	6.9e-8	-0.22	Brain - Cortex
	74	ENSG00000188848.15	BEND4	chr4_42013666_G_A_b38	rs2660318	8.6e-9	-0.35	Adipose - Subcutaneous
	74	ENSG00000014824.13	SLC30A9	chr4_42013666_G_A_b38	rs2660318	9.7e-8	-0.11	Muscle - Skeletal
	75	ENSG00000014824.13	SLC30A9	chr4_42014213_T_G_b38	rs1818294	0.000013	-0.11	Esophagus - Mucosa
	75	ENSG00000014824.13	SLC30A9	chr4_42014213_T_G_b38	rs1818294	0.000013	-0.19	Brain - Anterior cingulate cortex (BA24)
	75	ENSG00000014824.13	SLC30A9	chr4_42014213_T_G_b38	rs1818294	0.000015	-0.19	Brain - Hypothalamus
	75	ENSG00000014824.13	SLC30A9	chr4_42014213_T_G_b38	rs1818294	2.2e-8	-0.15	Cells - Cultured fibroblasts
	75	ENSG00000014824.13	SLC30A9	chr4_42014213_T_G_b38	rs1818294	2.5e-11	-0.24	Brain - Nucleus accumbens (basal ganglia)
	75	ENSG00000014824.13	SLC30A9	chr4_42014213_T_G_b38	rs1818294	3.0e-7	-0.32	Brain - Amygdala
	75	ENSG00000014824.13	SLC30A9	chr4_42014213_T_G_b38	rs1818294	3.7e-9	-0.41	Brain - Substantia nigra
	75	ENSG00000014824.13	SLC30A9	chr4_42014213_T_G_b38	rs1818294	4.9e-9	-0.27	Brain - Caudate (basal ganglia)
	75	ENSG00000014824.13	SLC30A9	chr4_42014213_T_G_b38	rs1818294	6.9e-8	-0.22	Brain - Cortex
	75	ENSG00000188848.15	BEND4	chr4_42014213_T_G_b38	rs1818294	8.6e-9	-0.35	Adipose - Subcutaneous
	75	ENSG00000014824.13	SLC30A9	chr4_42014213_T_G_b38	rs1818294	9.7e-8	-0.11	Muscle - Skeletal
	76	ENSG00000014824.13	SLC30A9	chr4_42014298_G_A_b38	rs1580987	0.0000012	-0.30	Brain - Amygdala
	76	ENSG00000014824.13	SLC30A9	chr4_42014298_G_A_b38	rs1580987	0.0000059	-0.11	Esophagus - Mucosa
	76	ENSG00000014824.13	SLC30A9	chr4_42014298_G_A_b38	rs1580987	0.000014	-0.18	Brain - Hypothalamus
	76	ENSG00000014824.13	SLC30A9	chr4_42014298_G_A_b38	rs1580987	0.000014	-0.19	Brain - Anterior cingulate cortex (BA24)
	76	ENSG00000014824.13	SLC30A9	chr4_42014298_G_A_b38	rs1580987	1.7e-9	-0.41	Brain - Substantia nigra
	76	ENSG00000014824.13	SLC30A9	chr4_42014298_G_A_b38	rs1580987	2.3e-7	-0.11	Muscle - Skeletal
	76	ENSG00000188848.15	BEND4	chr4_42014298_G_A_b38	rs1580987	2.9e-8	-0.32	Adipose - Subcutaneous
	76	ENSG00000014824.13	SLC30A9	chr4_42014298_G_A_b38	rs1580987	3.6e-8	-0.22	Brain - Cortex
	76	ENSG00000014824.13	SLC30A9	chr4_42014298_G_A_b38	rs1580987	7.7e-8	-0.14	Cells - Cultured fibroblasts
	76	ENSG00000014824.13	SLC30A9	chr4_42014298_G_A_b38	rs1580987	7.9e-9	-0.26	Brain - Caudate (basal ganglia)
	76	ENSG00000014824.13	SLC30A9	chr4_42014298_G_A_b38	rs1580987	9.4e-12	-0.24	Brain - Nucleus accumbens (basal ganglia)
	77	ENSG00000014824.13	SLC30A9	chr4_42014429_T_C_b38	rs1818293	0.000013	-0.11	Esophagus - Mucosa
	77	ENSG00000014824.13	SLC30A9	chr4_42014429_T_C_b38	rs1818293	0.000013	-0.19	Brain - Anterior cingulate cortex (BA24)
	77	ENSG00000014824.13	SLC30A9	chr4_42014429_T_C_b38	rs1818293	0.000015	-0.19	Brain - Hypothalamus
	77	ENSG00000014824.13	SLC30A9	chr4_42014429_T_C_b38	rs1818293	2.2e-8	-0.15	Cells - Cultured fibroblasts
	77	ENSG00000014824.13	SLC30A9	chr4_42014429_T_C_b38	rs1818293	2.5e-11	-0.24	Brain - Nucleus accumbens (basal ganglia)
	77	ENSG00000014824.13	SLC30A9	chr4_42014429_T_C_b38	rs1818293	3.0e-7	-0.32	Brain - Amygdala
	77	ENSG00000014824.13	SLC30A9	chr4_42014429_T_C_b38	rs1818293	3.7e-9	-0.41	Brain - Substantia nigra
	77	ENSG00000014824.13	SLC30A9	chr4_42014429_T_C_b38	rs1818293	4.9e-9	-0.27	Brain - Caudate (basal ganglia)
	77	ENSG00000014824.13	SLC30A9	chr4_42014429_T_C_b38	rs1818293	6.9e-8	-0.22	Brain - Cortex
	77	ENSG00000188848.15	BEND4	chr4_42014429_T_C_b38	rs1818293	8.6e-9	-0.35	Adipose - Subcutaneous
	77	ENSG00000014824.13	SLC30A9	chr4_42014429_T_C_b38	rs1818293	9.7e-8	-0.11	Muscle - Skeletal
	78	ENSG00000014824.13	SLC30A9	chr4_42014516_T_C_b38	rs1818292	0.0000016	-0.11	Esophagus - Mucosa
	78	ENSG00000014824.13	SLC30A9	chr4_42014516_T_C_b38	rs1818292	0.0000091	-0.19	Brain - Hypothalamus
	78	ENSG00000014824.13	SLC30A9	chr4_42014516_T_C_b38	rs1818292	0.000013	-0.19	Brain - Anterior cingulate cortex (BA24)
	78	ENSG00000014824.13	SLC30A9	chr4_42014516_T_C_b38	rs1818292	1.3e-8	-0.15	Cells - Cultured fibroblasts
	78	ENSG00000014824.13	SLC30A9	chr4_42014516_T_C_b38	rs1818292	2.4e-8	-0.12	Muscle - Skeletal
	78	ENSG00000014824.13	SLC30A9	chr4_42014516_T_C_b38	rs1818292	2.4e-9	-0.27	Brain - Caudate (basal ganglia)
	78	ENSG00000188848.15	BEND4	chr4_42014516_T_C_b38	rs1818292	2.6e-8	-0.33	Adipose - Subcutaneous
	78	ENSG00000014824.13	SLC30A9	chr4_42014516_T_C_b38	rs1818292	3.0e-7	-0.32	Brain - Amygdala
	78	ENSG00000014824.13	SLC30A9	chr4_42014516_T_C_b38	rs1818292	4.5e-8	-0.22	Brain - Cortex
	78	ENSG00000014824.13	SLC30A9	chr4_42014516_T_C_b38	rs1818292	5.2e-9	-0.40	Brain - Substantia nigra
	78	ENSG00000014824.13	SLC30A9	chr4_42014516_T_C_b38	rs1818292	7.8e-12	-0.24	Brain - Nucleus accumbens (basal ganglia)
	79	ENSG00000014824.13	SLC30A9	chr4_42015483_A_G_b38	rs2581426	0.000015	-0.089	Muscle - Skeletal
	79	ENSG00000014824.13	SLC30A9	chr4_42015483_A_G_b38	rs2581426	0.000097	-0.16	Brain - Cerebellum
	79	ENSG00000014824.13	SLC30A9	chr4_42015483_A_G_b38	rs2581426	1.6e-7	-0.14	Cells - Cultured fibroblasts
	79	ENSG00000014824.13	SLC30A9	chr4_42015483_A_G_b38	rs2581426	2.3e-9	-0.27	Brain - Caudate (basal ganglia)
	79	ENSG00000014824.13	SLC30A9	chr4_42015483_A_G_b38	rs2581426	4.1e-7	-0.30	Brain - Amygdala
	79	ENSG00000014824.13	SLC30A9	chr4_42015483_A_G_b38	rs2581426	4.4e-9	-0.40	Brain - Substantia nigra
	79	ENSG00000014824.13	SLC30A9	chr4_42015483_A_G_b38	rs2581426	5.0e-10	-0.22	Brain - Nucleus accumbens (basal ganglia)
	79	ENSG00000014824.13	SLC30A9	chr4_42015483_A_G_b38	rs2581426	5.1e-10	-0.24	Brain - Cortex
	79	ENSG00000188848.15	BEND4	chr4_42015483_A_G_b38	rs2581426	5.7e-10	-0.36	Adipose - Subcutaneous
	80	ENSG00000014824.13	SLC30A9	chr4_42016101_T_C_b38	rs2581425	0.000010	-0.11	Esophagus - Mucosa
	80	ENSG00000014824.13	SLC30A9	chr4_42016101_T_C_b38	rs2581425	1.6e-8	-0.15	Cells - Cultured fibroblasts
	80	ENSG00000188848.15	BEND4	chr4_42016101_T_C_b38	rs2581425	1.6e-8	-0.34	Adipose - Subcutaneous
	80	ENSG00000014824.13	SLC30A9	chr4_42016101_T_C_b38	rs2581425	1.7e-7	-0.11	Muscle - Skeletal
	80	ENSG00000014824.13	SLC30A9	chr4_42016101_T_C_b38	rs2581425	3.1e-10	-0.23	Brain - Nucleus accumbens (basal ganglia)
	80	ENSG00000014824.13	SLC30A9	chr4_42016101_T_C_b38	rs2581425	3.7e-9	-0.41	Brain - Substantia nigra
	80	ENSG00000014824.13	SLC30A9	chr4_42016101_T_C_b38	rs2581425	3.9e-9	-0.28	Brain - Caudate (basal ganglia)
	80	ENSG00000014824.13	SLC30A9	chr4_42016101_T_C_b38	rs2581425	5.1e-7	-0.31	Brain - Amygdala
	80	ENSG00000014824.13	SLC30A9	chr4_42016101_T_C_b38	rs2581425	6.9e-8	-0.22	Brain - Cortex
	81	ENSG00000014824.13	SLC30A9	chr4_42016615_G_A_b38	rs2581424	0.000010	-0.11	Esophagus - Mucosa
	81	ENSG00000014824.13	SLC30A9	chr4_42016615_G_A_b38	rs2581424	1.6e-8	-0.15	Cells - Cultured fibroblasts
	81	ENSG00000188848.15	BEND4	chr4_42016615_G_A_b38	rs2581424	1.6e-8	-0.34	Adipose - Subcutaneous
	81	ENSG00000014824.13	SLC30A9	chr4_42016615_G_A_b38	rs2581424	1.7e-7	-0.11	Muscle - Skeletal
	81	ENSG00000014824.13	SLC30A9	chr4_42016615_G_A_b38	rs2581424	3.1e-10	-0.23	Brain - Nucleus accumbens (basal ganglia)
	81	ENSG00000014824.13	SLC30A9	chr4_42016615_G_A_b38	rs2581424	3.7e-9	-0.41	Brain - Substantia nigra
	81	ENSG00000014824.13	SLC30A9	chr4_42016615_G_A_b38	rs2581424	3.9e-9	-0.28	Brain - Caudate (basal ganglia)
	81	ENSG00000014824.13	SLC30A9	chr4_42016615_G_A_b38	rs2581424	5.1e-7	-0.31	Brain - Amygdala
	81	ENSG00000014824.13	SLC30A9	chr4_42016615_G_A_b38	rs2581424	6.9e-8	-0.22	Brain - Cortex
	82	ENSG00000188848.15	BEND4	chr4_42016708_G_T_b38	rs28434315	0.0000015	0.31	Adipose - Subcutaneous
	82	ENSG00000182308.6	DCAF4L1	chr4_42016708_G_T_b38	rs28434315	0.0000023	0.25	Thyroid
	82	ENSG00000014824.13	SLC30A9	chr4_42016708_G_T_b38	rs28434315	0.0000094	0.25	Brain - Caudate (basal ganglia)
	82	ENSG00000182308.6	DCAF4L1	chr4_42016708_G_T_b38	rs28434315	0.000014	0.31	Colon - Transverse
	82	ENSG00000014824.13	SLC30A9	chr4_42016708_G_T_b38	rs28434315	0.000016	0.35	Brain - Substantia nigra
	82	ENSG00000182308.6	DCAF4L1	chr4_42016708_G_T_b38	rs28434315	0.000024	0.27	Heart - Left Ventricle
	82	ENSG00000014824.13	SLC30A9	chr4_42016708_G_T_b38	rs28434315	0.000050	0.19	Brain - Cortex
	82	ENSG00000014824.13	SLC30A9	chr4_42016708_G_T_b38	rs28434315	0.000057	0.18	Brain - Nucleus accumbens (basal ganglia)
	82	ENSG00000188848.15	BEND4	chr4_42016708_G_T_b38	rs28434315	0.000084	0.25	Adipose - Visceral (Omentum)
	83	ENSG00000014824.13	SLC30A9	chr4_42016927_G_A_b38	rs1848180	0.000015	-0.089	Muscle - Skeletal
	83	ENSG00000014824.13	SLC30A9	chr4_42016927_G_A_b38	rs1848180	0.000097	-0.16	Brain - Cerebellum
	83	ENSG00000014824.13	SLC30A9	chr4_42016927_G_A_b38	rs1848180	1.6e-7	-0.14	Cells - Cultured fibroblasts
	83	ENSG00000014824.13	SLC30A9	chr4_42016927_G_A_b38	rs1848180	2.3e-9	-0.27	Brain - Caudate (basal ganglia)
	83	ENSG00000014824.13	SLC30A9	chr4_42016927_G_A_b38	rs1848180	4.1e-7	-0.30	Brain - Amygdala
	83	ENSG00000014824.13	SLC30A9	chr4_42016927_G_A_b38	rs1848180	4.4e-9	-0.40	Brain - Substantia nigra
	83	ENSG00000014824.13	SLC30A9	chr4_42016927_G_A_b38	rs1848180	5.0e-10	-0.22	Brain - Nucleus accumbens (basal ganglia)
	83	ENSG00000014824.13	SLC30A9	chr4_42016927_G_A_b38	rs1848180	5.1e-10	-0.24	Brain - Cortex
	83	ENSG00000188848.15	BEND4	chr4_42016927_G_A_b38	rs1848180	5.7e-10	-0.36	Adipose - Subcutaneous
	84	ENSG00000014824.13	SLC30A9	chr4_42017465_A_G_b38	rs10805092	0.000010	-0.11	Esophagus - Mucosa
	84	ENSG00000188848.15	BEND4	chr4_42017465_A_G_b38	rs10805092	1.8e-8	-0.34	Adipose - Subcutaneous
	84	ENSG00000014824.13	SLC30A9	chr4_42017465_A_G_b38	rs10805092	2.5e-7	-0.11	Muscle - Skeletal
	84	ENSG00000014824.13	SLC30A9	chr4_42017465_A_G_b38	rs10805092	2.5e-8	-0.15	Cells - Cultured fibroblasts
	84	ENSG00000014824.13	SLC30A9	chr4_42017465_A_G_b38	rs10805092	3.1e-10	-0.23	Brain - Nucleus accumbens (basal ganglia)
	84	ENSG00000014824.13	SLC30A9	chr4_42017465_A_G_b38	rs10805092	3.7e-9	-0.41	Brain - Substantia nigra
	84	ENSG00000014824.13	SLC30A9	chr4_42017465_A_G_b38	rs10805092	3.9e-9	-0.28	Brain - Caudate (basal ganglia)
	84	ENSG00000014824.13	SLC30A9	chr4_42017465_A_G_b38	rs10805092	5.1e-7	-0.31	Brain - Amygdala
	84	ENSG00000014824.13	SLC30A9	chr4_42017465_A_G_b38	rs10805092	6.9e-8	-0.22	Brain - Cortex
	85	ENSG00000014824.13	SLC30A9	chr4_42018330_A_G_b38	rs2581422	0.000010	-0.11	Esophagus - Mucosa
	85	ENSG00000014824.13	SLC30A9	chr4_42018330_A_G_b38	rs2581422	1.6e-8	-0.15	Cells - Cultured fibroblasts
	85	ENSG00000188848.15	BEND4	chr4_42018330_A_G_b38	rs2581422	1.6e-8	-0.34	Adipose - Subcutaneous
	85	ENSG00000014824.13	SLC30A9	chr4_42018330_A_G_b38	rs2581422	1.7e-7	-0.11	Muscle - Skeletal
	85	ENSG00000014824.13	SLC30A9	chr4_42018330_A_G_b38	rs2581422	3.1e-10	-0.23	Brain - Nucleus accumbens (basal ganglia)
	85	ENSG00000014824.13	SLC30A9	chr4_42018330_A_G_b38	rs2581422	3.7e-9	-0.41	Brain - Substantia nigra
	85	ENSG00000014824.13	SLC30A9	chr4_42018330_A_G_b38	rs2581422	3.9e-9	-0.28	Brain - Caudate (basal ganglia)
	85	ENSG00000014824.13	SLC30A9	chr4_42018330_A_G_b38	rs2581422	5.1e-7	-0.31	Brain - Amygdala
	85	ENSG00000014824.13	SLC30A9	chr4_42018330_A_G_b38	rs2581422	6.9e-8	-0.22	Brain - Cortex
	86	ENSG00000014824.13	SLC30A9	chr4_42018962_G_A_b38	rs2581421	0.000010	-0.11	Esophagus - Mucosa
	86	ENSG00000014824.13	SLC30A9	chr4_42018962_G_A_b38	rs2581421	0.000041	-0.18	Brain - Hypothalamus
	86	ENSG00000188848.15	BEND4	chr4_42018962_G_A_b38	rs2581421	1.3e-8	-0.34	Adipose - Subcutaneous
	86	ENSG00000014824.13	SLC30A9	chr4_42018962_G_A_b38	rs2581421	1.3e-8	-0.39	Brain - Substantia nigra
	86	ENSG00000014824.13	SLC30A9	chr4_42018962_G_A_b38	rs2581421	1.6e-8	-0.15	Cells - Cultured fibroblasts
	86	ENSG00000014824.13	SLC30A9	chr4_42018962_G_A_b38	rs2581421	1.7e-9	-0.28	Brain - Caudate (basal ganglia)
	86	ENSG00000014824.13	SLC30A9	chr4_42018962_G_A_b38	rs2581421	2.3e-7	-0.11	Muscle - Skeletal
	86	ENSG00000014824.13	SLC30A9	chr4_42018962_G_A_b38	rs2581421	4.1e-10	-0.23	Brain - Nucleus accumbens (basal ganglia)
	86	ENSG00000014824.13	SLC30A9	chr4_42018962_G_A_b38	rs2581421	5.4e-7	-0.30	Brain - Amygdala
	86	ENSG00000014824.13	SLC30A9	chr4_42018962_G_A_b38	rs2581421	6.9e-8	-0.22	Brain - Cortex
	87	ENSG00000014824.13	SLC30A9	chr4_42019232_A_G_b38	rs2660336	0.000010	-0.11	Esophagus - Mucosa
	87	ENSG00000014824.13	SLC30A9	chr4_42019232_A_G_b38	rs2660336	1.6e-8	-0.15	Cells - Cultured fibroblasts
	87	ENSG00000188848.15	BEND4	chr4_42019232_A_G_b38	rs2660336	1.6e-8	-0.34	Adipose - Subcutaneous
	87	ENSG00000014824.13	SLC30A9	chr4_42019232_A_G_b38	rs2660336	1.7e-7	-0.11	Muscle - Skeletal
	87	ENSG00000014824.13	SLC30A9	chr4_42019232_A_G_b38	rs2660336	3.1e-10	-0.23	Brain - Nucleus accumbens (basal ganglia)
	87	ENSG00000014824.13	SLC30A9	chr4_42019232_A_G_b38	rs2660336	3.7e-9	-0.41	Brain - Substantia nigra
	87	ENSG00000014824.13	SLC30A9	chr4_42019232_A_G_b38	rs2660336	3.9e-9	-0.28	Brain - Caudate (basal ganglia)
	87	ENSG00000014824.13	SLC30A9	chr4_42019232_A_G_b38	rs2660336	5.1e-7	-0.31	Brain - Amygdala
	87	ENSG00000014824.13	SLC30A9	chr4_42019232_A_G_b38	rs2660336	6.9e-8	-0.22	Brain - Cortex
	88	ENSG00000014824.13	SLC30A9	chr4_42020220_G_T_b38	rs2581420	0.000010	-0.11	Esophagus - Mucosa
	88	ENSG00000014824.13	SLC30A9	chr4_42020220_G_T_b38	rs2581420	1.6e-8	-0.15	Cells - Cultured fibroblasts
	88	ENSG00000188848.15	BEND4	chr4_42020220_G_T_b38	rs2581420	1.6e-8	-0.34	Adipose - Subcutaneous
	88	ENSG00000014824.13	SLC30A9	chr4_42020220_G_T_b38	rs2581420	1.7e-7	-0.11	Muscle - Skeletal
	88	ENSG00000014824.13	SLC30A9	chr4_42020220_G_T_b38	rs2581420	3.1e-10	-0.23	Brain - Nucleus accumbens (basal ganglia)
	88	ENSG00000014824.13	SLC30A9	chr4_42020220_G_T_b38	rs2581420	3.7e-9	-0.41	Brain - Substantia nigra
	88	ENSG00000014824.13	SLC30A9	chr4_42020220_G_T_b38	rs2581420	3.9e-9	-0.28	Brain - Caudate (basal ganglia)
	88	ENSG00000014824.13	SLC30A9	chr4_42020220_G_T_b38	rs2581420	5.1e-7	-0.31	Brain - Amygdala
	88	ENSG00000014824.13	SLC30A9	chr4_42020220_G_T_b38	rs2581420	6.9e-8	-0.22	Brain - Cortex
	89	ENSG00000014824.13	SLC30A9	chr4_42020447_C_A_b38	rs15857	0.000010	-0.11	Esophagus - Mucosa
	89	ENSG00000014824.13	SLC30A9	chr4_42020447_C_A_b38	rs15857	1.6e-8	-0.15	Cells - Cultured fibroblasts
	89	ENSG00000188848.15	BEND4	chr4_42020447_C_A_b38	rs15857	1.6e-8	-0.34	Adipose - Subcutaneous
	89	ENSG00000014824.13	SLC30A9	chr4_42020447_C_A_b38	rs15857	1.7e-7	-0.11	Muscle - Skeletal
	89	ENSG00000014824.13	SLC30A9	chr4_42020447_C_A_b38	rs15857	3.1e-10	-0.23	Brain - Nucleus accumbens (basal ganglia)
	89	ENSG00000014824.13	SLC30A9	chr4_42020447_C_A_b38	rs15857	3.7e-9	-0.41	Brain - Substantia nigra
	89	ENSG00000014824.13	SLC30A9	chr4_42020447_C_A_b38	rs15857	3.9e-9	-0.28	Brain - Caudate (basal ganglia)
	89	ENSG00000014824.13	SLC30A9	chr4_42020447_C_A_b38	rs15857	5.1e-7	-0.31	Brain - Amygdala
	89	ENSG00000014824.13	SLC30A9	chr4_42020447_C_A_b38	rs15857	6.9e-8	-0.22	Brain - Cortex
	90	ENSG00000014824.13	SLC30A9	chr4_42020765_G_C_b38	rs2063105	0.000010	-0.11	Esophagus - Mucosa
	90	ENSG00000014824.13	SLC30A9	chr4_42020765_G_C_b38	rs2063105	1.6e-8	-0.15	Cells - Cultured fibroblasts
	90	ENSG00000188848.15	BEND4	chr4_42020765_G_C_b38	rs2063105	1.6e-8	-0.34	Adipose - Subcutaneous
	90	ENSG00000014824.13	SLC30A9	chr4_42020765_G_C_b38	rs2063105	1.7e-7	-0.11	Muscle - Skeletal
	90	ENSG00000014824.13	SLC30A9	chr4_42020765_G_C_b38	rs2063105	3.1e-10	-0.23	Brain - Nucleus accumbens (basal ganglia)
	90	ENSG00000014824.13	SLC30A9	chr4_42020765_G_C_b38	rs2063105	3.7e-9	-0.41	Brain - Substantia nigra
	90	ENSG00000014824.13	SLC30A9	chr4_42020765_G_C_b38	rs2063105	3.9e-9	-0.28	Brain - Caudate (basal ganglia)
	90	ENSG00000014824.13	SLC30A9	chr4_42020765_G_C_b38	rs2063105	5.1e-7	-0.31	Brain - Amygdala
	90	ENSG00000014824.13	SLC30A9	chr4_42020765_G_C_b38	rs2063105	6.9e-8	-0.22	Brain - Cortex
	94	ENSG00000014824.13	SLC30A9	chr4_42022276_G_A_b38	rs10461065	0.000010	-0.11	Esophagus - Mucosa
	94	ENSG00000014824.13	SLC30A9	chr4_42022276_G_A_b38	rs10461065	1.3e-7	-0.11	Muscle - Skeletal
	94	ENSG00000188848.15	BEND4	chr4_42022276_G_A_b38	rs10461065	1.7e-8	-0.34	Adipose - Subcutaneous
	94	ENSG00000014824.13	SLC30A9	chr4_42022276_G_A_b38	rs10461065	2.4e-8	-0.15	Cells - Cultured fibroblasts
	94	ENSG00000014824.13	SLC30A9	chr4_42022276_G_A_b38	rs10461065	3.1e-10	-0.23	Brain - Nucleus accumbens (basal ganglia)
	94	ENSG00000014824.13	SLC30A9	chr4_42022276_G_A_b38	rs10461065	3.7e-9	-0.41	Brain - Substantia nigra
	94	ENSG00000014824.13	SLC30A9	chr4_42022276_G_A_b38	rs10461065	3.9e-9	-0.28	Brain - Caudate (basal ganglia)
	94	ENSG00000014824.13	SLC30A9	chr4_42022276_G_A_b38	rs10461065	5.1e-7	-0.31	Brain - Amygdala
	94	ENSG00000014824.13	SLC30A9	chr4_42022276_G_A_b38	rs10461065	5.4e-8	-0.22	Brain - Cortex
	95	ENSG00000014824.13	SLC30A9	chr4_42022384_A_C_b38	rs10461066	0.000010	-0.11	Esophagus - Mucosa
	95	ENSG00000014824.13	SLC30A9	chr4_42022384_A_C_b38	rs10461066	1.6e-8	-0.15	Cells - Cultured fibroblasts
	95	ENSG00000188848.15	BEND4	chr4_42022384_A_C_b38	rs10461066	1.6e-8	-0.34	Adipose - Subcutaneous
	95	ENSG00000014824.13	SLC30A9	chr4_42022384_A_C_b38	rs10461066	1.7e-7	-0.11	Muscle - Skeletal
	95	ENSG00000014824.13	SLC30A9	chr4_42022384_A_C_b38	rs10461066	3.1e-10	-0.23	Brain - Nucleus accumbens (basal ganglia)
	95	ENSG00000014824.13	SLC30A9	chr4_42022384_A_C_b38	rs10461066	3.7e-9	-0.41	Brain - Substantia nigra
	95	ENSG00000014824.13	SLC30A9	chr4_42022384_A_C_b38	rs10461066	3.9e-9	-0.28	Brain - Caudate (basal ganglia)
	95	ENSG00000014824.13	SLC30A9	chr4_42022384_A_C_b38	rs10461066	5.1e-7	-0.31	Brain - Amygdala
	95	ENSG00000014824.13	SLC30A9	chr4_42022384_A_C_b38	rs10461066	6.9e-8	-0.22	Brain - Cortex
	96	ENSG00000014824.13	SLC30A9	chr4_42022421_G_A_b38	rs13130229	0.000015	-0.089	Muscle - Skeletal
	96	ENSG00000014824.13	SLC30A9	chr4_42022421_G_A_b38	rs13130229	0.000097	-0.16	Brain - Cerebellum
	96	ENSG00000014824.13	SLC30A9	chr4_42022421_G_A_b38	rs13130229	1.6e-7	-0.14	Cells - Cultured fibroblasts
	96	ENSG00000014824.13	SLC30A9	chr4_42022421_G_A_b38	rs13130229	2.3e-9	-0.27	Brain - Caudate (basal ganglia)
	96	ENSG00000014824.13	SLC30A9	chr4_42022421_G_A_b38	rs13130229	4.1e-7	-0.30	Brain - Amygdala
	96	ENSG00000014824.13	SLC30A9	chr4_42022421_G_A_b38	rs13130229	4.4e-9	-0.40	Brain - Substantia nigra
	96	ENSG00000014824.13	SLC30A9	chr4_42022421_G_A_b38	rs13130229	5.0e-10	-0.22	Brain - Nucleus accumbens (basal ganglia)
	96	ENSG00000014824.13	SLC30A9	chr4_42022421_G_A_b38	rs13130229	5.1e-10	-0.24	Brain - Cortex
	96	ENSG00000188848.15	BEND4	chr4_42022421_G_A_b38	rs13130229	5.7e-10	-0.36	Adipose - Subcutaneous
	97	ENSG00000014824.13	SLC30A9	chr4_42022965_A_G_b38	rs13107768	0.000010	-0.11	Esophagus - Mucosa
	97	ENSG00000014824.13	SLC30A9	chr4_42022965_A_G_b38	rs13107768	1.6e-8	-0.15	Cells - Cultured fibroblasts
	97	ENSG00000188848.15	BEND4	chr4_42022965_A_G_b38	rs13107768	1.6e-8	-0.34	Adipose - Subcutaneous
	97	ENSG00000014824.13	SLC30A9	chr4_42022965_A_G_b38	rs13107768	1.7e-7	-0.11	Muscle - Skeletal
	97	ENSG00000014824.13	SLC30A9	chr4_42022965_A_G_b38	rs13107768	3.1e-10	-0.23	Brain - Nucleus accumbens (basal ganglia)
	97	ENSG00000014824.13	SLC30A9	chr4_42022965_A_G_b38	rs13107768	3.7e-9	-0.41	Brain - Substantia nigra
	97	ENSG00000014824.13	SLC30A9	chr4_42022965_A_G_b38	rs13107768	3.9e-9	-0.28	Brain - Caudate (basal ganglia)
	97	ENSG00000014824.13	SLC30A9	chr4_42022965_A_G_b38	rs13107768	5.1e-7	-0.31	Brain - Amygdala
	97	ENSG00000014824.13	SLC30A9	chr4_42022965_A_G_b38	rs13107768	6.9e-8	-0.22	Brain - Cortex
	98	ENSG00000014824.13	SLC30A9	chr4_42023032_A_G_b38	rs3213766	0.000010	-0.11	Esophagus - Mucosa
	98	ENSG00000014824.13	SLC30A9	chr4_42023032_A_G_b38	rs3213766	1.6e-8	-0.15	Cells - Cultured fibroblasts
	98	ENSG00000188848.15	BEND4	chr4_42023032_A_G_b38	rs3213766	1.6e-8	-0.34	Adipose - Subcutaneous
	98	ENSG00000014824.13	SLC30A9	chr4_42023032_A_G_b38	rs3213766	1.7e-7	-0.11	Muscle - Skeletal
	98	ENSG00000014824.13	SLC30A9	chr4_42023032_A_G_b38	rs3213766	3.1e-10	-0.23	Brain - Nucleus accumbens (basal ganglia)
	98	ENSG00000014824.13	SLC30A9	chr4_42023032_A_G_b38	rs3213766	3.7e-9	-0.41	Brain - Substantia nigra
	98	ENSG00000014824.13	SLC30A9	chr4_42023032_A_G_b38	rs3213766	3.9e-9	-0.28	Brain - Caudate (basal ganglia)
	98	ENSG00000014824.13	SLC30A9	chr4_42023032_A_G_b38	rs3213766	5.1e-7	-0.31	Brain - Amygdala
	98	ENSG00000014824.13	SLC30A9	chr4_42023032_A_G_b38	rs3213766	6.9e-8	-0.22	Brain - Cortex
	99	ENSG00000188848.15	BEND4	chr4_42023267_A_G_b38	rs4861153	0.0000015	0.31	Adipose - Subcutaneous
	99	ENSG00000182308.6	DCAF4L1	chr4_42023267_A_G_b38	rs4861153	0.0000023	0.25	Thyroid
	99	ENSG00000014824.13	SLC30A9	chr4_42023267_A_G_b38	rs4861153	0.0000094	0.25	Brain - Caudate (basal ganglia)
	99	ENSG00000182308.6	DCAF4L1	chr4_42023267_A_G_b38	rs4861153	0.000014	0.31	Colon - Transverse
	99	ENSG00000014824.13	SLC30A9	chr4_42023267_A_G_b38	rs4861153	0.000016	0.35	Brain - Substantia nigra
	99	ENSG00000182308.6	DCAF4L1	chr4_42023267_A_G_b38	rs4861153	0.000024	0.27	Heart - Left Ventricle
	99	ENSG00000014824.13	SLC30A9	chr4_42023267_A_G_b38	rs4861153	0.000050	0.19	Brain - Cortex
	99	ENSG00000014824.13	SLC30A9	chr4_42023267_A_G_b38	rs4861153	0.000057	0.18	Brain - Nucleus accumbens (basal ganglia)
	99	ENSG00000188848.15	BEND4	chr4_42023267_A_G_b38	rs4861153	0.000084	0.25	Adipose - Visceral (Omentum)
	100	ENSG00000014824.13	SLC30A9	chr4_42023925_C_T_b38	rs10461059	0.000010	-0.11	Esophagus - Mucosa
	100	ENSG00000014824.13	SLC30A9	chr4_42023925_C_T_b38	rs10461059	1.6e-8	-0.15	Cells - Cultured fibroblasts
	100	ENSG00000188848.15	BEND4	chr4_42023925_C_T_b38	rs10461059	1.6e-8	-0.34	Adipose - Subcutaneous
	100	ENSG00000014824.13	SLC30A9	chr4_42023925_C_T_b38	rs10461059	1.7e-7	-0.11	Muscle - Skeletal
	100	ENSG00000014824.13	SLC30A9	chr4_42023925_C_T_b38	rs10461059	3.1e-10	-0.23	Brain - Nucleus accumbens (basal ganglia)
	100	ENSG00000014824.13	SLC30A9	chr4_42023925_C_T_b38	rs10461059	3.7e-9	-0.41	Brain - Substantia nigra
	100	ENSG00000014824.13	SLC30A9	chr4_42023925_C_T_b38	rs10461059	3.9e-9	-0.28	Brain - Caudate (basal ganglia)
	100	ENSG00000014824.13	SLC30A9	chr4_42023925_C_T_b38	rs10461059	5.1e-7	-0.31	Brain - Amygdala
	100	ENSG00000014824.13	SLC30A9	chr4_42023925_C_T_b38	rs10461059	6.9e-8	-0.22	Brain - Cortex
	101	ENSG00000014824.13	SLC30A9	chr4_42023963_A_G_b38	rs10461068	0.000010	-0.11	Esophagus - Mucosa
	101	ENSG00000014824.13	SLC30A9	chr4_42023963_A_G_b38	rs10461068	1.6e-8	-0.15	Cells - Cultured fibroblasts
	101	ENSG00000188848.15	BEND4	chr4_42023963_A_G_b38	rs10461068	1.6e-8	-0.34	Adipose - Subcutaneous
	101	ENSG00000014824.13	SLC30A9	chr4_42023963_A_G_b38	rs10461068	1.7e-7	-0.11	Muscle - Skeletal
	101	ENSG00000014824.13	SLC30A9	chr4_42023963_A_G_b38	rs10461068	3.1e-10	-0.23	Brain - Nucleus accumbens (basal ganglia)
	101	ENSG00000014824.13	SLC30A9	chr4_42023963_A_G_b38	rs10461068	3.7e-9	-0.41	Brain - Substantia nigra
	101	ENSG00000014824.13	SLC30A9	chr4_42023963_A_G_b38	rs10461068	3.9e-9	-0.28	Brain - Caudate (basal ganglia)
	101	ENSG00000014824.13	SLC30A9	chr4_42023963_A_G_b38	rs10461068	5.1e-7	-0.31	Brain - Amygdala
	101	ENSG00000014824.13	SLC30A9	chr4_42023963_A_G_b38	rs10461068	6.9e-8	-0.22	Brain - Cortex
	102	ENSG00000014824.13	SLC30A9	chr4_42023986_C_T_b38	rs9291208	0.000010	-0.11	Esophagus - Mucosa
	102	ENSG00000014824.13	SLC30A9	chr4_42023986_C_T_b38	rs9291208	1.6e-8	-0.15	Cells - Cultured fibroblasts
	102	ENSG00000188848.15	BEND4	chr4_42023986_C_T_b38	rs9291208	1.6e-8	-0.34	Adipose - Subcutaneous
	102	ENSG00000014824.13	SLC30A9	chr4_42023986_C_T_b38	rs9291208	1.7e-7	-0.11	Muscle - Skeletal
	102	ENSG00000014824.13	SLC30A9	chr4_42023986_C_T_b38	rs9291208	3.1e-10	-0.23	Brain - Nucleus accumbens (basal ganglia)
	102	ENSG00000014824.13	SLC30A9	chr4_42023986_C_T_b38	rs9291208	3.7e-9	-0.41	Brain - Substantia nigra
	102	ENSG00000014824.13	SLC30A9	chr4_42023986_C_T_b38	rs9291208	3.9e-9	-0.28	Brain - Caudate (basal ganglia)
	102	ENSG00000014824.13	SLC30A9	chr4_42023986_C_T_b38	rs9291208	5.1e-7	-0.31	Brain - Amygdala
	102	ENSG00000014824.13	SLC30A9	chr4_42023986_C_T_b38	rs9291208	6.9e-8	-0.22	Brain - Cortex
	103	ENSG00000014824.13	SLC30A9	chr4_42024138_A_G_b38	rs9998823	0.000010	-0.11	Esophagus - Mucosa
	103	ENSG00000014824.13	SLC30A9	chr4_42024138_A_G_b38	rs9998823	1.6e-8	-0.15	Cells - Cultured fibroblasts
	103	ENSG00000188848.15	BEND4	chr4_42024138_A_G_b38	rs9998823	1.6e-8	-0.34	Adipose - Subcutaneous
	103	ENSG00000014824.13	SLC30A9	chr4_42024138_A_G_b38	rs9998823	1.7e-7	-0.11	Muscle - Skeletal
	103	ENSG00000014824.13	SLC30A9	chr4_42024138_A_G_b38	rs9998823	3.1e-10	-0.23	Brain - Nucleus accumbens (basal ganglia)
	103	ENSG00000014824.13	SLC30A9	chr4_42024138_A_G_b38	rs9998823	3.7e-9	-0.41	Brain - Substantia nigra
	103	ENSG00000014824.13	SLC30A9	chr4_42024138_A_G_b38	rs9998823	3.9e-9	-0.28	Brain - Caudate (basal ganglia)
	103	ENSG00000014824.13	SLC30A9	chr4_42024138_A_G_b38	rs9998823	5.1e-7	-0.31	Brain - Amygdala
	103	ENSG00000014824.13	SLC30A9	chr4_42024138_A_G_b38	rs9998823	6.9e-8	-0.22	Brain - Cortex
	104	ENSG00000014824.13	SLC30A9	chr4_42024226_C_T_b38	rs10032062	0.000010	-0.11	Esophagus - Mucosa
	104	ENSG00000014824.13	SLC30A9	chr4_42024226_C_T_b38	rs10032062	1.6e-8	-0.15	Cells - Cultured fibroblasts
	104	ENSG00000188848.15	BEND4	chr4_42024226_C_T_b38	rs10032062	1.6e-8	-0.34	Adipose - Subcutaneous
	104	ENSG00000014824.13	SLC30A9	chr4_42024226_C_T_b38	rs10032062	1.7e-7	-0.11	Muscle - Skeletal
	104	ENSG00000014824.13	SLC30A9	chr4_42024226_C_T_b38	rs10032062	3.1e-10	-0.23	Brain - Nucleus accumbens (basal ganglia)
	104	ENSG00000014824.13	SLC30A9	chr4_42024226_C_T_b38	rs10032062	3.7e-9	-0.41	Brain - Substantia nigra
	104	ENSG00000014824.13	SLC30A9	chr4_42024226_C_T_b38	rs10032062	3.9e-9	-0.28	Brain - Caudate (basal ganglia)
	104	ENSG00000014824.13	SLC30A9	chr4_42024226_C_T_b38	rs10032062	5.1e-7	-0.31	Brain - Amygdala
	104	ENSG00000014824.13	SLC30A9	chr4_42024226_C_T_b38	rs10032062	6.9e-8	-0.22	Brain - Cortex
	105	ENSG00000188848.15	BEND4	chr4_42024244_G_A_b38	rs4498166	0.0000015	0.31	Adipose - Subcutaneous
	105	ENSG00000182308.6	DCAF4L1	chr4_42024244_G_A_b38	rs4498166	0.0000023	0.25	Thyroid
	105	ENSG00000014824.13	SLC30A9	chr4_42024244_G_A_b38	rs4498166	0.0000094	0.25	Brain - Caudate (basal ganglia)
	105	ENSG00000182308.6	DCAF4L1	chr4_42024244_G_A_b38	rs4498166	0.000014	0.31	Colon - Transverse
	105	ENSG00000014824.13	SLC30A9	chr4_42024244_G_A_b38	rs4498166	0.000016	0.35	Brain - Substantia nigra
	105	ENSG00000182308.6	DCAF4L1	chr4_42024244_G_A_b38	rs4498166	0.000024	0.27	Heart - Left Ventricle
	105	ENSG00000014824.13	SLC30A9	chr4_42024244_G_A_b38	rs4498166	0.000050	0.19	Brain - Cortex
	105	ENSG00000014824.13	SLC30A9	chr4_42024244_G_A_b38	rs4498166	0.000057	0.18	Brain - Nucleus accumbens (basal ganglia)
	105	ENSG00000188848.15	BEND4	chr4_42024244_G_A_b38	rs4498166	0.000084	0.25	Adipose - Visceral (Omentum)
	106	ENSG00000014824.13	SLC30A9	chr4_42025428_T_A_b38	rs4241695	0.000010	-0.11	Esophagus - Mucosa
	106	ENSG00000014824.13	SLC30A9	chr4_42025428_T_A_b38	rs4241695	1.6e-8	-0.15	Cells - Cultured fibroblasts
	106	ENSG00000188848.15	BEND4	chr4_42025428_T_A_b38	rs4241695	1.6e-8	-0.34	Adipose - Subcutaneous
	106	ENSG00000014824.13	SLC30A9	chr4_42025428_T_A_b38	rs4241695	1.7e-7	-0.11	Muscle - Skeletal
	106	ENSG00000014824.13	SLC30A9	chr4_42025428_T_A_b38	rs4241695	3.1e-10	-0.23	Brain - Nucleus accumbens (basal ganglia)
	106	ENSG00000014824.13	SLC30A9	chr4_42025428_T_A_b38	rs4241695	3.7e-9	-0.41	Brain - Substantia nigra
	106	ENSG00000014824.13	SLC30A9	chr4_42025428_T_A_b38	rs4241695	3.9e-9	-0.28	Brain - Caudate (basal ganglia)
	106	ENSG00000014824.13	SLC30A9	chr4_42025428_T_A_b38	rs4241695	5.1e-7	-0.31	Brain - Amygdala
	106	ENSG00000014824.13	SLC30A9	chr4_42025428_T_A_b38	rs4241695	6.9e-8	-0.22	Brain - Cortex
	107	ENSG00000014824.13	SLC30A9	chr4_42025726_C_T_b38	rs4362859	0.000010	-0.11	Esophagus - Mucosa
	107	ENSG00000014824.13	SLC30A9	chr4_42025726_C_T_b38	rs4362859	1.6e-8	-0.15	Cells - Cultured fibroblasts
	107	ENSG00000188848.15	BEND4	chr4_42025726_C_T_b38	rs4362859	1.6e-8	-0.34	Adipose - Subcutaneous
	107	ENSG00000014824.13	SLC30A9	chr4_42025726_C_T_b38	rs4362859	1.7e-7	-0.11	Muscle - Skeletal
	107	ENSG00000014824.13	SLC30A9	chr4_42025726_C_T_b38	rs4362859	3.1e-10	-0.23	Brain - Nucleus accumbens (basal ganglia)
	107	ENSG00000014824.13	SLC30A9	chr4_42025726_C_T_b38	rs4362859	3.7e-9	-0.41	Brain - Substantia nigra
	107	ENSG00000014824.13	SLC30A9	chr4_42025726_C_T_b38	rs4362859	3.9e-9	-0.28	Brain - Caudate (basal ganglia)
	107	ENSG00000014824.13	SLC30A9	chr4_42025726_C_T_b38	rs4362859	5.1e-7	-0.31	Brain - Amygdala
	107	ENSG00000014824.13	SLC30A9	chr4_42025726_C_T_b38	rs4362859	6.9e-8	-0.22	Brain - Cortex
	108	ENSG00000014824.13	SLC30A9	chr4_42025942_C_T_b38	rs11721620	0.000010	-0.11	Esophagus - Mucosa
	108	ENSG00000014824.13	SLC30A9	chr4_42025942_C_T_b38	rs11721620	1.6e-8	-0.15	Cells - Cultured fibroblasts
	108	ENSG00000188848.15	BEND4	chr4_42025942_C_T_b38	rs11721620	1.6e-8	-0.34	Adipose - Subcutaneous
	108	ENSG00000014824.13	SLC30A9	chr4_42025942_C_T_b38	rs11721620	1.7e-7	-0.11	Muscle - Skeletal
	108	ENSG00000014824.13	SLC30A9	chr4_42025942_C_T_b38	rs11721620	3.1e-10	-0.23	Brain - Nucleus accumbens (basal ganglia)
	108	ENSG00000014824.13	SLC30A9	chr4_42025942_C_T_b38	rs11721620	3.7e-9	-0.41	Brain - Substantia nigra
	108	ENSG00000014824.13	SLC30A9	chr4_42025942_C_T_b38	rs11721620	3.9e-9	-0.28	Brain - Caudate (basal ganglia)
	108	ENSG00000014824.13	SLC30A9	chr4_42025942_C_T_b38	rs11721620	5.1e-7	-0.31	Brain - Amygdala
	108	ENSG00000014824.13	SLC30A9	chr4_42025942_C_T_b38	rs11721620	6.9e-8	-0.22	Brain - Cortex
	109	ENSG00000014824.13	SLC30A9	chr4_42026156_A_G_b38	rs11737091	0.0000012	-0.12	Esophagus - Mucosa
	109	ENSG00000014824.13	SLC30A9	chr4_42026156_A_G_b38	rs11737091	1.0e-8	-0.15	Cells - Cultured fibroblasts
	109	ENSG00000014824.13	SLC30A9	chr4_42026156_A_G_b38	rs11737091	1.2e-10	-0.23	Brain - Nucleus accumbens (basal ganglia)
	109	ENSG00000014824.13	SLC30A9	chr4_42026156_A_G_b38	rs11737091	2.1e-9	-0.27	Brain - Caudate (basal ganglia)
	109	ENSG00000014824.13	SLC30A9	chr4_42026156_A_G_b38	rs11737091	4.4e-8	-0.11	Muscle - Skeletal
	109	ENSG00000014824.13	SLC30A9	chr4_42026156_A_G_b38	rs11737091	4.5e-8	-0.22	Brain - Cortex
	109	ENSG00000188848.15	BEND4	chr4_42026156_A_G_b38	rs11737091	4.7e-8	-0.33	Adipose - Subcutaneous
	109	ENSG00000014824.13	SLC30A9	chr4_42026156_A_G_b38	rs11737091	5.1e-7	-0.31	Brain - Amygdala
	109	ENSG00000014824.13	SLC30A9	chr4_42026156_A_G_b38	rs11737091	5.2e-9	-0.40	Brain - Substantia nigra
	110	ENSG00000014824.13	SLC30A9	chr4_42026158_T_G_b38	rs11721454	0.000010	-0.11	Esophagus - Mucosa
	110	ENSG00000188848.15	BEND4	chr4_42026158_T_G_b38	rs11721454	0.000065	-0.28	Breast - Mammary Tissue
	110	ENSG00000014824.13	SLC30A9	chr4_42026158_T_G_b38	rs11721454	1.3e-8	-0.15	Cells - Cultured fibroblasts
	110	ENSG00000188848.15	BEND4	chr4_42026158_T_G_b38	rs11721454	1.6e-8	-0.34	Adipose - Subcutaneous
	110	ENSG00000014824.13	SLC30A9	chr4_42026158_T_G_b38	rs11721454	1.9e-7	-0.11	Muscle - Skeletal
	110	ENSG00000014824.13	SLC30A9	chr4_42026158_T_G_b38	rs11721454	3.1e-10	-0.23	Brain - Nucleus accumbens (basal ganglia)
	110	ENSG00000014824.13	SLC30A9	chr4_42026158_T_G_b38	rs11721454	3.7e-9	-0.41	Brain - Substantia nigra
	110	ENSG00000014824.13	SLC30A9	chr4_42026158_T_G_b38	rs11721454	3.9e-9	-0.28	Brain - Caudate (basal ganglia)
	110	ENSG00000014824.13	SLC30A9	chr4_42026158_T_G_b38	rs11721454	5.1e-7	-0.31	Brain - Amygdala
	110	ENSG00000014824.13	SLC30A9	chr4_42026158_T_G_b38	rs11721454	6.9e-8	-0.22	Brain - Cortex
	111	ENSG00000014824.13	SLC30A9	chr4_42026219_A_G_b38	rs12651160	0.000010	-0.11	Esophagus - Mucosa
	111	ENSG00000014824.13	SLC30A9	chr4_42026219_A_G_b38	rs12651160	1.6e-8	-0.15	Cells - Cultured fibroblasts
	111	ENSG00000188848.15	BEND4	chr4_42026219_A_G_b38	rs12651160	1.6e-8	-0.34	Adipose - Subcutaneous
	111	ENSG00000014824.13	SLC30A9	chr4_42026219_A_G_b38	rs12651160	1.7e-7	-0.11	Muscle - Skeletal
	111	ENSG00000014824.13	SLC30A9	chr4_42026219_A_G_b38	rs12651160	3.1e-10	-0.23	Brain - Nucleus accumbens (basal ganglia)
	111	ENSG00000014824.13	SLC30A9	chr4_42026219_A_G_b38	rs12651160	3.7e-9	-0.41	Brain - Substantia nigra
	111	ENSG00000014824.13	SLC30A9	chr4_42026219_A_G_b38	rs12651160	3.9e-9	-0.28	Brain - Caudate (basal ganglia)
	111	ENSG00000014824.13	SLC30A9	chr4_42026219_A_G_b38	rs12651160	5.1e-7	-0.31	Brain - Amygdala
	111	ENSG00000014824.13	SLC30A9	chr4_42026219_A_G_b38	rs12651160	6.9e-8	-0.22	Brain - Cortex
	112	ENSG00000014824.13	SLC30A9	chr4_42026780_C_T_b38	rs9654067	0.000015	-0.10	Esophagus - Mucosa
	112	ENSG00000188848.15	BEND4	chr4_42026780_C_T_b38	rs9654067	1.2e-8	-0.34	Adipose - Subcutaneous
	112	ENSG00000014824.13	SLC30A9	chr4_42026780_C_T_b38	rs9654067	1.8e-8	-0.15	Cells - Cultured fibroblasts
	112	ENSG00000014824.13	SLC30A9	chr4_42026780_C_T_b38	rs9654067	1.9e-7	-0.11	Muscle - Skeletal
	112	ENSG00000014824.13	SLC30A9	chr4_42026780_C_T_b38	rs9654067	3.1e-10	-0.23	Brain - Nucleus accumbens (basal ganglia)
	112	ENSG00000014824.13	SLC30A9	chr4_42026780_C_T_b38	rs9654067	3.7e-9	-0.41	Brain - Substantia nigra
	112	ENSG00000014824.13	SLC30A9	chr4_42026780_C_T_b38	rs9654067	3.9e-9	-0.28	Brain - Caudate (basal ganglia)
	112	ENSG00000014824.13	SLC30A9	chr4_42026780_C_T_b38	rs9654067	5.1e-7	-0.31	Brain - Amygdala
	112	ENSG00000014824.13	SLC30A9	chr4_42026780_C_T_b38	rs9654067	6.9e-8	-0.22	Brain - Cortex
	113	ENSG00000014824.13	SLC30A9	chr4_42027362_T_C_b38	rs13109836	0.000021	-0.10	Esophagus - Mucosa
	113	ENSG00000014824.13	SLC30A9	chr4_42027362_T_C_b38	rs13109836	1.6e-7	-0.11	Muscle - Skeletal
	113	ENSG00000014824.13	SLC30A9	chr4_42027362_T_C_b38	rs13109836	1.6e-8	-0.15	Cells - Cultured fibroblasts
	113	ENSG00000188848.15	BEND4	chr4_42027362_T_C_b38	rs13109836	2.7e-8	-0.34	Adipose - Subcutaneous
	113	ENSG00000014824.13	SLC30A9	chr4_42027362_T_C_b38	rs13109836	3.1e-10	-0.23	Brain - Nucleus accumbens (basal ganglia)
	113	ENSG00000014824.13	SLC30A9	chr4_42027362_T_C_b38	rs13109836	3.7e-9	-0.41	Brain - Substantia nigra
	113	ENSG00000014824.13	SLC30A9	chr4_42027362_T_C_b38	rs13109836	3.9e-9	-0.28	Brain - Caudate (basal ganglia)
	113	ENSG00000014824.13	SLC30A9	chr4_42027362_T_C_b38	rs13109836	5.1e-7	-0.31	Brain - Amygdala
	113	ENSG00000014824.13	SLC30A9	chr4_42027362_T_C_b38	rs13109836	6.9e-8	-0.22	Brain - Cortex
	114	ENSG00000014824.13	SLC30A9	chr4_42028096_G_A_b38	rs2343618	0.000010	-0.11	Esophagus - Mucosa
	114	ENSG00000014824.13	SLC30A9	chr4_42028096_G_A_b38	rs2343618	1.6e-8	-0.15	Cells - Cultured fibroblasts
	114	ENSG00000188848.15	BEND4	chr4_42028096_G_A_b38	rs2343618	1.6e-8	-0.34	Adipose - Subcutaneous
	114	ENSG00000014824.13	SLC30A9	chr4_42028096_G_A_b38	rs2343618	1.7e-7	-0.11	Muscle - Skeletal
	114	ENSG00000014824.13	SLC30A9	chr4_42028096_G_A_b38	rs2343618	3.1e-10	-0.23	Brain - Nucleus accumbens (basal ganglia)
	114	ENSG00000014824.13	SLC30A9	chr4_42028096_G_A_b38	rs2343618	3.7e-9	-0.41	Brain - Substantia nigra
	114	ENSG00000014824.13	SLC30A9	chr4_42028096_G_A_b38	rs2343618	3.9e-9	-0.28	Brain - Caudate (basal ganglia)
	114	ENSG00000014824.13	SLC30A9	chr4_42028096_G_A_b38	rs2343618	5.1e-7	-0.31	Brain - Amygdala
	114	ENSG00000014824.13	SLC30A9	chr4_42028096_G_A_b38	rs2343618	6.9e-8	-0.22	Brain - Cortex
	115	ENSG00000014824.13	SLC30A9	chr4_42028171_G_A_b38	rs2343619	0.000011	-0.11	Esophagus - Mucosa
	115	ENSG00000188848.15	BEND4	chr4_42028171_G_A_b38	rs2343619	1.7e-8	-0.34	Adipose - Subcutaneous
	115	ENSG00000014824.13	SLC30A9	chr4_42028171_G_A_b38	rs2343619	1.8e-7	-0.11	Muscle - Skeletal
	115	ENSG00000014824.13	SLC30A9	chr4_42028171_G_A_b38	rs2343619	3.1e-10	-0.23	Brain - Nucleus accumbens (basal ganglia)
	115	ENSG00000014824.13	SLC30A9	chr4_42028171_G_A_b38	rs2343619	3.6e-8	-0.15	Cells - Cultured fibroblasts
	115	ENSG00000014824.13	SLC30A9	chr4_42028171_G_A_b38	rs2343619	3.7e-9	-0.41	Brain - Substantia nigra
	115	ENSG00000014824.13	SLC30A9	chr4_42028171_G_A_b38	rs2343619	3.9e-9	-0.28	Brain - Caudate (basal ganglia)
	115	ENSG00000014824.13	SLC30A9	chr4_42028171_G_A_b38	rs2343619	5.1e-7	-0.31	Brain - Amygdala
	115	ENSG00000014824.13	SLC30A9	chr4_42028171_G_A_b38	rs2343619	6.9e-8	-0.22	Brain - Cortex
	116	ENSG00000014824.13	SLC30A9	chr4_42028441_G_A_b38	rs7439806	0.000010	-0.11	Esophagus - Mucosa
	116	ENSG00000014824.13	SLC30A9	chr4_42028441_G_A_b38	rs7439806	1.6e-8	-0.15	Cells - Cultured fibroblasts
	116	ENSG00000188848.15	BEND4	chr4_42028441_G_A_b38	rs7439806	1.6e-8	-0.34	Adipose - Subcutaneous
	116	ENSG00000014824.13	SLC30A9	chr4_42028441_G_A_b38	rs7439806	1.7e-7	-0.11	Muscle - Skeletal
	116	ENSG00000014824.13	SLC30A9	chr4_42028441_G_A_b38	rs7439806	3.1e-10	-0.23	Brain - Nucleus accumbens (basal ganglia)
	116	ENSG00000014824.13	SLC30A9	chr4_42028441_G_A_b38	rs7439806	3.7e-9	-0.41	Brain - Substantia nigra
	116	ENSG00000014824.13	SLC30A9	chr4_42028441_G_A_b38	rs7439806	3.9e-9	-0.28	Brain - Caudate (basal ganglia)
	116	ENSG00000014824.13	SLC30A9	chr4_42028441_G_A_b38	rs7439806	5.1e-7	-0.31	Brain - Amygdala
	116	ENSG00000014824.13	SLC30A9	chr4_42028441_G_A_b38	rs7439806	6.9e-8	-0.22	Brain - Cortex
	117	ENSG00000014824.13	SLC30A9	chr4_42029159_C_G_b38	rs876911	0.000010	-0.11	Esophagus - Mucosa
	117	ENSG00000014824.13	SLC30A9	chr4_42029159_C_G_b38	rs876911	1.6e-8	-0.15	Cells - Cultured fibroblasts
	117	ENSG00000188848.15	BEND4	chr4_42029159_C_G_b38	rs876911	1.6e-8	-0.34	Adipose - Subcutaneous
	117	ENSG00000014824.13	SLC30A9	chr4_42029159_C_G_b38	rs876911	1.7e-7	-0.11	Muscle - Skeletal
	117	ENSG00000014824.13	SLC30A9	chr4_42029159_C_G_b38	rs876911	3.1e-10	-0.23	Brain - Nucleus accumbens (basal ganglia)
	117	ENSG00000014824.13	SLC30A9	chr4_42029159_C_G_b38	rs876911	3.7e-9	-0.41	Brain - Substantia nigra
	117	ENSG00000014824.13	SLC30A9	chr4_42029159_C_G_b38	rs876911	3.9e-9	-0.28	Brain - Caudate (basal ganglia)
	117	ENSG00000014824.13	SLC30A9	chr4_42029159_C_G_b38	rs876911	5.1e-7	-0.31	Brain - Amygdala
	117	ENSG00000014824.13	SLC30A9	chr4_42029159_C_G_b38	rs876911	6.9e-8	-0.22	Brain - Cortex
	118	ENSG00000014824.13	SLC30A9	chr4_42029167_A_G_b38	rs876910	0.0000091	-0.11	Esophagus - Mucosa
	118	ENSG00000188848.15	BEND4	chr4_42029167_A_G_b38	rs876910	0.000054	-0.28	Breast - Mammary Tissue
	118	ENSG00000188848.15	BEND4	chr4_42029167_A_G_b38	rs876910	1.6e-8	-0.34	Adipose - Subcutaneous
	118	ENSG00000014824.13	SLC30A9	chr4_42029167_A_G_b38	rs876910	2.4e-7	-0.11	Muscle - Skeletal
	118	ENSG00000014824.13	SLC30A9	chr4_42029167_A_G_b38	rs876910	3.1e-10	-0.23	Brain - Nucleus accumbens (basal ganglia)
	118	ENSG00000014824.13	SLC30A9	chr4_42029167_A_G_b38	rs876910	3.7e-9	-0.41	Brain - Substantia nigra
	118	ENSG00000014824.13	SLC30A9	chr4_42029167_A_G_b38	rs876910	3.9e-9	-0.28	Brain - Caudate (basal ganglia)
	118	ENSG00000014824.13	SLC30A9	chr4_42029167_A_G_b38	rs876910	5.1e-7	-0.31	Brain - Amygdala
	118	ENSG00000014824.13	SLC30A9	chr4_42029167_A_G_b38	rs876910	6.9e-8	-0.22	Brain - Cortex
	118	ENSG00000014824.13	SLC30A9	chr4_42029167_A_G_b38	rs876910	7.5e-9	-0.16	Cells - Cultured fibroblasts
	119	ENSG00000014824.13	SLC30A9	chr4_42029199_C_T_b38	rs3827588	0.000010	-0.11	Esophagus - Mucosa
	119	ENSG00000014824.13	SLC30A9	chr4_42029199_C_T_b38	rs3827588	1.6e-8	-0.15	Cells - Cultured fibroblasts
	119	ENSG00000188848.15	BEND4	chr4_42029199_C_T_b38	rs3827588	1.6e-8	-0.34	Adipose - Subcutaneous
	119	ENSG00000014824.13	SLC30A9	chr4_42029199_C_T_b38	rs3827588	1.7e-7	-0.11	Muscle - Skeletal
	119	ENSG00000014824.13	SLC30A9	chr4_42029199_C_T_b38	rs3827588	3.1e-10	-0.23	Brain - Nucleus accumbens (basal ganglia)
	119	ENSG00000014824.13	SLC30A9	chr4_42029199_C_T_b38	rs3827588	3.7e-9	-0.41	Brain - Substantia nigra
	119	ENSG00000014824.13	SLC30A9	chr4_42029199_C_T_b38	rs3827588	3.9e-9	-0.28	Brain - Caudate (basal ganglia)
	119	ENSG00000014824.13	SLC30A9	chr4_42029199_C_T_b38	rs3827588	5.1e-7	-0.31	Brain - Amygdala
	119	ENSG00000014824.13	SLC30A9	chr4_42029199_C_T_b38	rs3827588	6.9e-8	-0.22	Brain - Cortex
	120	ENSG00000014824.13	SLC30A9	chr4_42029292_T_C_b38	rs3827589	0.0000012	-0.12	Esophagus - Mucosa
	120	ENSG00000014824.13	SLC30A9	chr4_42029292_T_C_b38	rs3827589	1.0e-8	-0.15	Cells - Cultured fibroblasts
	120	ENSG00000014824.13	SLC30A9	chr4_42029292_T_C_b38	rs3827589	1.2e-10	-0.23	Brain - Nucleus accumbens (basal ganglia)
	120	ENSG00000014824.13	SLC30A9	chr4_42029292_T_C_b38	rs3827589	2.1e-9	-0.27	Brain - Caudate (basal ganglia)
	120	ENSG00000014824.13	SLC30A9	chr4_42029292_T_C_b38	rs3827589	4.4e-8	-0.11	Muscle - Skeletal
	120	ENSG00000014824.13	SLC30A9	chr4_42029292_T_C_b38	rs3827589	4.5e-8	-0.22	Brain - Cortex
	120	ENSG00000188848.15	BEND4	chr4_42029292_T_C_b38	rs3827589	4.7e-8	-0.33	Adipose - Subcutaneous
	120	ENSG00000014824.13	SLC30A9	chr4_42029292_T_C_b38	rs3827589	5.1e-7	-0.31	Brain - Amygdala
	120	ENSG00000014824.13	SLC30A9	chr4_42029292_T_C_b38	rs3827589	5.2e-9	-0.40	Brain - Substantia nigra
	121	ENSG00000014824.13	SLC30A9	chr4_42029420_A_G_b38	rs3827590	0.0000011	-0.12	Cells - Cultured fibroblasts
	121	ENSG00000014824.13	SLC30A9	chr4_42029420_A_G_b38	rs3827590	0.000013	-0.17	Brain - Cortex
	121	ENSG00000014824.13	SLC30A9	chr4_42029420_A_G_b38	rs3827590	0.000025	-0.24	Brain - Amygdala
	121	ENSG00000188848.15	BEND4	chr4_42029420_A_G_b38	rs3827590	0.000054	-0.27	Breast - Mammary Tissue
	121	ENSG00000188848.15	BEND4	chr4_42029420_A_G_b38	rs3827590	1.2e-8	-0.32	Adipose - Subcutaneous
	121	ENSG00000014824.13	SLC30A9	chr4_42029420_A_G_b38	rs3827590	1.6e-7	-0.36	Brain - Substantia nigra
	121	ENSG00000014824.13	SLC30A9	chr4_42029420_A_G_b38	rs3827590	4.5e-7	-0.10	Muscle - Skeletal
	121	ENSG00000014824.13	SLC30A9	chr4_42029420_A_G_b38	rs3827590	4.9e-7	-0.18	Brain - Nucleus accumbens (basal ganglia)
	121	ENSG00000014824.13	SLC30A9	chr4_42029420_A_G_b38	rs3827590	9.9e-9	-0.26	Brain - Caudate (basal ganglia)
	122	ENSG00000014824.13	SLC30A9	chr4_42029455_T_A_b38	rs3827591	0.0000011	-0.12	Cells - Cultured fibroblasts
	122	ENSG00000014824.13	SLC30A9	chr4_42029455_T_A_b38	rs3827591	0.000013	-0.17	Brain - Cortex
	122	ENSG00000014824.13	SLC30A9	chr4_42029455_T_A_b38	rs3827591	0.000025	-0.24	Brain - Amygdala
	122	ENSG00000188848.15	BEND4	chr4_42029455_T_A_b38	rs3827591	0.000054	-0.27	Breast - Mammary Tissue
	122	ENSG00000188848.15	BEND4	chr4_42029455_T_A_b38	rs3827591	1.2e-8	-0.32	Adipose - Subcutaneous
	122	ENSG00000014824.13	SLC30A9	chr4_42029455_T_A_b38	rs3827591	1.6e-7	-0.36	Brain - Substantia nigra
	122	ENSG00000014824.13	SLC30A9	chr4_42029455_T_A_b38	rs3827591	4.5e-7	-0.10	Muscle - Skeletal
	122	ENSG00000014824.13	SLC30A9	chr4_42029455_T_A_b38	rs3827591	4.9e-7	-0.18	Brain - Nucleus accumbens (basal ganglia)
	122	ENSG00000014824.13	SLC30A9	chr4_42029455_T_A_b38	rs3827591	9.9e-9	-0.26	Brain - Caudate (basal ganglia)
	123	ENSG00000014824.13	SLC30A9	chr4_42029992_T_C_b38	rs4861154	0.000010	-0.11	Esophagus - Mucosa
	123	ENSG00000014824.13	SLC30A9	chr4_42029992_T_C_b38	rs4861154	1.6e-8	-0.15	Cells - Cultured fibroblasts
	123	ENSG00000188848.15	BEND4	chr4_42029992_T_C_b38	rs4861154	1.6e-8	-0.34	Adipose - Subcutaneous
	123	ENSG00000014824.13	SLC30A9	chr4_42029992_T_C_b38	rs4861154	1.7e-7	-0.11	Muscle - Skeletal
	123	ENSG00000014824.13	SLC30A9	chr4_42029992_T_C_b38	rs4861154	3.1e-10	-0.23	Brain - Nucleus accumbens (basal ganglia)
	123	ENSG00000014824.13	SLC30A9	chr4_42029992_T_C_b38	rs4861154	3.7e-9	-0.41	Brain - Substantia nigra
	123	ENSG00000014824.13	SLC30A9	chr4_42029992_T_C_b38	rs4861154	3.9e-9	-0.28	Brain - Caudate (basal ganglia)
	123	ENSG00000014824.13	SLC30A9	chr4_42029992_T_C_b38	rs4861154	5.1e-7	-0.31	Brain - Amygdala
	123	ENSG00000014824.13	SLC30A9	chr4_42029992_T_C_b38	rs4861154	6.9e-8	-0.22	Brain - Cortex
	124	ENSG00000014824.13	SLC30A9	chr4_42030007_A_G_b38	rs4861155	0.000015	-0.089	Muscle - Skeletal
	124	ENSG00000014824.13	SLC30A9	chr4_42030007_A_G_b38	rs4861155	0.000097	-0.16	Brain - Cerebellum
	124	ENSG00000014824.13	SLC30A9	chr4_42030007_A_G_b38	rs4861155	1.6e-7	-0.14	Cells - Cultured fibroblasts
	124	ENSG00000014824.13	SLC30A9	chr4_42030007_A_G_b38	rs4861155	2.3e-9	-0.27	Brain - Caudate (basal ganglia)
	124	ENSG00000014824.13	SLC30A9	chr4_42030007_A_G_b38	rs4861155	4.1e-7	-0.30	Brain - Amygdala
	124	ENSG00000014824.13	SLC30A9	chr4_42030007_A_G_b38	rs4861155	4.4e-9	-0.40	Brain - Substantia nigra
	124	ENSG00000014824.13	SLC30A9	chr4_42030007_A_G_b38	rs4861155	5.0e-10	-0.22	Brain - Nucleus accumbens (basal ganglia)
	124	ENSG00000014824.13	SLC30A9	chr4_42030007_A_G_b38	rs4861155	5.1e-10	-0.24	Brain - Cortex
	124	ENSG00000188848.15	BEND4	chr4_42030007_A_G_b38	rs4861155	5.7e-10	-0.36	Adipose - Subcutaneous
	125	ENSG00000014824.13	SLC30A9	chr4_42030949_G_A_b38	rs9654068	0.000010	-0.11	Esophagus - Mucosa
	125	ENSG00000014824.13	SLC30A9	chr4_42030949_G_A_b38	rs9654068	1.6e-8	-0.15	Cells - Cultured fibroblasts
	125	ENSG00000188848.15	BEND4	chr4_42030949_G_A_b38	rs9654068	1.6e-8	-0.34	Adipose - Subcutaneous
	125	ENSG00000014824.13	SLC30A9	chr4_42030949_G_A_b38	rs9654068	1.7e-7	-0.11	Muscle - Skeletal
	125	ENSG00000014824.13	SLC30A9	chr4_42030949_G_A_b38	rs9654068	3.1e-10	-0.23	Brain - Nucleus accumbens (basal ganglia)
	125	ENSG00000014824.13	SLC30A9	chr4_42030949_G_A_b38	rs9654068	3.7e-9	-0.41	Brain - Substantia nigra
	125	ENSG00000014824.13	SLC30A9	chr4_42030949_G_A_b38	rs9654068	3.9e-9	-0.28	Brain - Caudate (basal ganglia)
	125	ENSG00000014824.13	SLC30A9	chr4_42030949_G_A_b38	rs9654068	5.1e-7	-0.31	Brain - Amygdala
	125	ENSG00000014824.13	SLC30A9	chr4_42030949_G_A_b38	rs9654068	6.9e-8	-0.22	Brain - Cortex
	126	ENSG00000014824.13	SLC30A9	chr4_42031136_T_C_b38	rs9291209	0.000010	-0.11	Esophagus - Mucosa
	126	ENSG00000014824.13	SLC30A9	chr4_42031136_T_C_b38	rs9291209	1.6e-8	-0.15	Cells - Cultured fibroblasts
	126	ENSG00000188848.15	BEND4	chr4_42031136_T_C_b38	rs9291209	1.6e-8	-0.34	Adipose - Subcutaneous
	126	ENSG00000014824.13	SLC30A9	chr4_42031136_T_C_b38	rs9291209	1.7e-7	-0.11	Muscle - Skeletal
	126	ENSG00000014824.13	SLC30A9	chr4_42031136_T_C_b38	rs9291209	3.1e-10	-0.23	Brain - Nucleus accumbens (basal ganglia)
	126	ENSG00000014824.13	SLC30A9	chr4_42031136_T_C_b38	rs9291209	3.7e-9	-0.41	Brain - Substantia nigra
	126	ENSG00000014824.13	SLC30A9	chr4_42031136_T_C_b38	rs9291209	3.9e-9	-0.28	Brain - Caudate (basal ganglia)
	126	ENSG00000014824.13	SLC30A9	chr4_42031136_T_C_b38	rs9291209	5.1e-7	-0.31	Brain - Amygdala
	126	ENSG00000014824.13	SLC30A9	chr4_42031136_T_C_b38	rs9291209	6.9e-8	-0.22	Brain - Cortex
	127	ENSG00000014824.13	SLC30A9	chr4_42031397_C_T_b38	rs28712316	0.000015	-0.089	Muscle - Skeletal
	127	ENSG00000014824.13	SLC30A9	chr4_42031397_C_T_b38	rs28712316	0.000097	-0.16	Brain - Cerebellum
	127	ENSG00000014824.13	SLC30A9	chr4_42031397_C_T_b38	rs28712316	1.6e-7	-0.14	Cells - Cultured fibroblasts
	127	ENSG00000014824.13	SLC30A9	chr4_42031397_C_T_b38	rs28712316	2.3e-9	-0.27	Brain - Caudate (basal ganglia)
	127	ENSG00000014824.13	SLC30A9	chr4_42031397_C_T_b38	rs28712316	4.1e-7	-0.30	Brain - Amygdala
	127	ENSG00000014824.13	SLC30A9	chr4_42031397_C_T_b38	rs28712316	4.4e-9	-0.40	Brain - Substantia nigra
	127	ENSG00000014824.13	SLC30A9	chr4_42031397_C_T_b38	rs28712316	5.0e-10	-0.22	Brain - Nucleus accumbens (basal ganglia)
	127	ENSG00000014824.13	SLC30A9	chr4_42031397_C_T_b38	rs28712316	5.1e-10	-0.24	Brain - Cortex
	127	ENSG00000188848.15	BEND4	chr4_42031397_C_T_b38	rs28712316	5.7e-10	-0.36	Adipose - Subcutaneous
	128	ENSG00000014824.13	SLC30A9	chr4_42031576_A_G_b38	rs7683204	0.000010	-0.11	Esophagus - Mucosa
	128	ENSG00000014824.13	SLC30A9	chr4_42031576_A_G_b38	rs7683204	1.6e-8	-0.15	Cells - Cultured fibroblasts
	128	ENSG00000188848.15	BEND4	chr4_42031576_A_G_b38	rs7683204	1.6e-8	-0.34	Adipose - Subcutaneous
	128	ENSG00000014824.13	SLC30A9	chr4_42031576_A_G_b38	rs7683204	1.7e-7	-0.11	Muscle - Skeletal
	128	ENSG00000014824.13	SLC30A9	chr4_42031576_A_G_b38	rs7683204	3.1e-10	-0.23	Brain - Nucleus accumbens (basal ganglia)
	128	ENSG00000014824.13	SLC30A9	chr4_42031576_A_G_b38	rs7683204	3.7e-9	-0.41	Brain - Substantia nigra
	128	ENSG00000014824.13	SLC30A9	chr4_42031576_A_G_b38	rs7683204	3.9e-9	-0.28	Brain - Caudate (basal ganglia)
	128	ENSG00000014824.13	SLC30A9	chr4_42031576_A_G_b38	rs7683204	5.1e-7	-0.31	Brain - Amygdala
	128	ENSG00000014824.13	SLC30A9	chr4_42031576_A_G_b38	rs7683204	6.9e-8	-0.22	Brain - Cortex
	129	ENSG00000188848.15	BEND4	chr4_42032539_A_G_b38	rs4861013	0.0000015	0.31	Adipose - Subcutaneous
	129	ENSG00000182308.6	DCAF4L1	chr4_42032539_A_G_b38	rs4861013	0.0000023	0.25	Thyroid
	129	ENSG00000014824.13	SLC30A9	chr4_42032539_A_G_b38	rs4861013	0.000012	0.36	Brain - Substantia nigra
	129	ENSG00000182308.6	DCAF4L1	chr4_42032539_A_G_b38	rs4861013	0.000014	0.31	Colon - Transverse
	129	ENSG00000182308.6	DCAF4L1	chr4_42032539_A_G_b38	rs4861013	0.000024	0.27	Heart - Left Ventricle
	129	ENSG00000014824.13	SLC30A9	chr4_42032539_A_G_b38	rs4861013	0.000028	0.23	Brain - Caudate (basal ganglia)
	129	ENSG00000014824.13	SLC30A9	chr4_42032539_A_G_b38	rs4861013	0.000050	0.19	Brain - Cortex
	129	ENSG00000188848.15	BEND4	chr4_42032539_A_G_b38	rs4861013	0.000084	0.25	Adipose - Visceral (Omentum)
	130	ENSG00000182308.6	DCAF4L1	chr4_42032697_A_G_b38	rs4861156	0.0000063	0.35	Colon - Transverse
	130	ENSG00000014824.13	SLC30A9	chr4_42032697_A_G_b38	rs4861156	0.000011	-0.15	Adipose - Subcutaneous
	130	ENSG00000014824.13	SLC30A9	chr4_42032697_A_G_b38	rs4861156	0.000017	-0.13	Thyroid
	130	ENSG00000014824.13	SLC30A9	chr4_42032697_A_G_b38	rs4861156	0.000017	-0.14	Nerve - Tibial
	130	ENSG00000182308.6	DCAF4L1	chr4_42032697_A_G_b38	rs4861156	0.000025	0.28	Heart - Left Ventricle
	130	ENSG00000182308.6	DCAF4L1	chr4_42032697_A_G_b38	rs4861156	0.000026	0.41	Brain - Nucleus accumbens (basal ganglia)
	130	ENSG00000014824.13	SLC30A9	chr4_42032697_A_G_b38	rs4861156	0.000030	-0.13	Artery - Tibial
	130	ENSG00000182308.6	DCAF4L1	chr4_42032697_A_G_b38	rs4861156	0.000034	0.30	Adipose - Visceral (Omentum)
	130	ENSG00000014824.13	SLC30A9	chr4_42032697_A_G_b38	rs4861156	0.000040	0.21	Brain - Hypothalamus
	130	ENSG00000188848.15	BEND4	chr4_42032697_A_G_b38	rs4861156	1.1e-8	0.39	Adipose - Subcutaneous
	130	ENSG00000182308.6	DCAF4L1	chr4_42032697_A_G_b38	rs4861156	6.0e-8	0.31	Thyroid
	131	ENSG00000014824.13	SLC30A9	chr4_42033177_T_A_b38	rs55835604	0.000010	-0.11	Esophagus - Mucosa
	131	ENSG00000014824.13	SLC30A9	chr4_42033177_T_A_b38	rs55835604	1.6e-8	-0.15	Cells - Cultured fibroblasts
	131	ENSG00000188848.15	BEND4	chr4_42033177_T_A_b38	rs55835604	1.6e-8	-0.34	Adipose - Subcutaneous
	131	ENSG00000014824.13	SLC30A9	chr4_42033177_T_A_b38	rs55835604	1.7e-7	-0.11	Muscle - Skeletal
	131	ENSG00000014824.13	SLC30A9	chr4_42033177_T_A_b38	rs55835604	3.1e-10	-0.23	Brain - Nucleus accumbens (basal ganglia)
	131	ENSG00000014824.13	SLC30A9	chr4_42033177_T_A_b38	rs55835604	3.7e-9	-0.41	Brain - Substantia nigra
	131	ENSG00000014824.13	SLC30A9	chr4_42033177_T_A_b38	rs55835604	3.9e-9	-0.28	Brain - Caudate (basal ganglia)
	131	ENSG00000014824.13	SLC30A9	chr4_42033177_T_A_b38	rs55835604	5.1e-7	-0.31	Brain - Amygdala
	131	ENSG00000014824.13	SLC30A9	chr4_42033177_T_A_b38	rs55835604	6.9e-8	-0.22	Brain - Cortex
	132	ENSG00000014824.13	SLC30A9	chr4_42033578_G_C_b38	rs17838947	0.000011	-0.34	Brain - Substantia nigra
	132	ENSG00000182308.6	DCAF4L1	chr4_42033578_G_C_b38	rs17838947	0.000016	-0.26	Heart - Left Ventricle
	132	ENSG00000014824.13	SLC30A9	chr4_42033578_G_C_b38	rs17838947	0.000031	-0.092	Muscle - Skeletal
	132	ENSG00000014824.13	SLC30A9	chr4_42033578_G_C_b38	rs17838947	0.000040	-0.21	Brain - Caudate (basal ganglia)
	132	ENSG00000014824.13	SLC30A9	chr4_42033578_G_C_b38	rs17838947	0.000047	0.13	Adipose - Subcutaneous
	132	ENSG00000014824.13	SLC30A9	chr4_42033578_G_C_b38	rs17838947	0.000087	-0.11	Cells - Cultured fibroblasts
	132	ENSG00000014824.13	SLC30A9	chr4_42033578_G_C_b38	rs17838947	0.00018	0.12	Nerve - Tibial
	132	ENSG00000188848.15	BEND4	chr4_42033578_G_C_b38	rs17838947	1.0e-9	-0.37	Adipose - Subcutaneous
	132	ENSG00000014824.13	SLC30A9	chr4_42033578_G_C_b38	rs17838947	1.8e-7	-0.24	Brain - Hypothalamus
	132	ENSG00000014824.13	SLC30A9	chr4_42033578_G_C_b38	rs17838947	2.4e-7	-0.21	Brain - Nucleus accumbens (basal ganglia)
	134	ENSG00000014824.13	SLC30A9	chr4_42034617_C_T_b38	rs11725865	0.0000018	-0.22	Brain - Hypothalamus
	134	ENSG00000014824.13	SLC30A9	chr4_42034617_C_T_b38	rs11725865	0.000047	-0.10	Esophagus - Mucosa
	134	ENSG00000182308.6	DCAF4L1	chr4_42034617_C_T_b38	rs11725865	0.000079	-0.23	Heart - Left Ventricle
	134	ENSG00000014824.13	SLC30A9	chr4_42034617_C_T_b38	rs11725865	1.4e-9	-0.43	Brain - Substantia nigra
	134	ENSG00000014824.13	SLC30A9	chr4_42034617_C_T_b38	rs11725865	2.0e-7	-0.11	Muscle - Skeletal
	134	ENSG00000014824.13	SLC30A9	chr4_42034617_C_T_b38	rs11725865	2.5e-7	-0.32	Brain - Amygdala
	134	ENSG00000014824.13	SLC30A9	chr4_42034617_C_T_b38	rs11725865	2.5e-8	-0.24	Brain - Cortex
	134	ENSG00000014824.13	SLC30A9	chr4_42034617_C_T_b38	rs11725865	4.2e-10	-0.24	Brain - Nucleus accumbens (basal ganglia)
	134	ENSG00000014824.13	SLC30A9	chr4_42034617_C_T_b38	rs11725865	6.3e-7	-0.14	Cells - Cultured fibroblasts
	134	ENSG00000014824.13	SLC30A9	chr4_42034617_C_T_b38	rs11725865	6.7e-9	-0.28	Brain - Caudate (basal ganglia)
	134	ENSG00000188848.15	BEND4	chr4_42034617_C_T_b38	rs11725865	9.6e-9	-0.35	Adipose - Subcutaneous
	135	ENSG00000014824.13	SLC30A9	chr4_42034682_T_C_b38	rs11730970	0.0000018	-0.22	Brain - Hypothalamus
	135	ENSG00000014824.13	SLC30A9	chr4_42034682_T_C_b38	rs11730970	0.000034	-0.10	Esophagus - Mucosa
	135	ENSG00000014824.13	SLC30A9	chr4_42034682_T_C_b38	rs11730970	0.000086	-0.094	Heart - Atrial Appendage
	135	ENSG00000014824.13	SLC30A9	chr4_42034682_T_C_b38	rs11730970	1.4e-9	-0.43	Brain - Substantia nigra
	135	ENSG00000014824.13	SLC30A9	chr4_42034682_T_C_b38	rs11730970	2.5e-7	-0.32	Brain - Amygdala
	135	ENSG00000014824.13	SLC30A9	chr4_42034682_T_C_b38	rs11730970	2.5e-8	-0.24	Brain - Cortex
	135	ENSG00000014824.13	SLC30A9	chr4_42034682_T_C_b38	rs11730970	4.2e-10	-0.24	Brain - Nucleus accumbens (basal ganglia)
	135	ENSG00000014824.13	SLC30A9	chr4_42034682_T_C_b38	rs11730970	4.7e-7	-0.11	Muscle - Skeletal
	135	ENSG00000014824.13	SLC30A9	chr4_42034682_T_C_b38	rs11730970	6.2e-7	-0.14	Cells - Cultured fibroblasts
	135	ENSG00000014824.13	SLC30A9	chr4_42034682_T_C_b38	rs11730970	6.7e-9	-0.28	Brain - Caudate (basal ganglia)
	135	ENSG00000188848.15	BEND4	chr4_42034682_T_C_b38	rs11730970	9.0e-9	-0.35	Adipose - Subcutaneous
	136	ENSG00000014824.13	SLC30A9	chr4_42034833_G_A_b38	rs11733887	0.0000084	-0.11	Esophagus - Mucosa
	136	ENSG00000014824.13	SLC30A9	chr4_42034833_G_A_b38	rs11733887	1.1e-7	-0.22	Brain - Cortex
	136	ENSG00000014824.13	SLC30A9	chr4_42034833_G_A_b38	rs11733887	1.2e-7	-0.11	Muscle - Skeletal
	136	ENSG00000014824.13	SLC30A9	chr4_42034833_G_A_b38	rs11733887	1.3e-8	-0.15	Cells - Cultured fibroblasts
	136	ENSG00000014824.13	SLC30A9	chr4_42034833_G_A_b38	rs11733887	2.6e-9	-0.28	Brain - Caudate (basal ganglia)
	136	ENSG00000014824.13	SLC30A9	chr4_42034833_G_A_b38	rs11733887	3.7e-9	-0.41	Brain - Substantia nigra
	136	ENSG00000014824.13	SLC30A9	chr4_42034833_G_A_b38	rs11733887	5.1e-7	-0.31	Brain - Amygdala
	136	ENSG00000188848.15	BEND4	chr4_42034833_G_A_b38	rs11733887	7.6e-9	-0.35	Adipose - Subcutaneous
	136	ENSG00000014824.13	SLC30A9	chr4_42034833_G_A_b38	rs11733887	9.8e-11	-0.24	Brain - Nucleus accumbens (basal ganglia)
	137	ENSG00000014824.13	SLC30A9	chr4_42034992_A_G_b38	rs11730171	0.000011	-0.18	Brain - Cerebellum
	137	ENSG00000182308.6	DCAF4L1	chr4_42034992_A_G_b38	rs11730171	0.000038	-0.24	Heart - Left Ventricle
	137	ENSG00000014824.13	SLC30A9	chr4_42034992_A_G_b38	rs11730171	0.00022	0.089	Thyroid
	137	ENSG00000014824.13	SLC30A9	chr4_42034992_A_G_b38	rs11730171	1.2e-12	-0.25	Brain - Nucleus accumbens (basal ganglia)
	137	ENSG00000188848.15	BEND4	chr4_42034992_A_G_b38	rs11730171	1.7e-8	-0.33	Adipose - Subcutaneous
	137	ENSG00000014824.13	SLC30A9	chr4_42034992_A_G_b38	rs11730171	1.9e-9	-0.40	Brain - Substantia nigra
	137	ENSG00000014824.13	SLC30A9	chr4_42034992_A_G_b38	rs11730171	4.8e-7	-0.22	Brain - Hypothalamus
	137	ENSG00000014824.13	SLC30A9	chr4_42034992_A_G_b38	rs11730171	5.3e-7	-0.22	Brain - Anterior cingulate cortex (BA24)
	137	ENSG00000014824.13	SLC30A9	chr4_42034992_A_G_b38	rs11730171	6.0e-7	-0.14	Cells - Cultured fibroblasts
	137	ENSG00000014824.13	SLC30A9	chr4_42034992_A_G_b38	rs11730171	6.3e-8	-0.32	Brain - Amygdala
	137	ENSG00000014824.13	SLC30A9	chr4_42034992_A_G_b38	rs11730171	6.5e-11	-0.25	Brain - Cortex
	137	ENSG00000014824.13	SLC30A9	chr4_42034992_A_G_b38	rs11730171	6.6e-9	-0.26	Brain - Caudate (basal ganglia)
	138	ENSG00000014824.13	SLC30A9	chr4_42035591_G_A_b38	rs12649591	0.000011	-0.18	Brain - Cerebellum
	138	ENSG00000182308.6	DCAF4L1	chr4_42035591_G_A_b38	rs12649591	0.000038	-0.24	Heart - Left Ventricle
	138	ENSG00000014824.13	SLC30A9	chr4_42035591_G_A_b38	rs12649591	0.00022	0.089	Thyroid
	138	ENSG00000014824.13	SLC30A9	chr4_42035591_G_A_b38	rs12649591	1.2e-12	-0.25	Brain - Nucleus accumbens (basal ganglia)
	138	ENSG00000188848.15	BEND4	chr4_42035591_G_A_b38	rs12649591	1.7e-8	-0.33	Adipose - Subcutaneous
	138	ENSG00000014824.13	SLC30A9	chr4_42035591_G_A_b38	rs12649591	1.9e-9	-0.40	Brain - Substantia nigra
	138	ENSG00000014824.13	SLC30A9	chr4_42035591_G_A_b38	rs12649591	4.8e-7	-0.22	Brain - Hypothalamus
	138	ENSG00000014824.13	SLC30A9	chr4_42035591_G_A_b38	rs12649591	5.3e-7	-0.22	Brain - Anterior cingulate cortex (BA24)
	138	ENSG00000014824.13	SLC30A9	chr4_42035591_G_A_b38	rs12649591	6.0e-7	-0.14	Cells - Cultured fibroblasts
	138	ENSG00000014824.13	SLC30A9	chr4_42035591_G_A_b38	rs12649591	6.3e-8	-0.32	Brain - Amygdala
	138	ENSG00000014824.13	SLC30A9	chr4_42035591_G_A_b38	rs12649591	6.5e-11	-0.25	Brain - Cortex
	138	ENSG00000014824.13	SLC30A9	chr4_42035591_G_A_b38	rs12649591	6.6e-9	-0.26	Brain - Caudate (basal ganglia)
	139	ENSG00000014824.13	SLC30A9	chr4_42035708_T_C_b38	rs12647549	0.0000018	-0.22	Brain - Hypothalamus
	139	ENSG00000014824.13	SLC30A9	chr4_42035708_T_C_b38	rs12647549	0.000034	-0.10	Esophagus - Mucosa
	139	ENSG00000182308.6	DCAF4L1	chr4_42035708_T_C_b38	rs12647549	0.000079	-0.23	Heart - Left Ventricle
	139	ENSG00000014824.13	SLC30A9	chr4_42035708_T_C_b38	rs12647549	1.4e-9	-0.43	Brain - Substantia nigra
	139	ENSG00000014824.13	SLC30A9	chr4_42035708_T_C_b38	rs12647549	2.5e-7	-0.32	Brain - Amygdala
	139	ENSG00000014824.13	SLC30A9	chr4_42035708_T_C_b38	rs12647549	2.5e-8	-0.24	Brain - Cortex
	139	ENSG00000014824.13	SLC30A9	chr4_42035708_T_C_b38	rs12647549	3.8e-7	-0.11	Muscle - Skeletal
	139	ENSG00000014824.13	SLC30A9	chr4_42035708_T_C_b38	rs12647549	4.2e-10	-0.24	Brain - Nucleus accumbens (basal ganglia)
	139	ENSG00000014824.13	SLC30A9	chr4_42035708_T_C_b38	rs12647549	5.3e-7	-0.14	Cells - Cultured fibroblasts
	139	ENSG00000014824.13	SLC30A9	chr4_42035708_T_C_b38	rs12647549	6.7e-9	-0.28	Brain - Caudate (basal ganglia)
	139	ENSG00000188848.15	BEND4	chr4_42035708_T_C_b38	rs12647549	9.0e-9	-0.35	Adipose - Subcutaneous
	140	ENSG00000014824.13	SLC30A9	chr4_42035915_C_T_b38	rs13137350	0.0000018	-0.22	Brain - Hypothalamus
	140	ENSG00000014824.13	SLC30A9	chr4_42035915_C_T_b38	rs13137350	0.000034	-0.10	Esophagus - Mucosa
	140	ENSG00000182308.6	DCAF4L1	chr4_42035915_C_T_b38	rs13137350	0.000079	-0.23	Heart - Left Ventricle
	140	ENSG00000014824.13	SLC30A9	chr4_42035915_C_T_b38	rs13137350	1.4e-9	-0.43	Brain - Substantia nigra
	140	ENSG00000014824.13	SLC30A9	chr4_42035915_C_T_b38	rs13137350	2.5e-7	-0.32	Brain - Amygdala
	140	ENSG00000014824.13	SLC30A9	chr4_42035915_C_T_b38	rs13137350	2.5e-8	-0.24	Brain - Cortex
	140	ENSG00000014824.13	SLC30A9	chr4_42035915_C_T_b38	rs13137350	3.8e-7	-0.11	Muscle - Skeletal
	140	ENSG00000014824.13	SLC30A9	chr4_42035915_C_T_b38	rs13137350	4.2e-10	-0.24	Brain - Nucleus accumbens (basal ganglia)
	140	ENSG00000014824.13	SLC30A9	chr4_42035915_C_T_b38	rs13137350	5.3e-7	-0.14	Cells - Cultured fibroblasts
	140	ENSG00000014824.13	SLC30A9	chr4_42035915_C_T_b38	rs13137350	6.7e-9	-0.28	Brain - Caudate (basal ganglia)
	140	ENSG00000188848.15	BEND4	chr4_42035915_C_T_b38	rs13137350	9.0e-9	-0.35	Adipose - Subcutaneous
	141	ENSG00000014824.13	SLC30A9	chr4_42036829_T_C_b38	rs10006383	0.0000047	-0.21	Brain - Anterior cingulate cortex (BA24)
	141	ENSG00000014824.13	SLC30A9	chr4_42036829_T_C_b38	rs10006383	0.000028	-0.21	Brain - Putamen (basal ganglia)
	141	ENSG00000188848.15	BEND4	chr4_42036829_T_C_b38	rs10006383	0.000035	-0.27	Brain - Hippocampus
	141	ENSG00000014824.13	SLC30A9	chr4_42036829_T_C_b38	rs10006383	0.000044	-0.10	Esophagus - Mucosa
	141	ENSG00000014824.13	SLC30A9	chr4_42036829_T_C_b38	rs10006383	1.4e-9	-0.43	Brain - Substantia nigra
	141	ENSG00000014824.13	SLC30A9	chr4_42036829_T_C_b38	rs10006383	1.7e-7	-0.33	Brain - Amygdala
	141	ENSG00000014824.13	SLC30A9	chr4_42036829_T_C_b38	rs10006383	2.2e-7	-0.11	Muscle - Skeletal
	141	ENSG00000014824.13	SLC30A9	chr4_42036829_T_C_b38	rs10006383	2.5e-8	-0.24	Brain - Cortex
	141	ENSG00000014824.13	SLC30A9	chr4_42036829_T_C_b38	rs10006383	2.8e-7	-0.23	Brain - Hypothalamus
	141	ENSG00000014824.13	SLC30A9	chr4_42036829_T_C_b38	rs10006383	3.3e-11	-0.25	Brain - Nucleus accumbens (basal ganglia)
	141	ENSG00000188848.15	BEND4	chr4_42036829_T_C_b38	rs10006383	4.8e-9	-0.36	Adipose - Subcutaneous
	141	ENSG00000014824.13	SLC30A9	chr4_42036829_T_C_b38	rs10006383	7.1e-7	-0.14	Cells - Cultured fibroblasts
	141	ENSG00000014824.13	SLC30A9	chr4_42036829_T_C_b38	rs10006383	8.3e-9	-0.27	Brain - Caudate (basal ganglia)
	142	ENSG00000014824.13	SLC30A9	chr4_42038039_T_C_b38	rs12645406	0.0000052	-0.18	Brain - Cerebellum
	142	ENSG00000182308.6	DCAF4L1	chr4_42038039_T_C_b38	rs12645406	0.000038	-0.24	Heart - Left Ventricle
	142	ENSG00000014824.13	SLC30A9	chr4_42038039_T_C_b38	rs12645406	0.00013	-0.079	Muscle - Skeletal
	142	ENSG00000014824.13	SLC30A9	chr4_42038039_T_C_b38	rs12645406	0.00016	0.11	Adipose - Subcutaneous
	142	ENSG00000014824.13	SLC30A9	chr4_42038039_T_C_b38	rs12645406	1.1e-9	-0.27	Brain - Caudate (basal ganglia)
	142	ENSG00000014824.13	SLC30A9	chr4_42038039_T_C_b38	rs12645406	1.1e-9	-0.41	Brain - Substantia nigra
	142	ENSG00000014824.13	SLC30A9	chr4_42038039_T_C_b38	rs12645406	1.3e-7	-0.23	Brain - Hypothalamus
	142	ENSG00000188848.15	BEND4	chr4_42038039_T_C_b38	rs12645406	2.0e-8	-0.33	Adipose - Subcutaneous
	142	ENSG00000014824.13	SLC30A9	chr4_42038039_T_C_b38	rs12645406	2.4e-11	-0.26	Brain - Cortex
	142	ENSG00000014824.13	SLC30A9	chr4_42038039_T_C_b38	rs12645406	5.3e-7	-0.22	Brain - Anterior cingulate cortex (BA24)
	142	ENSG00000014824.13	SLC30A9	chr4_42038039_T_C_b38	rs12645406	6.3e-8	-0.32	Brain - Amygdala
	142	ENSG00000014824.13	SLC30A9	chr4_42038039_T_C_b38	rs12645406	7.7e-7	-0.14	Cells - Cultured fibroblasts
	142	ENSG00000014824.13	SLC30A9	chr4_42038039_T_C_b38	rs12645406	9.9e-14	-0.26	Brain - Nucleus accumbens (basal ganglia)
	143	ENSG00000014824.13	SLC30A9	chr4_42038930_C_T_b38	rs12641900	0.0000018	-0.22	Brain - Hypothalamus
	143	ENSG00000014824.13	SLC30A9	chr4_42038930_C_T_b38	rs12641900	0.000034	-0.10	Esophagus - Mucosa
	143	ENSG00000182308.6	DCAF4L1	chr4_42038930_C_T_b38	rs12641900	0.000079	-0.23	Heart - Left Ventricle
	143	ENSG00000014824.13	SLC30A9	chr4_42038930_C_T_b38	rs12641900	1.4e-9	-0.43	Brain - Substantia nigra
	143	ENSG00000014824.13	SLC30A9	chr4_42038930_C_T_b38	rs12641900	2.5e-7	-0.32	Brain - Amygdala
	143	ENSG00000014824.13	SLC30A9	chr4_42038930_C_T_b38	rs12641900	2.5e-8	-0.24	Brain - Cortex
	143	ENSG00000014824.13	SLC30A9	chr4_42038930_C_T_b38	rs12641900	3.8e-7	-0.11	Muscle - Skeletal
	143	ENSG00000014824.13	SLC30A9	chr4_42038930_C_T_b38	rs12641900	4.2e-10	-0.24	Brain - Nucleus accumbens (basal ganglia)
	143	ENSG00000014824.13	SLC30A9	chr4_42038930_C_T_b38	rs12641900	5.3e-7	-0.14	Cells - Cultured fibroblasts
	143	ENSG00000014824.13	SLC30A9	chr4_42038930_C_T_b38	rs12641900	6.7e-9	-0.28	Brain - Caudate (basal ganglia)
	143	ENSG00000188848.15	BEND4	chr4_42038930_C_T_b38	rs12641900	9.0e-9	-0.35	Adipose - Subcutaneous
	144	ENSG00000014824.13	SLC30A9	chr4_42039607_T_C_b38	rs35531308	0.0000018	-0.22	Brain - Hypothalamus
	144	ENSG00000014824.13	SLC30A9	chr4_42039607_T_C_b38	rs35531308	0.000034	-0.10	Esophagus - Mucosa
	144	ENSG00000182308.6	DCAF4L1	chr4_42039607_T_C_b38	rs35531308	0.000079	-0.23	Heart - Left Ventricle
	144	ENSG00000014824.13	SLC30A9	chr4_42039607_T_C_b38	rs35531308	1.4e-9	-0.43	Brain - Substantia nigra
	144	ENSG00000014824.13	SLC30A9	chr4_42039607_T_C_b38	rs35531308	2.5e-7	-0.32	Brain - Amygdala
	144	ENSG00000014824.13	SLC30A9	chr4_42039607_T_C_b38	rs35531308	2.5e-8	-0.24	Brain - Cortex
	144	ENSG00000014824.13	SLC30A9	chr4_42039607_T_C_b38	rs35531308	3.8e-7	-0.11	Muscle - Skeletal
	144	ENSG00000014824.13	SLC30A9	chr4_42039607_T_C_b38	rs35531308	4.2e-10	-0.24	Brain - Nucleus accumbens (basal ganglia)
	144	ENSG00000014824.13	SLC30A9	chr4_42039607_T_C_b38	rs35531308	5.3e-7	-0.14	Cells - Cultured fibroblasts
	144	ENSG00000014824.13	SLC30A9	chr4_42039607_T_C_b38	rs35531308	6.7e-9	-0.28	Brain - Caudate (basal ganglia)
	144	ENSG00000188848.15	BEND4	chr4_42039607_T_C_b38	rs35531308	9.0e-9	-0.35	Adipose - Subcutaneous
	145	ENSG00000014824.13	SLC30A9	chr4_42039611_C_T_b38	rs12642648	0.0000018	-0.22	Brain - Hypothalamus
	145	ENSG00000014824.13	SLC30A9	chr4_42039611_C_T_b38	rs12642648	0.000034	-0.10	Esophagus - Mucosa
	145	ENSG00000182308.6	DCAF4L1	chr4_42039611_C_T_b38	rs12642648	0.000079	-0.23	Heart - Left Ventricle
	145	ENSG00000014824.13	SLC30A9	chr4_42039611_C_T_b38	rs12642648	1.4e-9	-0.43	Brain - Substantia nigra
	145	ENSG00000014824.13	SLC30A9	chr4_42039611_C_T_b38	rs12642648	2.5e-7	-0.32	Brain - Amygdala
	145	ENSG00000014824.13	SLC30A9	chr4_42039611_C_T_b38	rs12642648	2.5e-8	-0.24	Brain - Cortex
	145	ENSG00000014824.13	SLC30A9	chr4_42039611_C_T_b38	rs12642648	3.8e-7	-0.11	Muscle - Skeletal
	145	ENSG00000014824.13	SLC30A9	chr4_42039611_C_T_b38	rs12642648	4.2e-10	-0.24	Brain - Nucleus accumbens (basal ganglia)
	145	ENSG00000014824.13	SLC30A9	chr4_42039611_C_T_b38	rs12642648	5.3e-7	-0.14	Cells - Cultured fibroblasts
	145	ENSG00000014824.13	SLC30A9	chr4_42039611_C_T_b38	rs12642648	6.7e-9	-0.28	Brain - Caudate (basal ganglia)
	145	ENSG00000188848.15	BEND4	chr4_42039611_C_T_b38	rs12642648	9.0e-9	-0.35	Adipose - Subcutaneous
	146	ENSG00000014824.13	SLC30A9	chr4_42039675_A_T_b38	rs36083353	0.000011	-0.18	Brain - Cerebellum
	146	ENSG00000182308.6	DCAF4L1	chr4_42039675_A_T_b38	rs36083353	0.000038	-0.24	Heart - Left Ventricle
	146	ENSG00000014824.13	SLC30A9	chr4_42039675_A_T_b38	rs36083353	0.00018	0.091	Thyroid
	146	ENSG00000014824.13	SLC30A9	chr4_42039675_A_T_b38	rs36083353	1.2e-12	-0.25	Brain - Nucleus accumbens (basal ganglia)
	146	ENSG00000188848.15	BEND4	chr4_42039675_A_T_b38	rs36083353	1.3e-8	-0.33	Adipose - Subcutaneous
	146	ENSG00000014824.13	SLC30A9	chr4_42039675_A_T_b38	rs36083353	1.9e-9	-0.40	Brain - Substantia nigra
	146	ENSG00000014824.13	SLC30A9	chr4_42039675_A_T_b38	rs36083353	4.8e-7	-0.22	Brain - Hypothalamus
	146	ENSG00000014824.13	SLC30A9	chr4_42039675_A_T_b38	rs36083353	5.3e-7	-0.22	Brain - Anterior cingulate cortex (BA24)
	146	ENSG00000014824.13	SLC30A9	chr4_42039675_A_T_b38	rs36083353	6.3e-8	-0.32	Brain - Amygdala
	146	ENSG00000014824.13	SLC30A9	chr4_42039675_A_T_b38	rs36083353	6.5e-11	-0.25	Brain - Cortex
	146	ENSG00000014824.13	SLC30A9	chr4_42039675_A_T_b38	rs36083353	6.6e-9	-0.26	Brain - Caudate (basal ganglia)
	146	ENSG00000014824.13	SLC30A9	chr4_42039675_A_T_b38	rs36083353	7.3e-7	-0.14	Cells - Cultured fibroblasts
	147	ENSG00000014824.13	SLC30A9	chr4_42040080_T_C_b38	rs12507609	0.0000018	-0.22	Brain - Hypothalamus
	147	ENSG00000014824.13	SLC30A9	chr4_42040080_T_C_b38	rs12507609	0.000034	-0.10	Esophagus - Mucosa
	147	ENSG00000182308.6	DCAF4L1	chr4_42040080_T_C_b38	rs12507609	0.000079	-0.23	Heart - Left Ventricle
	147	ENSG00000014824.13	SLC30A9	chr4_42040080_T_C_b38	rs12507609	1.4e-9	-0.43	Brain - Substantia nigra
	147	ENSG00000014824.13	SLC30A9	chr4_42040080_T_C_b38	rs12507609	2.5e-7	-0.32	Brain - Amygdala
	147	ENSG00000014824.13	SLC30A9	chr4_42040080_T_C_b38	rs12507609	2.5e-8	-0.24	Brain - Cortex
	147	ENSG00000014824.13	SLC30A9	chr4_42040080_T_C_b38	rs12507609	3.7e-7	-0.14	Cells - Cultured fibroblasts
	147	ENSG00000014824.13	SLC30A9	chr4_42040080_T_C_b38	rs12507609	4.0e-7	-0.11	Muscle - Skeletal
	147	ENSG00000014824.13	SLC30A9	chr4_42040080_T_C_b38	rs12507609	4.2e-10	-0.24	Brain - Nucleus accumbens (basal ganglia)
	147	ENSG00000188848.15	BEND4	chr4_42040080_T_C_b38	rs12507609	5.7e-9	-0.36	Adipose - Subcutaneous
	147	ENSG00000014824.13	SLC30A9	chr4_42040080_T_C_b38	rs12507609	6.7e-9	-0.28	Brain - Caudate (basal ganglia)
	148	ENSG00000014824.13	SLC30A9	chr4_42040669_G_A_b38	rs4263431	0.0000018	-0.22	Brain - Hypothalamus
	148	ENSG00000014824.13	SLC30A9	chr4_42040669_G_A_b38	rs4263431	0.000034	-0.10	Esophagus - Mucosa
	148	ENSG00000182308.6	DCAF4L1	chr4_42040669_G_A_b38	rs4263431	0.000079	-0.23	Heart - Left Ventricle
	148	ENSG00000014824.13	SLC30A9	chr4_42040669_G_A_b38	rs4263431	1.4e-9	-0.43	Brain - Substantia nigra
	148	ENSG00000014824.13	SLC30A9	chr4_42040669_G_A_b38	rs4263431	2.5e-7	-0.32	Brain - Amygdala
	148	ENSG00000014824.13	SLC30A9	chr4_42040669_G_A_b38	rs4263431	2.5e-8	-0.24	Brain - Cortex
	148	ENSG00000014824.13	SLC30A9	chr4_42040669_G_A_b38	rs4263431	3.8e-7	-0.11	Muscle - Skeletal
	148	ENSG00000014824.13	SLC30A9	chr4_42040669_G_A_b38	rs4263431	4.2e-10	-0.24	Brain - Nucleus accumbens (basal ganglia)
	148	ENSG00000014824.13	SLC30A9	chr4_42040669_G_A_b38	rs4263431	5.3e-7	-0.14	Cells - Cultured fibroblasts
	148	ENSG00000014824.13	SLC30A9	chr4_42040669_G_A_b38	rs4263431	6.7e-9	-0.28	Brain - Caudate (basal ganglia)
	148	ENSG00000188848.15	BEND4	chr4_42040669_G_A_b38	rs4263431	9.0e-9	-0.35	Adipose - Subcutaneous
	149	ENSG00000014824.13	SLC30A9	chr4_42041287_G_A_b38	rs4377621	0.0000052	-0.18	Brain - Cerebellum
	149	ENSG00000182308.6	DCAF4L1	chr4_42041287_G_A_b38	rs4377621	0.000038	-0.24	Heart - Left Ventricle
	149	ENSG00000014824.13	SLC30A9	chr4_42041287_G_A_b38	rs4377621	0.00013	-0.079	Muscle - Skeletal
	149	ENSG00000014824.13	SLC30A9	chr4_42041287_G_A_b38	rs4377621	0.00016	0.11	Adipose - Subcutaneous
	149	ENSG00000014824.13	SLC30A9	chr4_42041287_G_A_b38	rs4377621	1.1e-9	-0.27	Brain - Caudate (basal ganglia)
	149	ENSG00000014824.13	SLC30A9	chr4_42041287_G_A_b38	rs4377621	1.1e-9	-0.41	Brain - Substantia nigra
	149	ENSG00000014824.13	SLC30A9	chr4_42041287_G_A_b38	rs4377621	1.3e-7	-0.23	Brain - Hypothalamus
	149	ENSG00000188848.15	BEND4	chr4_42041287_G_A_b38	rs4377621	2.0e-8	-0.33	Adipose - Subcutaneous
	149	ENSG00000014824.13	SLC30A9	chr4_42041287_G_A_b38	rs4377621	2.4e-11	-0.26	Brain - Cortex
	149	ENSG00000014824.13	SLC30A9	chr4_42041287_G_A_b38	rs4377621	5.3e-7	-0.22	Brain - Anterior cingulate cortex (BA24)
	149	ENSG00000014824.13	SLC30A9	chr4_42041287_G_A_b38	rs4377621	6.3e-8	-0.32	Brain - Amygdala
	149	ENSG00000014824.13	SLC30A9	chr4_42041287_G_A_b38	rs4377621	7.7e-7	-0.14	Cells - Cultured fibroblasts
	149	ENSG00000014824.13	SLC30A9	chr4_42041287_G_A_b38	rs4377621	9.9e-14	-0.26	Brain - Nucleus accumbens (basal ganglia)
	150	ENSG00000014824.13	SLC30A9	chr4_42041370_C_T_b38	rs7440705	0.0000012	-0.22	Brain - Anterior cingulate cortex (BA24)
	150	ENSG00000014824.13	SLC30A9	chr4_42041370_C_T_b38	rs7440705	0.0000056	-0.18	Brain - Cerebellum
	150	ENSG00000182308.6	DCAF4L1	chr4_42041370_C_T_b38	rs7440705	0.000058	-0.23	Heart - Left Ventricle
	150	ENSG00000014824.13	SLC30A9	chr4_42041370_C_T_b38	rs7440705	0.00014	-0.079	Muscle - Skeletal
	150	ENSG00000014824.13	SLC30A9	chr4_42041370_C_T_b38	rs7440705	1.1e-9	-0.41	Brain - Substantia nigra
	150	ENSG00000188848.15	BEND4	chr4_42041370_C_T_b38	rs7440705	1.2e-8	-0.33	Adipose - Subcutaneous
	150	ENSG00000014824.13	SLC30A9	chr4_42041370_C_T_b38	rs7440705	1.3e-7	-0.23	Brain - Hypothalamus
	150	ENSG00000014824.13	SLC30A9	chr4_42041370_C_T_b38	rs7440705	1.7e-9	-0.27	Brain - Caudate (basal ganglia)
	150	ENSG00000014824.13	SLC30A9	chr4_42041370_C_T_b38	rs7440705	3.1e-7	-0.14	Cells - Cultured fibroblasts
	150	ENSG00000014824.13	SLC30A9	chr4_42041370_C_T_b38	rs7440705	5.3e-11	-0.26	Brain - Cortex
	150	ENSG00000014824.13	SLC30A9	chr4_42041370_C_T_b38	rs7440705	6.3e-8	-0.32	Brain - Amygdala
	150	ENSG00000014824.13	SLC30A9	chr4_42041370_C_T_b38	rs7440705	9.9e-14	-0.26	Brain - Nucleus accumbens (basal ganglia)
	151	ENSG00000014824.13	SLC30A9	chr4_42041786_C_G_b38	rs4485831	0.000011	-0.18	Brain - Cerebellum
	151	ENSG00000182308.6	DCAF4L1	chr4_42041786_C_G_b38	rs4485831	0.000038	-0.24	Heart - Left Ventricle
	151	ENSG00000014824.13	SLC30A9	chr4_42041786_C_G_b38	rs4485831	0.00018	0.091	Thyroid
	151	ENSG00000014824.13	SLC30A9	chr4_42041786_C_G_b38	rs4485831	1.2e-12	-0.25	Brain - Nucleus accumbens (basal ganglia)
	151	ENSG00000188848.15	BEND4	chr4_42041786_C_G_b38	rs4485831	1.3e-8	-0.33	Adipose - Subcutaneous
	151	ENSG00000014824.13	SLC30A9	chr4_42041786_C_G_b38	rs4485831	1.9e-9	-0.40	Brain - Substantia nigra
	151	ENSG00000014824.13	SLC30A9	chr4_42041786_C_G_b38	rs4485831	4.8e-7	-0.22	Brain - Hypothalamus
	151	ENSG00000014824.13	SLC30A9	chr4_42041786_C_G_b38	rs4485831	5.3e-7	-0.22	Brain - Anterior cingulate cortex (BA24)
	151	ENSG00000014824.13	SLC30A9	chr4_42041786_C_G_b38	rs4485831	6.3e-8	-0.32	Brain - Amygdala
	151	ENSG00000014824.13	SLC30A9	chr4_42041786_C_G_b38	rs4485831	6.5e-11	-0.25	Brain - Cortex
	151	ENSG00000014824.13	SLC30A9	chr4_42041786_C_G_b38	rs4485831	6.6e-9	-0.26	Brain - Caudate (basal ganglia)
	151	ENSG00000014824.13	SLC30A9	chr4_42041786_C_G_b38	rs4485831	7.3e-7	-0.14	Cells - Cultured fibroblasts
	152	ENSG00000014824.13	SLC30A9	chr4_42042096_G_A_b38	rs13146152	0.0000012	-0.31	Brain - Amygdala
	152	ENSG00000014824.13	SLC30A9	chr4_42042096_G_A_b38	rs13146152	0.0000017	-0.10	Muscle - Skeletal
	152	ENSG00000014824.13	SLC30A9	chr4_42042096_G_A_b38	rs13146152	0.0000027	-0.13	Cells - Cultured fibroblasts
	152	ENSG00000014824.13	SLC30A9	chr4_42042096_G_A_b38	rs13146152	0.0000032	-0.21	Brain - Hypothalamus
	152	ENSG00000014824.13	SLC30A9	chr4_42042096_G_A_b38	rs13146152	0.000064	-0.10	Esophagus - Mucosa
	152	ENSG00000188848.15	BEND4	chr4_42042096_G_A_b38	rs13146152	1.0e-8	-0.35	Adipose - Subcutaneous
	152	ENSG00000014824.13	SLC30A9	chr4_42042096_G_A_b38	rs13146152	2.3e-8	-0.23	Brain - Cortex
	152	ENSG00000014824.13	SLC30A9	chr4_42042096_G_A_b38	rs13146152	2.6e-8	-0.27	Brain - Caudate (basal ganglia)
	152	ENSG00000014824.13	SLC30A9	chr4_42042096_G_A_b38	rs13146152	4.3e-10	-0.44	Brain - Substantia nigra
	152	ENSG00000014824.13	SLC30A9	chr4_42042096_G_A_b38	rs13146152	6.1e-10	-0.23	Brain - Nucleus accumbens (basal ganglia)
	153	ENSG00000014824.13	SLC30A9	chr4_42043002_A_G_b38	rs10805093	0.0000018	-0.22	Brain - Hypothalamus
	153	ENSG00000014824.13	SLC30A9	chr4_42043002_A_G_b38	rs10805093	0.000034	-0.10	Esophagus - Mucosa
	153	ENSG00000182308.6	DCAF4L1	chr4_42043002_A_G_b38	rs10805093	0.000079	-0.23	Heart - Left Ventricle
	153	ENSG00000014824.13	SLC30A9	chr4_42043002_A_G_b38	rs10805093	1.4e-9	-0.43	Brain - Substantia nigra
	153	ENSG00000014824.13	SLC30A9	chr4_42043002_A_G_b38	rs10805093	2.5e-7	-0.32	Brain - Amygdala
	153	ENSG00000014824.13	SLC30A9	chr4_42043002_A_G_b38	rs10805093	2.5e-8	-0.24	Brain - Cortex
	153	ENSG00000014824.13	SLC30A9	chr4_42043002_A_G_b38	rs10805093	3.8e-7	-0.11	Muscle - Skeletal
	153	ENSG00000014824.13	SLC30A9	chr4_42043002_A_G_b38	rs10805093	4.2e-10	-0.24	Brain - Nucleus accumbens (basal ganglia)
	153	ENSG00000014824.13	SLC30A9	chr4_42043002_A_G_b38	rs10805093	5.3e-7	-0.14	Cells - Cultured fibroblasts
	153	ENSG00000014824.13	SLC30A9	chr4_42043002_A_G_b38	rs10805093	6.7e-9	-0.28	Brain - Caudate (basal ganglia)
	153	ENSG00000188848.15	BEND4	chr4_42043002_A_G_b38	rs10805093	9.0e-9	-0.35	Adipose - Subcutaneous
	154	ENSG00000014824.13	SLC30A9	chr4_42043109_T_C_b38	rs10805094	0.0000011	-0.14	Cells - Cultured fibroblasts
	154	ENSG00000014824.13	SLC30A9	chr4_42043109_T_C_b38	rs10805094	0.0000032	-0.21	Brain - Hypothalamus
	154	ENSG00000014824.13	SLC30A9	chr4_42043109_T_C_b38	rs10805094	0.000033	-0.10	Esophagus - Mucosa
	154	ENSG00000014824.13	SLC30A9	chr4_42043109_T_C_b38	rs10805094	1.3e-9	-0.44	Brain - Substantia nigra
	154	ENSG00000014824.13	SLC30A9	chr4_42043109_T_C_b38	rs10805094	2.1e-8	-0.24	Brain - Cortex
	154	ENSG00000014824.13	SLC30A9	chr4_42043109_T_C_b38	rs10805094	2.4e-7	-0.33	Brain - Amygdala
	154	ENSG00000014824.13	SLC30A9	chr4_42043109_T_C_b38	rs10805094	4.3e-7	-0.11	Muscle - Skeletal
	154	ENSG00000014824.13	SLC30A9	chr4_42043109_T_C_b38	rs10805094	5.4e-10	-0.24	Brain - Nucleus accumbens (basal ganglia)
	154	ENSG00000014824.13	SLC30A9	chr4_42043109_T_C_b38	rs10805094	9.0e-9	-0.28	Brain - Caudate (basal ganglia)
	154	ENSG00000188848.15	BEND4	chr4_42043109_T_C_b38	rs10805094	9.4e-9	-0.35	Adipose - Subcutaneous
	155	ENSG00000014824.13	SLC30A9	chr4_42045188_A_G_b38	rs13144755	0.0000018	-0.22	Brain - Hypothalamus
	155	ENSG00000014824.13	SLC30A9	chr4_42045188_A_G_b38	rs13144755	0.000034	-0.10	Esophagus - Mucosa
	155	ENSG00000182308.6	DCAF4L1	chr4_42045188_A_G_b38	rs13144755	0.000079	-0.23	Heart - Left Ventricle
	155	ENSG00000014824.13	SLC30A9	chr4_42045188_A_G_b38	rs13144755	1.4e-9	-0.43	Brain - Substantia nigra
	155	ENSG00000014824.13	SLC30A9	chr4_42045188_A_G_b38	rs13144755	2.5e-7	-0.32	Brain - Amygdala
	155	ENSG00000014824.13	SLC30A9	chr4_42045188_A_G_b38	rs13144755	2.5e-8	-0.24	Brain - Cortex
	155	ENSG00000014824.13	SLC30A9	chr4_42045188_A_G_b38	rs13144755	3.8e-7	-0.11	Muscle - Skeletal
	155	ENSG00000014824.13	SLC30A9	chr4_42045188_A_G_b38	rs13144755	4.2e-10	-0.24	Brain - Nucleus accumbens (basal ganglia)
	155	ENSG00000014824.13	SLC30A9	chr4_42045188_A_G_b38	rs13144755	5.3e-7	-0.14	Cells - Cultured fibroblasts
	155	ENSG00000014824.13	SLC30A9	chr4_42045188_A_G_b38	rs13144755	6.7e-9	-0.28	Brain - Caudate (basal ganglia)
	155	ENSG00000188848.15	BEND4	chr4_42045188_A_G_b38	rs13144755	9.0e-9	-0.35	Adipose - Subcutaneous
	156	ENSG00000014824.13	SLC30A9	chr4_42045526_T_C_b38	rs28850296	0.0000018	-0.22	Brain - Hypothalamus
	156	ENSG00000014824.13	SLC30A9	chr4_42045526_T_C_b38	rs28850296	0.000034	-0.10	Esophagus - Mucosa
	156	ENSG00000182308.6	DCAF4L1	chr4_42045526_T_C_b38	rs28850296	0.000079	-0.23	Heart - Left Ventricle
	156	ENSG00000014824.13	SLC30A9	chr4_42045526_T_C_b38	rs28850296	1.4e-9	-0.43	Brain - Substantia nigra
	156	ENSG00000014824.13	SLC30A9	chr4_42045526_T_C_b38	rs28850296	2.5e-7	-0.32	Brain - Amygdala
	156	ENSG00000014824.13	SLC30A9	chr4_42045526_T_C_b38	rs28850296	2.5e-8	-0.24	Brain - Cortex
	156	ENSG00000014824.13	SLC30A9	chr4_42045526_T_C_b38	rs28850296	3.8e-7	-0.11	Muscle - Skeletal
	156	ENSG00000014824.13	SLC30A9	chr4_42045526_T_C_b38	rs28850296	4.2e-10	-0.24	Brain - Nucleus accumbens (basal ganglia)
	156	ENSG00000014824.13	SLC30A9	chr4_42045526_T_C_b38	rs28850296	5.3e-7	-0.14	Cells - Cultured fibroblasts
	156	ENSG00000014824.13	SLC30A9	chr4_42045526_T_C_b38	rs28850296	6.7e-9	-0.28	Brain - Caudate (basal ganglia)
	156	ENSG00000188848.15	BEND4	chr4_42045526_T_C_b38	rs28850296	9.0e-9	-0.35	Adipose - Subcutaneous
	157	ENSG00000014824.13	SLC30A9	chr4_42045675_C_G_b38	rs35617247	0.0000018	-0.22	Brain - Hypothalamus
	157	ENSG00000014824.13	SLC30A9	chr4_42045675_C_G_b38	rs35617247	0.000034	-0.10	Esophagus - Mucosa
	157	ENSG00000182308.6	DCAF4L1	chr4_42045675_C_G_b38	rs35617247	0.000079	-0.23	Heart - Left Ventricle
	157	ENSG00000014824.13	SLC30A9	chr4_42045675_C_G_b38	rs35617247	1.4e-9	-0.43	Brain - Substantia nigra
	157	ENSG00000014824.13	SLC30A9	chr4_42045675_C_G_b38	rs35617247	2.5e-7	-0.32	Brain - Amygdala
	157	ENSG00000014824.13	SLC30A9	chr4_42045675_C_G_b38	rs35617247	2.5e-8	-0.24	Brain - Cortex
	157	ENSG00000014824.13	SLC30A9	chr4_42045675_C_G_b38	rs35617247	3.8e-7	-0.11	Muscle - Skeletal
	157	ENSG00000014824.13	SLC30A9	chr4_42045675_C_G_b38	rs35617247	4.2e-10	-0.24	Brain - Nucleus accumbens (basal ganglia)
	157	ENSG00000014824.13	SLC30A9	chr4_42045675_C_G_b38	rs35617247	5.3e-7	-0.14	Cells - Cultured fibroblasts
	157	ENSG00000014824.13	SLC30A9	chr4_42045675_C_G_b38	rs35617247	6.7e-9	-0.28	Brain - Caudate (basal ganglia)
	157	ENSG00000188848.15	BEND4	chr4_42045675_C_G_b38	rs35617247	9.0e-9	-0.35	Adipose - Subcutaneous
	158	ENSG00000014824.13	SLC30A9	chr4_42045761_C_G_b38	rs34215985	0.0000018	-0.22	Brain - Hypothalamus
	158	ENSG00000014824.13	SLC30A9	chr4_42045761_C_G_b38	rs34215985	0.000034	-0.10	Esophagus - Mucosa
	158	ENSG00000182308.6	DCAF4L1	chr4_42045761_C_G_b38	rs34215985	0.000079	-0.23	Heart - Left Ventricle
	158	ENSG00000014824.13	SLC30A9	chr4_42045761_C_G_b38	rs34215985	1.4e-9	-0.43	Brain - Substantia nigra
	158	ENSG00000014824.13	SLC30A9	chr4_42045761_C_G_b38	rs34215985	2.5e-7	-0.32	Brain - Amygdala
	158	ENSG00000014824.13	SLC30A9	chr4_42045761_C_G_b38	rs34215985	2.5e-8	-0.24	Brain - Cortex
	158	ENSG00000014824.13	SLC30A9	chr4_42045761_C_G_b38	rs34215985	3.8e-7	-0.11	Muscle - Skeletal
	158	ENSG00000014824.13	SLC30A9	chr4_42045761_C_G_b38	rs34215985	4.2e-10	-0.24	Brain - Nucleus accumbens (basal ganglia)
	158	ENSG00000014824.13	SLC30A9	chr4_42045761_C_G_b38	rs34215985	5.3e-7	-0.14	Cells - Cultured fibroblasts
	158	ENSG00000014824.13	SLC30A9	chr4_42045761_C_G_b38	rs34215985	6.7e-9	-0.28	Brain - Caudate (basal ganglia)
	158	ENSG00000188848.15	BEND4	chr4_42045761_C_G_b38	rs34215985	9.0e-9	-0.35	Adipose - Subcutaneous
	159	ENSG00000014824.13	SLC30A9	chr4_42045767_A_C_b38	rs34374074	0.0000018	-0.22	Brain - Hypothalamus
	159	ENSG00000014824.13	SLC30A9	chr4_42045767_A_C_b38	rs34374074	0.000021	-0.11	Esophagus - Mucosa
	159	ENSG00000182308.6	DCAF4L1	chr4_42045767_A_C_b38	rs34374074	0.000079	-0.23	Heart - Left Ventricle
	159	ENSG00000014824.13	SLC30A9	chr4_42045767_A_C_b38	rs34374074	1.4e-9	-0.43	Brain - Substantia nigra
	159	ENSG00000014824.13	SLC30A9	chr4_42045767_A_C_b38	rs34374074	2.5e-7	-0.32	Brain - Amygdala
	159	ENSG00000014824.13	SLC30A9	chr4_42045767_A_C_b38	rs34374074	2.5e-8	-0.24	Brain - Cortex
	159	ENSG00000014824.13	SLC30A9	chr4_42045767_A_C_b38	rs34374074	2.9e-7	-0.11	Muscle - Skeletal
	159	ENSG00000014824.13	SLC30A9	chr4_42045767_A_C_b38	rs34374074	2.9e-7	-0.14	Cells - Cultured fibroblasts
	159	ENSG00000014824.13	SLC30A9	chr4_42045767_A_C_b38	rs34374074	4.2e-10	-0.24	Brain - Nucleus accumbens (basal ganglia)
	159	ENSG00000188848.15	BEND4	chr4_42045767_A_C_b38	rs34374074	5.7e-9	-0.36	Adipose - Subcutaneous
	159	ENSG00000014824.13	SLC30A9	chr4_42045767_A_C_b38	rs34374074	6.7e-9	-0.28	Brain - Caudate (basal ganglia)
	160	ENSG00000014824.13	SLC30A9	chr4_42046074_A_G_b38	rs4861157	0.0000012	-0.21	Brain - Hypothalamus
	160	ENSG00000014824.13	SLC30A9	chr4_42046074_A_G_b38	rs4861157	0.0000043	-0.11	Esophagus - Mucosa
	160	ENSG00000182308.6	DCAF4L1	chr4_42046074_A_G_b38	rs4861157	0.000061	-0.23	Heart - Left Ventricle
	160	ENSG00000188848.15	BEND4	chr4_42046074_A_G_b38	rs4861157	0.000076	-0.24	Adipose - Visceral (Omentum)
	160	ENSG00000014824.13	SLC30A9	chr4_42046074_A_G_b38	rs4861157	0.00011	-0.16	Brain - Cerebellum
	160	ENSG00000249212.1	ATP1B1P1	chr4_42046074_A_G_b38	rs4861157	0.00011	0.18	Skin - Not Sun Exposed (Suprapubic)
	160	ENSG00000014824.13	SLC30A9	chr4_42046074_A_G_b38	rs4861157	1.0e-7	-0.11	Muscle - Skeletal
	160	ENSG00000014824.13	SLC30A9	chr4_42046074_A_G_b38	rs4861157	1.7e-10	-0.23	Brain - Nucleus accumbens (basal ganglia)
	160	ENSG00000014824.13	SLC30A9	chr4_42046074_A_G_b38	rs4861157	1.7e-8	-0.24	Brain - Cortex
	160	ENSG00000188848.15	BEND4	chr4_42046074_A_G_b38	rs4861157	1.8e-8	-0.34	Adipose - Subcutaneous
	160	ENSG00000014824.13	SLC30A9	chr4_42046074_A_G_b38	rs4861157	2.2e-7	-0.14	Cells - Cultured fibroblasts
	160	ENSG00000014824.13	SLC30A9	chr4_42046074_A_G_b38	rs4861157	2.2e-9	-0.42	Brain - Substantia nigra
	160	ENSG00000014824.13	SLC30A9	chr4_42046074_A_G_b38	rs4861157	2.5e-7	-0.32	Brain - Amygdala
	160	ENSG00000014824.13	SLC30A9	chr4_42046074_A_G_b38	rs4861157	3.6e-9	-0.27	Brain - Caudate (basal ganglia)
	161	ENSG00000014824.13	SLC30A9	chr4_42047218_A_G_b38	rs10454786	0.0000052	-0.18	Brain - Cerebellum
	161	ENSG00000182308.6	DCAF4L1	chr4_42047218_A_G_b38	rs10454786	0.000038	-0.24	Heart - Left Ventricle
	161	ENSG00000014824.13	SLC30A9	chr4_42047218_A_G_b38	rs10454786	0.00013	-0.079	Muscle - Skeletal
	161	ENSG00000014824.13	SLC30A9	chr4_42047218_A_G_b38	rs10454786	0.00013	0.11	Adipose - Subcutaneous
	161	ENSG00000014824.13	SLC30A9	chr4_42047218_A_G_b38	rs10454786	1.1e-9	-0.27	Brain - Caudate (basal ganglia)
	161	ENSG00000014824.13	SLC30A9	chr4_42047218_A_G_b38	rs10454786	1.1e-9	-0.41	Brain - Substantia nigra
	161	ENSG00000014824.13	SLC30A9	chr4_42047218_A_G_b38	rs10454786	1.3e-7	-0.23	Brain - Hypothalamus
	161	ENSG00000014824.13	SLC30A9	chr4_42047218_A_G_b38	rs10454786	2.4e-11	-0.26	Brain - Cortex
	161	ENSG00000188848.15	BEND4	chr4_42047218_A_G_b38	rs10454786	2.7e-8	-0.32	Adipose - Subcutaneous
	161	ENSG00000014824.13	SLC30A9	chr4_42047218_A_G_b38	rs10454786	5.3e-7	-0.22	Brain - Anterior cingulate cortex (BA24)
	161	ENSG00000014824.13	SLC30A9	chr4_42047218_A_G_b38	rs10454786	6.3e-7	-0.14	Cells - Cultured fibroblasts
	161	ENSG00000014824.13	SLC30A9	chr4_42047218_A_G_b38	rs10454786	6.3e-8	-0.32	Brain - Amygdala
	161	ENSG00000014824.13	SLC30A9	chr4_42047218_A_G_b38	rs10454786	9.9e-14	-0.26	Brain - Nucleus accumbens (basal ganglia)
	162	ENSG00000014824.13	SLC30A9	chr4_42047778_G_A_b38	rs12650855	0.0000018	-0.22	Brain - Hypothalamus
	162	ENSG00000014824.13	SLC30A9	chr4_42047778_G_A_b38	rs12650855	0.000034	-0.10	Esophagus - Mucosa
	162	ENSG00000182308.6	DCAF4L1	chr4_42047778_G_A_b38	rs12650855	0.000079	-0.23	Heart - Left Ventricle
	162	ENSG00000014824.13	SLC30A9	chr4_42047778_G_A_b38	rs12650855	1.4e-9	-0.43	Brain - Substantia nigra
	162	ENSG00000014824.13	SLC30A9	chr4_42047778_G_A_b38	rs12650855	2.5e-7	-0.32	Brain - Amygdala
	162	ENSG00000014824.13	SLC30A9	chr4_42047778_G_A_b38	rs12650855	2.5e-8	-0.24	Brain - Cortex
	162	ENSG00000014824.13	SLC30A9	chr4_42047778_G_A_b38	rs12650855	3.8e-7	-0.11	Muscle - Skeletal
	162	ENSG00000014824.13	SLC30A9	chr4_42047778_G_A_b38	rs12650855	4.2e-10	-0.24	Brain - Nucleus accumbens (basal ganglia)
	162	ENSG00000014824.13	SLC30A9	chr4_42047778_G_A_b38	rs12650855	5.3e-7	-0.14	Cells - Cultured fibroblasts
	162	ENSG00000014824.13	SLC30A9	chr4_42047778_G_A_b38	rs12650855	6.7e-9	-0.28	Brain - Caudate (basal ganglia)
	162	ENSG00000188848.15	BEND4	chr4_42047778_G_A_b38	rs12650855	9.0e-9	-0.35	Adipose - Subcutaneous
	163	ENSG00000014824.13	SLC30A9	chr4_42048441_G_A_b38	rs10433708	0.0000018	-0.22	Brain - Hypothalamus
	163	ENSG00000014824.13	SLC30A9	chr4_42048441_G_A_b38	rs10433708	0.000037	-0.10	Esophagus - Mucosa
	163	ENSG00000182308.6	DCAF4L1	chr4_42048441_G_A_b38	rs10433708	0.000079	-0.23	Heart - Left Ventricle
	163	ENSG00000188848.15	BEND4	chr4_42048441_G_A_b38	rs10433708	1.0e-8	-0.35	Adipose - Subcutaneous
	163	ENSG00000014824.13	SLC30A9	chr4_42048441_G_A_b38	rs10433708	1.4e-9	-0.43	Brain - Substantia nigra
	163	ENSG00000014824.13	SLC30A9	chr4_42048441_G_A_b38	rs10433708	2.5e-7	-0.32	Brain - Amygdala
	163	ENSG00000014824.13	SLC30A9	chr4_42048441_G_A_b38	rs10433708	2.5e-8	-0.24	Brain - Cortex
	163	ENSG00000014824.13	SLC30A9	chr4_42048441_G_A_b38	rs10433708	4.2e-10	-0.24	Brain - Nucleus accumbens (basal ganglia)
	163	ENSG00000014824.13	SLC30A9	chr4_42048441_G_A_b38	rs10433708	4.7e-7	-0.11	Muscle - Skeletal
	163	ENSG00000014824.13	SLC30A9	chr4_42048441_G_A_b38	rs10433708	4.7e-7	-0.14	Cells - Cultured fibroblasts
	163	ENSG00000014824.13	SLC30A9	chr4_42048441_G_A_b38	rs10433708	6.7e-9	-0.28	Brain - Caudate (basal ganglia)
	164	ENSG00000014824.13	SLC30A9	chr4_42048751_A_G_b38	rs10433709	0.000011	-0.18	Brain - Cerebellum
	164	ENSG00000182308.6	DCAF4L1	chr4_42048751_A_G_b38	rs10433709	0.000038	-0.24	Heart - Left Ventricle
	164	ENSG00000014824.13	SLC30A9	chr4_42048751_A_G_b38	rs10433709	0.00018	0.091	Thyroid
	164	ENSG00000014824.13	SLC30A9	chr4_42048751_A_G_b38	rs10433709	1.2e-12	-0.25	Brain - Nucleus accumbens (basal ganglia)
	164	ENSG00000188848.15	BEND4	chr4_42048751_A_G_b38	rs10433709	1.3e-8	-0.33	Adipose - Subcutaneous
	164	ENSG00000014824.13	SLC30A9	chr4_42048751_A_G_b38	rs10433709	1.9e-9	-0.40	Brain - Substantia nigra
	164	ENSG00000014824.13	SLC30A9	chr4_42048751_A_G_b38	rs10433709	4.8e-7	-0.22	Brain - Hypothalamus
	164	ENSG00000014824.13	SLC30A9	chr4_42048751_A_G_b38	rs10433709	5.3e-7	-0.22	Brain - Anterior cingulate cortex (BA24)
	164	ENSG00000014824.13	SLC30A9	chr4_42048751_A_G_b38	rs10433709	6.3e-8	-0.32	Brain - Amygdala
	164	ENSG00000014824.13	SLC30A9	chr4_42048751_A_G_b38	rs10433709	6.5e-11	-0.25	Brain - Cortex
	164	ENSG00000014824.13	SLC30A9	chr4_42048751_A_G_b38	rs10433709	6.6e-9	-0.26	Brain - Caudate (basal ganglia)
	164	ENSG00000014824.13	SLC30A9	chr4_42048751_A_G_b38	rs10433709	7.3e-7	-0.14	Cells - Cultured fibroblasts
	165	ENSG00000014824.13	SLC30A9	chr4_42048801_A_G_b38	rs16853930	0.0000012	-0.21	Brain - Hypothalamus
	165	ENSG00000014824.13	SLC30A9	chr4_42048801_A_G_b38	rs16853930	0.0000023	-0.12	Esophagus - Mucosa
	165	ENSG00000182308.6	DCAF4L1	chr4_42048801_A_G_b38	rs16853930	0.000063	-0.23	Heart - Left Ventricle
	165	ENSG00000188848.15	BEND4	chr4_42048801_A_G_b38	rs16853930	0.000076	-0.24	Adipose - Visceral (Omentum)
	165	ENSG00000014824.13	SLC30A9	chr4_42048801_A_G_b38	rs16853930	0.00011	-0.16	Brain - Cerebellum
	165	ENSG00000249212.1	ATP1B1P1	chr4_42048801_A_G_b38	rs16853930	0.00011	0.18	Skin - Not Sun Exposed (Suprapubic)
	165	ENSG00000014824.13	SLC30A9	chr4_42048801_A_G_b38	rs16853930	1.7e-10	-0.23	Brain - Nucleus accumbens (basal ganglia)
	165	ENSG00000014824.13	SLC30A9	chr4_42048801_A_G_b38	rs16853930	1.7e-8	-0.24	Brain - Cortex
	165	ENSG00000188848.15	BEND4	chr4_42048801_A_G_b38	rs16853930	1.8e-8	-0.34	Adipose - Subcutaneous
	165	ENSG00000014824.13	SLC30A9	chr4_42048801_A_G_b38	rs16853930	2.1e-7	-0.14	Cells - Cultured fibroblasts
	165	ENSG00000014824.13	SLC30A9	chr4_42048801_A_G_b38	rs16853930	2.2e-9	-0.42	Brain - Substantia nigra
	165	ENSG00000014824.13	SLC30A9	chr4_42048801_A_G_b38	rs16853930	2.5e-7	-0.32	Brain - Amygdala
	165	ENSG00000014824.13	SLC30A9	chr4_42048801_A_G_b38	rs16853930	3.6e-9	-0.27	Brain - Caudate (basal ganglia)
	165	ENSG00000014824.13	SLC30A9	chr4_42048801_A_G_b38	rs16853930	5.6e-8	-0.12	Muscle - Skeletal
	166	ENSG00000014824.13	SLC30A9	chr4_42049021_G_T_b38	rs10938168	0.0000052	-0.18	Brain - Cerebellum
	166	ENSG00000182308.6	DCAF4L1	chr4_42049021_G_T_b38	rs10938168	0.000038	-0.24	Heart - Left Ventricle
	166	ENSG00000014824.13	SLC30A9	chr4_42049021_G_T_b38	rs10938168	0.00013	-0.079	Muscle - Skeletal
	166	ENSG00000014824.13	SLC30A9	chr4_42049021_G_T_b38	rs10938168	0.00016	0.11	Adipose - Subcutaneous
	166	ENSG00000014824.13	SLC30A9	chr4_42049021_G_T_b38	rs10938168	1.1e-9	-0.27	Brain - Caudate (basal ganglia)
	166	ENSG00000014824.13	SLC30A9	chr4_42049021_G_T_b38	rs10938168	1.1e-9	-0.41	Brain - Substantia nigra
	166	ENSG00000014824.13	SLC30A9	chr4_42049021_G_T_b38	rs10938168	1.3e-7	-0.23	Brain - Hypothalamus
	166	ENSG00000188848.15	BEND4	chr4_42049021_G_T_b38	rs10938168	2.0e-8	-0.33	Adipose - Subcutaneous
	166	ENSG00000014824.13	SLC30A9	chr4_42049021_G_T_b38	rs10938168	2.4e-11	-0.26	Brain - Cortex
	166	ENSG00000014824.13	SLC30A9	chr4_42049021_G_T_b38	rs10938168	5.3e-7	-0.22	Brain - Anterior cingulate cortex (BA24)
	166	ENSG00000014824.13	SLC30A9	chr4_42049021_G_T_b38	rs10938168	6.3e-8	-0.32	Brain - Amygdala
	166	ENSG00000014824.13	SLC30A9	chr4_42049021_G_T_b38	rs10938168	7.7e-7	-0.14	Cells - Cultured fibroblasts
	166	ENSG00000014824.13	SLC30A9	chr4_42049021_G_T_b38	rs10938168	9.9e-14	-0.26	Brain - Nucleus accumbens (basal ganglia)
	167	ENSG00000014824.13	SLC30A9	chr4_42049042_G_A_b38	rs7659014	0.0000018	-0.22	Brain - Hypothalamus
	167	ENSG00000014824.13	SLC30A9	chr4_42049042_G_A_b38	rs7659014	0.000034	-0.10	Esophagus - Mucosa
	167	ENSG00000182308.6	DCAF4L1	chr4_42049042_G_A_b38	rs7659014	0.000079	-0.23	Heart - Left Ventricle
	167	ENSG00000014824.13	SLC30A9	chr4_42049042_G_A_b38	rs7659014	1.4e-9	-0.43	Brain - Substantia nigra
	167	ENSG00000014824.13	SLC30A9	chr4_42049042_G_A_b38	rs7659014	2.5e-7	-0.32	Brain - Amygdala
	167	ENSG00000014824.13	SLC30A9	chr4_42049042_G_A_b38	rs7659014	2.5e-8	-0.24	Brain - Cortex
	167	ENSG00000014824.13	SLC30A9	chr4_42049042_G_A_b38	rs7659014	3.8e-7	-0.11	Muscle - Skeletal
	167	ENSG00000014824.13	SLC30A9	chr4_42049042_G_A_b38	rs7659014	4.2e-10	-0.24	Brain - Nucleus accumbens (basal ganglia)
	167	ENSG00000014824.13	SLC30A9	chr4_42049042_G_A_b38	rs7659014	5.3e-7	-0.14	Cells - Cultured fibroblasts
	167	ENSG00000014824.13	SLC30A9	chr4_42049042_G_A_b38	rs7659014	6.7e-9	-0.28	Brain - Caudate (basal ganglia)
	167	ENSG00000188848.15	BEND4	chr4_42049042_G_A_b38	rs7659014	9.0e-9	-0.35	Adipose - Subcutaneous
	168	ENSG00000014824.13	SLC30A9	chr4_42049240_A_G_b38	rs7684837	0.0000018	-0.22	Brain - Hypothalamus
	168	ENSG00000014824.13	SLC30A9	chr4_42049240_A_G_b38	rs7684837	0.000034	-0.10	Esophagus - Mucosa
	168	ENSG00000182308.6	DCAF4L1	chr4_42049240_A_G_b38	rs7684837	0.000079	-0.23	Heart - Left Ventricle
	168	ENSG00000014824.13	SLC30A9	chr4_42049240_A_G_b38	rs7684837	1.4e-9	-0.43	Brain - Substantia nigra
	168	ENSG00000014824.13	SLC30A9	chr4_42049240_A_G_b38	rs7684837	2.5e-7	-0.32	Brain - Amygdala
	168	ENSG00000014824.13	SLC30A9	chr4_42049240_A_G_b38	rs7684837	2.5e-8	-0.24	Brain - Cortex
	168	ENSG00000014824.13	SLC30A9	chr4_42049240_A_G_b38	rs7684837	3.8e-7	-0.11	Muscle - Skeletal
	168	ENSG00000014824.13	SLC30A9	chr4_42049240_A_G_b38	rs7684837	4.2e-10	-0.24	Brain - Nucleus accumbens (basal ganglia)
	168	ENSG00000014824.13	SLC30A9	chr4_42049240_A_G_b38	rs7684837	5.3e-7	-0.14	Cells - Cultured fibroblasts
	168	ENSG00000014824.13	SLC30A9	chr4_42049240_A_G_b38	rs7684837	6.7e-9	-0.28	Brain - Caudate (basal ganglia)
	168	ENSG00000188848.15	BEND4	chr4_42049240_A_G_b38	rs7684837	9.0e-9	-0.35	Adipose - Subcutaneous
	169	ENSG00000014824.13	SLC30A9	chr4_42049591_T_G_b38	rs4241696	0.0000011	-0.31	Brain - Amygdala
	169	ENSG00000014824.13	SLC30A9	chr4_42049591_T_G_b38	rs4241696	0.0000015	-0.13	Cells - Cultured fibroblasts
	169	ENSG00000014824.13	SLC30A9	chr4_42049591_T_G_b38	rs4241696	0.0000031	-0.10	Muscle - Skeletal
	169	ENSG00000182308.6	DCAF4L1	chr4_42049591_T_G_b38	rs4241696	0.0000059	-0.26	Heart - Left Ventricle
	169	ENSG00000014824.13	SLC30A9	chr4_42049591_T_G_b38	rs4241696	0.0000079	-0.20	Brain - Hypothalamus
	169	ENSG00000014824.13	SLC30A9	chr4_42049591_T_G_b38	rs4241696	0.000022	-0.20	Brain - Anterior cingulate cortex (BA24)
	169	ENSG00000014824.13	SLC30A9	chr4_42049591_T_G_b38	rs4241696	0.000040	-0.10	Esophagus - Mucosa
	169	ENSG00000014824.13	SLC30A9	chr4_42049591_T_G_b38	rs4241696	0.000076	-0.16	Brain - Cerebellum
	169	ENSG00000188848.15	BEND4	chr4_42049591_T_G_b38	rs4241696	0.000096	-0.23	Adipose - Visceral (Omentum)
	169	ENSG00000188848.15	BEND4	chr4_42049591_T_G_b38	rs4241696	1.7e-8	-0.34	Adipose - Subcutaneous
	169	ENSG00000014824.13	SLC30A9	chr4_42049591_T_G_b38	rs4241696	1.9e-9	-0.41	Brain - Substantia nigra
	169	ENSG00000014824.13	SLC30A9	chr4_42049591_T_G_b38	rs4241696	2.9e-8	-0.23	Brain - Cortex
	169	ENSG00000014824.13	SLC30A9	chr4_42049591_T_G_b38	rs4241696	5.7e-9	-0.22	Brain - Nucleus accumbens (basal ganglia)
	169	ENSG00000014824.13	SLC30A9	chr4_42049591_T_G_b38	rs4241696	7.1e-8	-0.26	Brain - Caudate (basal ganglia)
	170	ENSG00000014824.13	SLC30A9	chr4_42050710_G_A_b38	rs12500253	0.0000018	-0.22	Brain - Hypothalamus
	170	ENSG00000014824.13	SLC30A9	chr4_42050710_G_A_b38	rs12500253	0.000037	-0.10	Esophagus - Mucosa
	170	ENSG00000188848.15	BEND4	chr4_42050710_G_A_b38	rs12500253	0.000049	-0.28	Breast - Mammary Tissue
	170	ENSG00000014824.13	SLC30A9	chr4_42050710_G_A_b38	rs12500253	1.4e-9	-0.43	Brain - Substantia nigra
	170	ENSG00000014824.13	SLC30A9	chr4_42050710_G_A_b38	rs12500253	2.5e-7	-0.32	Brain - Amygdala
	170	ENSG00000014824.13	SLC30A9	chr4_42050710_G_A_b38	rs12500253	2.5e-8	-0.24	Brain - Cortex
	170	ENSG00000014824.13	SLC30A9	chr4_42050710_G_A_b38	rs12500253	4.1e-7	-0.14	Cells - Cultured fibroblasts
	170	ENSG00000014824.13	SLC30A9	chr4_42050710_G_A_b38	rs12500253	4.2e-10	-0.24	Brain - Nucleus accumbens (basal ganglia)
	170	ENSG00000014824.13	SLC30A9	chr4_42050710_G_A_b38	rs12500253	4.9e-7	-0.11	Muscle - Skeletal
	170	ENSG00000014824.13	SLC30A9	chr4_42050710_G_A_b38	rs12500253	6.7e-9	-0.28	Brain - Caudate (basal ganglia)
	170	ENSG00000188848.15	BEND4	chr4_42050710_G_A_b38	rs12500253	9.9e-9	-0.35	Adipose - Subcutaneous
	171	ENSG00000014824.13	SLC30A9	chr4_42050899_T_C_b38	rs12512912	0.0000018	-0.22	Brain - Hypothalamus
	171	ENSG00000014824.13	SLC30A9	chr4_42050899_T_C_b38	rs12512912	0.000037	-0.10	Esophagus - Mucosa
	171	ENSG00000188848.15	BEND4	chr4_42050899_T_C_b38	rs12512912	0.000049	-0.28	Breast - Mammary Tissue
	171	ENSG00000014824.13	SLC30A9	chr4_42050899_T_C_b38	rs12512912	1.4e-9	-0.43	Brain - Substantia nigra
	171	ENSG00000014824.13	SLC30A9	chr4_42050899_T_C_b38	rs12512912	2.5e-7	-0.32	Brain - Amygdala
	171	ENSG00000014824.13	SLC30A9	chr4_42050899_T_C_b38	rs12512912	2.5e-8	-0.24	Brain - Cortex
	171	ENSG00000014824.13	SLC30A9	chr4_42050899_T_C_b38	rs12512912	4.1e-7	-0.14	Cells - Cultured fibroblasts
	171	ENSG00000014824.13	SLC30A9	chr4_42050899_T_C_b38	rs12512912	4.2e-10	-0.24	Brain - Nucleus accumbens (basal ganglia)
	171	ENSG00000014824.13	SLC30A9	chr4_42050899_T_C_b38	rs12512912	4.9e-7	-0.11	Muscle - Skeletal
	171	ENSG00000014824.13	SLC30A9	chr4_42050899_T_C_b38	rs12512912	6.7e-9	-0.28	Brain - Caudate (basal ganglia)
	171	ENSG00000188848.15	BEND4	chr4_42050899_T_C_b38	rs12512912	9.9e-9	-0.35	Adipose - Subcutaneous
