# Supplementary material for: Human genetic adaptation related to cellular zinc homeostasis
Source: PLoS Genet. 2023 Sep 25;19(9):e1010950. doi: 10.1371/journal.pgen.1010950 (PMC10553801; doi:10.1371/journal.pgen.1010950)
Supplement: S13 Table — (XLSX) [file pgen.1010950.s051.xlsx]

## Sheet: Full1
	S13 Table. For the YRI population, Relate p-values in the SLC30A9 region.
	CHR	BP	ID	lower_age	upper_age	ancestral/derived	upstream	downstream	DAF	log(pvalue)	pvalue
	4	41903701	rs114199419:41903701:C:T	2916.64	8522.77	C/T	C	A	6	-0.0318044	0.929385
	4	41903766	rs145090765:41903766:C:T	2044.47	15468.4	C/T	A	A	6	-0.0563174	0.87838
	4	41903767	4:41903767:G:A	33584.3	87239.6	A/G	C	T	212	-1.72731	0.0187366
	4	41903841	rs147589700:41903841:A:C	136.654	2559.01	A/C	C	T	3	-0.838848	0.144928
	4	41904007	rs142133410:41904007:C:A	2083.52	9268.44	C/A	A	C	23	-0.666563	0.215495
	4	41904014	rs113844387:41904014:G:A	37749.9	85359.9	G/A	T	T	32	-0.00900507	0.979479
	4	41904083	4:41904083:T:G	513.922	1085.76	T/G	T	T	5	-0.221141	0.600979
	4	41904193	rs58278253:41904193:G:A	14184.2	27677.5	A/G	C	T	123	-1.60155	0.0250294
	4	41904213	rs77310833:41904213:A:G	2299.17	37749.9	A/G	T	T	23	-0.515	0.305492
	4	41904271	rs181324054:41904271:A:G	171.027	5305.63	A/G	A	A	3	-0.487201	0.325686
	4	41904576	rs186177599:41904576:C:G	1897.08	18672.5	C/G	A	A	6	-0.0644716	0.862042
	4	41904577	rs191861323:41904577:A:G	1897.08	18672.5	A/G	C	G	6	-0.0644716	0.862042
	4	41904786	rs148914802:41904786:T:C	37749.9	85359.9	T/C	T	T	31	-0.00900507	0.979479
	4	41905169	rs138789351:41905169:C:G	1897.08	18672.5	C/G	T	T	6	-0.0644716	0.862042
	4	41905203	rs141957508:41905203:C:G	889.867	14184.2	C/G	T	A	6	-0.170533	0.675254
	4	41905322	rs145674951:41905322:A:G	37749.9	85359.9	A/G	A	G	31	-0.00900507	0.979479
	4	41905490	rs142943463:41905490:T:C	2299.17	37749.9	T/C	A	T	23	-0.515	0.305492
	4	41905832	rs139986332:41905832:T:C	2299.17	37749.9	T/C	T	T	25	-0.515	0.305492
	4	41905884	rs149442157:41905884:T:C	2376.36	7962.85	T/C	A	T	7	-0.0457395	0.900037
	4	41906091	rs115355378:41906091:G:A	2298.68	8266.51	G/A	T	T	6	-0.0415658	0.908729
	4	41906354	rs191392537:41906354:C:T	2116.29	3266.25	C/T	A	T	31	-0.951497	0.111816
	4	41906535	rs145051984:41906535:G:A	889.867	14184.2	G/A	A	A	7	-0.170533	0.675254
	4	41906586	rs147162291:41906586:C:T	26477.4	95333	T/C	T	T	183	-1.25085	0.0561242
	4	41906669	rs140429084:41906669:G:A	2880.59	5902.89	G/A	C	T	28	-0.610893	0.244967
	4	41906768	rs114353404:41906768:T:C	26477.4	95333	C/T	C	G	183	-1.25085	0.0561242
	4	41907260	rs115418673:41907260:G:T	26477.4	95333	T/G	G	A	183	-1.25085	0.0561242
	4	41907356	rs140305222:41907356:C:T	38949.5	93124.2	C/T	A	G	31	-0.00841685	0.980806
	4	41907487	rs149944597:41907487:G:T	14721.7	38949.5	G/T	T	T	25	-0.0644041	0.862176
	4	41907530	rs28767318:41907530:C:T	1415.77	6276.18	C/T	C	T	6	-0.08211	0.827732
	4	41908713	4:41908713:G:C	3870.67	8295.22	G/C	A	G	6	-0.0205964	0.953682
	4	41910220	rs187722719:41910220:C:T	1725.12	14721.7	C/T	A	A	23	-0.746304	0.179348
	4	41910384	rs7670980:41910384:G:T	13873.9	29695.5	T/G	C	G	133	-1.88722	0.0129652
	4	41910389	rs182466138:41910389:A:G	582.124	1309.49	A/G	C	T	6	-0.270806	0.536036
	4	41910415	rs188332717:41910415:A:C	278.846	18531.7	A/C	A	A	3	-0.142818	0.719751
	4	41910480	rs73145348:41910480:C:T	565.524	904.695	C/T	G	T	26	-3.26561	0.000542488
	4	41910514	rs60518054:41910514:T:C	29695.5	93124.2	C/T	C	T	183	-1.25085	0.0561242
	4	41910917	rs56308422:41910917:C:T	1725.12	14721.7	C/T	C	G	24	-0.746304	0.179348
	4	41910995	rs113186169:41910995:C:T	1400.03	2355.44	C/T	A	G	29	-1.55132	0.0280983
	4	41910996	rs184482981:41910996:G:A	4337.61	38949.5	G/A	C	G	7	-0.0136658	0.969023
	4	41911237	rs76036784:41911237:T:G	1725.12	14721.7	T/G	A	C	23	-0.746304	0.179348
	4	41911794	rs147152138:41911794:T:C	29695.5	93124.2	C/T	C	G	185	-1.25085	0.0561242
	4	41912243	rs149681485:41912243:G:A	4337.61	38949.5	G/A	T	C	6	-0.0136658	0.969023
	4	41912431	rs148447358:41912431:C:T	1658.72	3890.46	C/T	A	G	5	-0.0411326	0.909635
	4	41912748	rs113778751:41912748:C:T	4816.38	23154.8	C/T	G	G	32	-0.341744	0.455256
	4	41912754	4:41912754:C:T	224.303	422.356	C/T	T	G	3	0	1
	4	41912835	rs186827934:41912835:G:A	144.319	1505.76	G/A	C	C	3	-0.789818	0.162249
	4	41913606	rs116659050:41913606:A:C	34552.2	54313.5	C/A	T	T	208	-1.25433	0.0556763
	4	41913854	rs60767793:41913854:G:A	5174.93	13976	G/A	A	T	10	-0.0443126	0.902999
	4	41913861	rs4861150:41913861:A:G	20940.5	34552.2	G/A	C	C	169	-0.944337	0.113674
	4	41913869	rs138827458:41913869:C:T	4686.92	54313.5	C/T	T	G	6	-0.018159	0.959049
	4	41913981	rs79570435:41913981:G:A	327.775	1184.57	G/A	C	T	5	-0.368905	0.427656
	4	41914102	rs115117452:41914102:A:G	4686.92	54313.5	A/G	C	T	6	-0.018159	0.959049
	4	41914204	rs144137518:41914204:C:T	1598.1	3380.55	C/T	C	T	7	-0.122146	0.754838
	4	41914440	rs76709990:41914440:A:G	234.014	497.322	A/G	A	G	4	-0.455971	0.349969
	4	41914544	rs115875143:41914544:G:A	2385.02	4686.92	G/A	G	T	4	-0.012672	0.971243
	4	41914591	rs10026216:41914591:T:C	928.423	9502.43	T/C	A	T	6	-0.1518	0.705018
	4	41915862	rs116667947:41915862:T:C	234.014	497.322	T/C	T	T	4	-0.455971	0.349969
	4	41916267	rs73145352:41916267:T:C	20940.5	34552.2	C/T	T	T	169	-0.944337	0.113674
	4	41916425	rs73145355:41916425:C:G	5208.24	13532.1	C/G	T	T	32	-0.341744	0.455256
	4	41916544	rs187213488:41916544:C:T	1598.1	3380.55	C/T	G	G	7	-0.122146	0.754838
	4	41916587	rs7664283:41916587:G:A	3493.8	4714.68	G/A	C	A	69	-2.18829	0.00648201
	4	41916620	rs142538934:41916620:A:T	144.319	1505.76	A/T	G	T	3	-0.789818	0.162249
	4	41917191	rs76156826:41917191:A:G	6003.29	12013.9	A/G	T	G	9	-0.0303059	0.932597
	4	41917353	rs59848691:41917353:G:C	8655.04	20545.9	C/G	G	A	105	-1.68002	0.020892
	4	41917665	rs113027574:41917665:C:A	12013.9	24186.8	C/A	C	T	12	-0.0196348	0.955796
	4	41917906	rs115291159:41917906:C:T	161.026	31391.8	C/T	T	A	3	-0.542916	0.286473
	4	41918300	rs113918810:41918300:G:A	12013.9	24186.8	G/A	G	T	12	-0.0196348	0.955796
	4	41918488	rs183924926:41918488:A:T	348.923	6003.29	A/T	T	A	3	-0.0890724	0.814568
	4	41918669	rs141771455:41918669:G:A	217.162	534.927	G/A	T	G	3	-0.249601	0.562858
	4	41918820	rs11937005:41918820:C:T	30203.6	45561.5	T/C	A	T	208	-1.25433	0.0556763
	4	41918830	rs139218629:41918830:A:G	161.131	16039.5	A/G	T	T	3	-0.531058	0.294403
	4	41918849	rs79109759:41918849:A:T	6220.46	10551.7	A/T	T	T	29	-0.34845	0.448281
	4	41918917	rs183672977:41918917:C:T	4124.55	16039.5	C/T	T	G	6	-0.018159	0.959049
	4	41919652	rs116752199:41919652:C:T	161.131	16039.5	C/T	C	A	3	-0.531058	0.294403
	4	41920271	rs151319784:41920271:C:T	203.956	689.444	C/T	A	A	3	-0.264422	0.543974
	4	41921022	rs144645548:41921022:C:T	3083.68	13574.8	C/T	A	A	5	-0.0161971	0.963392
	4	41921080	rs78822226:41921080:G:A	6311.55	21307.5	G/A	C	A	32	-0.341744	0.455256
	4	41921137	rs60729256:41921137:A:G	6311.55	21307.5	A/G	A	C	32	-0.341744	0.455256
	4	41921522	rs191594912:41921522:G:T	2716.08	10551.7	G/T	T	G	7	-0.0414965	0.908874
	4	41922027	rs115535361:41922027:A:C	2597.01	11235.2	A/C	G	A	18	-0.317281	0.481636
	4	41922881	rs188138286:41922881:C:A	131.343	188.534	C/A	G	C	3	0	1
	4	41922891	rs144821698:41922891:T:C	3083.68	13574.8	T/C	C	T	5	-0.0161971	0.963392
	4	41923382	rs115017279:41923382:G:T	308.422	10639.6	G/T	T	C	3	-0.112439	0.7719
	4	41923673	rs113456921:41923673:T:C	23749.8	39747	C/T	A	G	196	-1.71439	0.0193023
	4	41923793	rs142952228:41923793:A:G	175.13	9541.97	A/G	C	G	3	-0.487201	0.325686
	4	41923814	rs184674599:41923814:C:T	649.761	17330.5	C/T	T	C	4	-0.0926491	0.807888
	4	41923828	rs115732351:41923828:C:T	39747	80264.8	T/C	C	T	202	-0.959562	0.109758
	4	41924397	rs28509170:41924397:T:C	7657.85	23749.8	C/T	A	G	100	-1.71648	0.0192097
	4	41924482	rs10003928:41924482:G:C	24723	81097.1	G/C	G	G	18	-0.0144721	0.967226
	4	41924490	rs75152672:41924490:T:G	583.014	1396.88	T/G	C	T	10	-0.685401	0.206347
	4	41924713	rs115934076:41924713:A:C	622.719	1730.75	A/C	C	T	11	-0.740132	0.181915
	4	41924736	rs77378361:41924736:C:T	4305.57	24723	C/T	G	C	6	-0.0136658	0.969023
	4	41924787	rs10004214:41924787:G:A	24723	81097.1	G/A	C	T	21	-0.0144721	0.967226
	4	41925094	rs144105511:41925094:A:G	150.722	10871.1	A/G	C	T	3	-0.671336	0.21314
	4	41925736	rs115713644:41925736:G:A	568.862	2484.52	G/A	T	T	3	-0.0392861	0.913511
	4	41925752	rs114610977:41925752:C:T	3741.17	12692.1	C/T	G	C	18	-0.223651	0.597515
	4	41925840	rs73153211:41925840:G:A	8499.12	27376.6	G/A	C	G	32	-0.173138	0.671216
	4	41926140	rs80205422:41926140:T:C	24723	81097.1	T/C	C	T	18	-0.0144721	0.967226
	4	41926257	rs116254218:41926257:G:A	1199.25	1931.54	G/A	G	G	6	-0.122767	0.75376
	4	41926368	rs16853762:41926368:G:C	24723	81097.1	G/C	T	A	17	-0.0144721	0.967226
	4	41926425	rs79427301:41926425:C:T	31788	81097.1	T/C	C	A	196	-0.789812	0.162251
	4	41926458	rs114502872:41926458:C:T	4305.57	24723	C/T	T	C	6	-0.0136658	0.969023
	4	41926702	rs58495189:41926702:G:A	8499.12	27376.6	G/A	C	G	36	-0.173138	0.671216
	4	41926821	rs113945045:41926821:A:G	4289.69	24723	A/G	C	G	12	-0.0740982	0.843144
	4	41927012	rs113371804:41927012:G:T	386.61	717.672	G/T	G	T	7	-0.707392	0.196159
	4	41927160	rs111359181:41927160:G:C	24723	81097.1	G/C	G	A	18	-0.0144721	0.967226
	4	41927355	rs114253025:41927355:G:A	841.075	1199.25	G/A	A	A	5	-0.107706	0.780358
	4	41927787	rs56017324:41927787:T:C	8104.79	12919	T/C	T	G	31	-0.23961	0.575957
	4	41927816	rs116573790:41927816:G:A	1639.97	6653.05	G/A	T	G	6	-0.0686853	0.853719
	4	41928334	rs73153215:41928334:G:T	424.174	1563.44	G/T	T	C	9	-0.967218	0.107841
	4	41928546	rs114674162:41928546:C:T	1639.97	6653.05	C/T	G	G	6	-0.0686853	0.853719
	4	41928551	rs77687919:41928551:T:C	165.727	14214.4	T/C	A	G	3	0	1
	4	41928623	rs146652539:41928623:A:G	29818.5	83194.7	G/A	C	T	202	-0.959562	0.109758
	4	41928661	4:41928661:T:A	2419.39	7173.64	T/A	A	T	22	-0.80834	0.155475
	4	41928662	4:41928662:T:A	2419.39	7173.64	T/A	T	A	23	-0.80834	0.155475
	4	41928833	rs112797190:41928833:G:A	13335.4	83194.7	G/A	A	G	12	-0.0196348	0.955796
	4	41929259	rs116740560:41929259:A:G	195.627	14113.1	A/G	C	C	3	-0.339473	0.457643
	4	41929891	rs73810436:41929891:T:C	9591.5	20118.2	C/T	T	T	104	-1.91056	0.0122868
	4	41929926	rs140819100:41929926:A:G	265.424	2192.48	A/G	A	G	3	-0.161743	0.68906
	4	41929931	rs113039551:41929931:T:C	13335.4	83194.7	T/C	T	C	12	-0.0196348	0.955796
	4	41930017	rs114236341:41930017:T:C	11049	17506.4	T/C	G	G	24	-0.125866	0.7484
	4	41930354	rs79037855:41930354:A:C	3436.55	13335.4	A/C	T	T	6	-0.0318044	0.929385
	4	41930732	rs11933062:41930732:T:C	13335.4	83194.7	T/C	A	A	18	-0.0196348	0.955796
	4	41930811	rs61008470:41930811:A:T	1798.01	6178.52	A/T	G	C	23	-0.912968	0.122189
	4	41930912	rs149357123:41930912:T:C	3436.55	13335.4	T/C	G	A	6	-0.0318044	0.929385
	4	41931002	rs144714353:41931002:C:T	528.897	7173.64	C/T	T	T	5	-0.215111	0.609381
	4	41931176	rs28584215:41931176:A:T	16101	30830	A/T	T	A	65	-0.380315	0.416567
	4	41931449	rs73810437:41931449:G:A	6236.8	11718.5	G/A	T	T	30	-0.34845	0.448281
	4	41931510	rs16853766:41931510:A:C	26863.2	37956.2	A/C	A	A	18	-0.0144721	0.967226
	4	41931744	rs74864834:41931744:G:A	10428.7	26863.2	G/A	G	T	12	-0.03224	0.928453
	4	41931781	rs13122139:41931781:A:G	461.331	1865.39	A/G	C	G	3	-0.0602798	0.870403
	4	41931948	rs138999901:41931948:T:C	143.786	11718.5	T/C	T	T	3	-0.789818	0.162249
	4	41932141	rs112077861:41932141:G:A	10428.7	26863.2	G/A	G	T	12	-0.03224	0.928453
	4	41932157	rs111685930:41932157:C:A	10428.7	26863.2	C/A	A	C	12	-0.03224	0.928453
	4	41932560	rs56024270:41932560:A:G	23490.7	37956.2	G/A	G	A	139	-1.09537	0.0802842
	4	41932708	rs55801843:41932708:C:T	5370.98	23490.7	T/C	C	A	104	-2.70823	0.00195781
	4	41932725	rs116426324:41932725:C:T	2383.36	7699.9	C/T	C	G	22	-0.393804	0.403828
	4	41933007	rs141338309:41933007:T:C	2288.1	6625.08	T/C	A	A	6	-0.0487214	0.893879
	4	41933385	rs115786525:41933385:G:A	10428.7	26863.2	G/A	C	A	15	-0.03224	0.928453
	4	41933626	rs4861151:41933626:A:G	30923.8	91812.6	A/G	C	A	84	-0.070913	0.849351
	4	41933957	rs77204244:41933957:C:T	24643.2	67502.8	T/C	G	G	206	-1.13146	0.0738822
	4	41934089	rs115342081:41934089:A:G	3806.02	22956.6	A/G	C	G	6	-0.0205964	0.953682
	4	41934762	rs138215235:41934762:C:T	2450.44	6776.55	C/T	A	G	6	-0.0381914	0.915817
	4	41934912	rs55768835:41934912:A:T	1618.71	5833.21	A/T	G	G	23	-0.828473	0.148432
	4	41935229	rs146092488:41935229:A:T	1787.61	11606.3	A/T	A	A	4	-0.0219716	0.950667
	4	41935345	rs73810438:41935345:A:G	7995.37	13085.8	A/G	G	A	31	-0.323734	0.474533
	4	41935346	rs73810439:41935346:A:G	7995.37	13085.8	A/G	A	A	31	-0.323734	0.474533
	4	41935659	rs142158933:41935659:G:T	2450.44	6776.55	G/T	G	T	6	-0.0381914	0.915817
	4	41936704	rs142508275:41936704:A:G	1787.61	11606.3	A/G	C	T	4	-0.0219716	0.950667
	4	41936771	rs114347061:41936771:C:T	3806.02	22956.6	C/T	C	T	6	-0.0205964	0.953682
	4	41936862	rs111983197:41936862:A:C	24643.2	67502.8	C/A	A	A	199	-1.13146	0.0738822
	4	41936863	rs79121617:41936863:C:A	24643.2	67502.8	A/C	C	G	199	-1.13146	0.0738822
	4	41936964	rs139468935:41936964:C:T	655.394	2450.44	C/T	T	A	5	-0.197508	0.634588
	4	41937100	rs16853771:41937100:G:T	5833.21	7995.37	G/T	C	C	30	-0.392362	0.405171
	4	41937194	rs41265679:41937194:T:C	3806.02	22956.6	T/C	G	T	6	-0.0205964	0.953682
	4	41937212	rs184097367:41937212:A:G	1589.95	13085.8	A/G	C	C	6	-0.0775239	0.83652
	4	41937458	rs41265681:41937458:C:T	3806.02	22956.6	C/T	T	T	6	-0.0205964	0.953682
	4	41937687	rs77918098:41937687:G:C	22956.6	67502.8	G/C	G	G	15	-0.00118945	0.997265
	4	41938243	rs146992942:41938243:C:A	166.453	11606.3	C/A	T	A	3	-0.49767	0.317929
	4	41938454	rs149124701:41938454:G:A	22956.6	67502.8	G/A	G	G	8	-0.00118945	0.997265
	4	41938537	rs6814631:41938537:G:A	3162.45	16490	G/A	G	T	32	-0.590706	0.256622
	4	41938664	rs113121354:41938664:C:G	22956.6	67502.8	C/G	G	T	15	-0.00118945	0.997265
	4	41938672	rs79603853:41938672:C:T	414.611	794.92	C/T	G	T	4	-0.169422	0.676983
	4	41938748	rs73153224:41938748:G:C	25314.7	37478	C/G	T	C	137	-0.867858	0.135563
	4	41938998	rs114400763:41938998:A:G	3247.46	16303.1	A/G	A	G	6	-0.028786	0.935867
	4	41939221	rs145036230:41939221:C:A	163.776	25660.1	C/A	A	C	3	-0.594601	0.254331
	4	41939311	rs181483176:41939311:G:T	291.294	6743.92	G/T	A	T	3	-0.134024	0.734473
	4	41939617	rs61302665:41939617:T:C	2921.19	19757.9	T/C	C	A	32	-0.755337	0.175656
	4	41939795	rs74897415:41939795:C:A	37478	73188.6	A/C	A	A	199	-0.865808	0.136205
	4	41940132	rs16853775:41940132:C:A	9414.74	25314.7	A/C	C	A	104	-1.91056	0.0122868
	4	41940464	rs146377754:41940464:A:C	411.23	2383.18	A/C	A	A	5	-0.293322	0.508953
	4	41940576	rs16853777:41940576:G:A	25314.7	37478	A/G	T	A	137	-0.867858	0.135563
	4	41940767	rs138321780:41940767:A:G	313.326	707.575	A/G	T	T	4	-0.257259	0.55302
	4	41940843	rs113134875:41940843:C:A	37478	73188.6	A/C	T	A	199	-0.865808	0.136205
	4	41941247	rs115287557:41941247:T:G	163.776	25660.1	T/G	T	T	3	-0.594601	0.254331
	4	41941508	rs75529279:41941508:C:T	37478	73188.6	T/C	T	G	199	-0.865808	0.136205
	4	41941737	rs116509699:41941737:G:C	3247.46	16303.1	G/C	A	T	6	-0.028786	0.935867
	4	41942297	rs148604901:41942297:T:C	411.23	2383.18	T/C	G	A	5	-0.293322	0.508953
	4	41942718	rs7685973:41942718:C:T	2921.19	19757.9	C/T	T	G	32	-0.755337	0.175656
	4	41943101	rs115534045:41943101:T:A	6743.92	19923.6	T/A	A	A	4	-0.00432351	0.990094
	4	41943318	rs115833521:41943318:G:T	2453.86	7748.54	G/T	T	T	6	-0.0415658	0.908729
	4	41943754	rs184184219:41943754:A:G	380.004	850.963	A/G	T	A	6	-0.494873	0.319983
	4	41943880	rs114149299:41943880:T:C	25660.1	73188.6	T/C	C	T	15	-0.00507105	0.988391
	4	41944024	rs1983137:41944024:T:C	1481.66	6123.55	T/C	C	C	17	-0.593871	0.254759
	4	41944386	rs35386301:41944386:A:G	2921.19	19757.9	A/G	T	T	32	-0.755337	0.175656
	4	41944387	rs116410272:41944387:T:C	707.575	1439.92	T/C	A	A	6	-0.225229	0.595348
	4	41944472	rs115926625:41944472:A:G	5952.64	11604.6	A/G	A	A	6	-0.01585	0.964162
	4	41944987	rs73153233:41944987:G:T	270.474	635.608	G/T	T	G	7	-1.07608	0.0839305
	4	41945059	rs7681854:41945059:A:G	24812.1	38339.6	A/G	A	G	63	-0.175268	0.667932
	4	41945270	rs7682264:41945270:A:G	4859.59	7130.08	G/A	C	G	98	-2.96661	0.00107992
	4	41945292	rs112323673:41945292:A:G	23546.3	69187.4	A/G	C	G	15	-0.0158587	0.964143
	4	41945537	rs113947776:41945537:T:C	38339.6	69187.4	C/T	T	G	199	-0.865808	0.136205
	4	41945637	rs79756322:41945637:A:G	1168.67	3811.17	A/G	T	A	17	-0.929349	0.117666
	4	41945813	rs116070412:41945813:T:C	2742.84	14170.6	T/C	A	A	6	-0.0381914	0.915817
	4	41946013	rs74999505:41946013:A:G	18442.7	26196.7	A/G	T	G	31	-0.173138	0.671216
	4	41946092	rs7688483:41946092:A:T	26196.7	38339.6	T/A	C	G	137	-0.518255	0.303211
	4	41946245	rs148128259:41946245:T:C	6752.59	18442.7	T/C	C	T	8	-0.0271837	0.939326
	4	41946589	4:41946589:T:C	1088.23	3665.42	T/C	G	A	6	-0.1518	0.705018
	4	41946652	rs57752389:41946652:A:G	2182.23	6805.3	A/G	T	T	23	-0.666563	0.215495
	4	41947130	rs191315395:41947130:G:T	18442.7	26196.7	G/T	G	A	32	-0.173138	0.671216
	4	41947131	4:41947131:A:G	18442.7	26196.7	A/G	G	A	32	-0.173138	0.671216
	4	41947136	rs6826818:41947136:G:A	18442.7	26196.7	G/A	T	T	32	-0.173138	0.671216
	4	41947302	rs181203989:41947302:C:G	259.307	5952.64	C/G	G	C	3	-0.158466	0.694279
	4	41947564	rs112533993:41947564:A:G	38339.6	69187.4	G/A	A	A	199	-0.865808	0.136205
	4	41947592	rs77719687:41947592:T:C	14170.6	18442.7	T/C	A	G	23	-0.125866	0.7484
	4	41947923	rs111428652:41947923:A:G	38339.6	69187.4	G/A	A	G	199	-0.865808	0.136205
	4	41948014	rs112453332:41948014:G:C	4012.05	24812.1	G/C	A	G	32	-0.538153	0.289632
	4	41948033	rs73153239:41948033:T:C	1398.76	4012.05	T/C	T	C	26	-1.25556	0.0555188
	4	41948064	rs115871751:41948064:T:A	3658.62	20601.2	T/A	A	A	7	-0.028786	0.935867
	4	41948115	4:41948115:G:A	188.863	5952.64	G/A	C	T	3	-0.374258	0.422418
	4	41948273	rs73153240:41948273:G:A	4012.05	24812.1	G/A	T	C	32	-0.538153	0.289632
	4	41948838	rs55942263:41948838:G:A	7130.08	26196.7	A/G	A	A	105	-2.17625	0.00666423
	4	41949033	rs113264631:41949033:G:T	38339.6	69187.4	T/G	A	C	199	-0.865808	0.136205
	4	41949218	rs187811083:41949218:G:A	188.863	5952.64	G/A	C	C	3	-0.374258	0.422418
	4	41949328	rs74865909:41949328:C:T	2383.39	4859.59	C/T	C	A	29	-0.84996	0.141267
	4	41949483	rs116016301:41949483:C:A	2742.84	14170.6	C/A	G	G	6	-0.0381914	0.915817
	4	41949501	rs148654938:41949501:A:G	259.307	5952.64	A/G	A	T	3	-0.158466	0.694279
	4	41949530	rs6831437:41949530:A:G	7130.08	26196.7	G/A	C	T	104	-2.17625	0.00666423
	4	41950142	rs143574571:41950142:A:G	258.87	2742.84	A/G	C	T	3	-0.161743	0.68906
	4	41950380	rs112563515:41950380:T:A	23546.3	69187.4	T/A	T	G	15	-0.0158587	0.964143
	4	41950384	rs75622231:41950384:T:A	1168.67	3811.17	T/A	G	C	17	-0.929349	0.117666
	4	41950489	rs77392336:41950489:A:T	23546.3	69187.4	A/T	T	A	15	-0.0158587	0.964143
	4	41950498	rs74454866:41950498:G:A	38339.6	69187.4	A/G	T	A	199	-0.865808	0.136205
	4	41950689	rs74595478:41950689:A:G	23546.3	69187.4	A/G	T	A	15	-0.0158587	0.964143
	4	41950956	rs112981097:41950956:T:C	11604.6	23546.3	T/C	A	A	4	-0.0118202	0.97315
	4	41951250	rs3804186:41951250:T:C	26196.7	38339.6	C/T	C	T	130	-0.518255	0.303211
	4	41951284	rs115391890:41951284:T:G	2899.29	6805.3	T/G	A	G	7	-0.0457395	0.900037
	4	41951298	rs143358480:41951298:G:A	2690.79	6752.59	G/A	C	C	6	-0.0415658	0.908729
	4	41951794	rs77794973:41951794:A:G	23546.3	69187.4	A/G	T	C	15	-0.0158587	0.964143
	4	41953118	rs10034747:41953118:A:G	1253.91	7130.08	A/G	C	C	6	-0.111911	0.772839
	4	41953142	rs73153247:41953142:G:A	24812.1	38339.6	G/A	C	A	55	-0.175268	0.667932
	4	41953276	rs111900965:41953276:T:C	23546.3	69187.4	T/C	T	C	15	-0.0158587	0.964143
	4	41953606	rs16853795:41953606:G:A	1168.67	3811.17	G/A	A	T	18	-0.929349	0.117666
	4	41953805	rs115082368:41953805:C:G	289.766	1298.38	C/G	T	T	5	-0.473777	0.33591
	4	41954174	rs16853799:41954174:A:G	7130.08	26196.7	G/A	A	T	104	-2.17625	0.00666423
	4	41954273	rs139480757:41954273:C:T	258.87	2742.84	C/T	G	A	3	-0.161743	0.68906
	4	41954958	rs115255657:41954958:C:T	289.766	1298.38	C/T	A	T	5	-0.473777	0.33591
	4	41955074	rs151058173:41955074:T:A	3811.17	14170.6	T/A	A	C	18	-0.223651	0.597515
	4	41955248	rs16853805:41955248:T:C	7130.08	26196.7	C/T	G	A	104	-2.17625	0.00666423
	4	41955278	rs79570052:41955278:A:G	3811.17	14170.6	A/G	G	A	18	-0.223651	0.597515
	4	41955297	rs116183240:41955297:C:G	3811.17	14170.6	C/G	T	C	18	-0.223651	0.597515
	4	41955403	rs2135752:41955403:C:T	6805.3	20838.1	C/T	G	G	30	-0.306056	0.494247
	4	41955492	rs147919558:41955492:C:T	259.307	5952.64	C/T	A	T	3	-0.158466	0.694279
	4	41955519	rs2135751:41955519:A:G	2899.29	6805.3	A/G	T	T	7	-0.0457395	0.900037
	4	41955669	rs114782843:41955669:T:C	3811.17	14170.6	T/C	A	T	18	-0.223651	0.597515
	4	41955683	rs2174729:41955683:G:A	32506.8	61887.9	A/G	A	T	152	-0.302388	0.498439
	4	41956251	rs6852659:41956251:G:A	3521.74	21881.7	G/A	A	C	32	-0.644448	0.226752
	4	41956255	rs6835667:41956255:T:C	3521.74	21881.7	T/C	T	A	32	-0.644448	0.226752
	4	41956313	rs6830514:41956313:A:G	3521.74	21881.7	A/G	A	T	32	-0.644448	0.226752
	4	41956464	rs111321215:41956464:G:A	16155.9	32506.8	G/A	A	T	15	-0.0158587	0.964143
	4	41956947	rs16853812:41956947:G:A	997.417	4050.76	G/A	T	A	17	-0.896871	0.126803
	4	41957239	rs116751306:41957239:T:C	3799.39	9426.18	T/C	T	A	6	-0.0205964	0.953682
	4	41957431	rs11934922:41957431:A:G	25780.4	70573.4	G/A	C	T	199	-1.87358	0.0133789
	4	41957982	rs116070757:41957982:G:C	20284.7	46632.6	G/C	A	A	13	-0.0071835	0.983595
	4	41957994	rs56187334:41957994:G:T	22246.9	25952.6	G/T	T	T	69	-0.246126	0.56738
	4	41958125	rs368797988:41958125:G:T	304.109	12783.9	G/T	A	C	3	-0.107483	0.780759
	4	41958235	rs146213376:41958235:G:C	2529.64	4288.74	G/C	G	T	4	-0.0115426	0.973772
	4	41958372	rs724633:41958372:C:T	341.204	1238.44	C/T	A	A	3	-0.0766966	0.838115
	4	41959628	rs79420956:41959628:T:A	12783.9	22246.9	T/A	T	A	15	-0.0170478	0.961506
	4	41959839	rs146026484:41959839:G:A	304.109	12783.9	G/A	C	G	3	-0.107483	0.780759
	4	41960134	rs112895928:41960134:A:G	12783.9	22246.9	A/G	C	A	15	-0.0170478	0.961506
	4	41960272	rs74928282:41960272:C:G	6732.01	15404.5	C/G	C	A	32	-0.341744	0.455256
	4	41960341	rs16853815:41960341:T:C	40485.7	60550	T/C	C	G	77	-0.0585774	0.873821
	4	41960506	rs145216643:41960506:C:G	178.516	18318.2	C/G	T	C	3	-0.413304	0.386097
	4	41960607	rs16853817:41960607:C:T	17049.6	40485.7	C/T	A	T	62	-0.449559	0.355174
	4	41960626	rs80204308:41960626:A:T	3671.89	17049.6	A/T	A	G	32	-0.755337	0.175656
	4	41960871	rs142301558:41960871:G:A	1174.03	3028.25	G/A	C	T	5	-0.0689991	0.853102
	4	41961141	rs114111539:41961141:C:T	178.516	18318.2	C/T	C	G	3	-0.413304	0.386097
	4	41962491	rs1043343:41962491:C:A	22711	60550	A/C	T	A	137	-0.527741	0.29666
	4	41963130	rs11936666:41963130:T:G	21302.5	40485.7	T/G	T	A	15	-0.00983524	0.977608
	4	41963248	rs11930982:41963248:C:T	286.591	15534.7	C/T	T	C	6	-0.128379	0.744082
	4	41963523	rs116481778:41963523:G:A	178.516	18318.2	G/A	T	G	3	-0.413304	0.386097
	4	41963669	rs9994023:41963669:C:T	978.313	22711	C/T	A	G	6	-0.1518	0.705018
	4	41963745	rs16853828:41963745:C:T	3671.89	17049.6	C/T	A	G	32	-0.755337	0.175656
	4	41963814	rs11940004:41963814:G:C	22711	60550	C/G	T	T	137	-0.527741	0.29666
	4	41964244	rs73810446:41964244:T:A	1776.44	7711.46	T/A	T	A	23	-0.787086	0.163273
	4	41964337	rs17445354:41964337:A:G	2188.45	4893.54	A/G	A	G	9	-0.135676	0.731685
	4	41964461	rs137957807:41964461:G:A	286.591	15534.7	G/A	T	A	3	-0.128379	0.744082
	4	41964777	rs142540002:41964777:T:C	5015.47	9688.48	T/C	A	C	4	-0.00506363	0.988408
	4	41964950	rs76391010:41964950:T:A	16747.9	37917.9	T/A	A	T	15	-0.0158587	0.964143
	4	41965056	rs58154942:41965056:T:G	8232.3	25783	T/G	C	A	63	-0.803445	0.157237
	4	41965136	rs11942311:41965136:G:A	6313.46	14641.1	A/G	A	T	98	-2.20339	0.00626051
	4	41967045	rs111415556:41967045:G:A	16747.9	37917.9	G/A	G	T	15	-0.0158587	0.964143
	4	41967075	rs56209272:41967075:G:A	8232.3	25783	G/A	C	C	65	-0.803445	0.157237
	4	41967291	rs116566140:41967291:G:A	1019.34	2398.95	G/A	A	T	5	-0.08352	0.825049
	4	41967579	rs116518154:41967579:A:G	2161.84	14297	A/G	T	T	6	-0.0524505	0.886236
	4	41967674	rs76444229:41967674:C:T	16747.9	37917.9	C/T	A	G	15	-0.0158587	0.964143
	4	41967710	rs115012383:41967710:C:T	3974.84	10155.8	C/T	G	T	6	-0.018159	0.959049
	4	41967773	rs149191750:41967773:A:G	2753.33	8008.68	A/G	C	C	6	-0.0349471	0.922684
	4	41967894	rs77924853:41967894:G:C	10155.8	16747.9	G/C	G	A	8	-0.0103475	0.976456
	4	41968209	rs73153272:41968209:A:G	8232.3	25783	A/G	A	C	63	-0.803445	0.157237
	4	41968445	rs151329641:41968445:C:T	278.63	5015.47	C/T	A	A	3	-0.155222	0.699484
	4	41968500	rs115045819:41968500:C:T	2398.95	8232.3	C/T	T	G	7	-0.0643891	0.862206
	4	41968992	rs76325200:41968992:A:C	25641.2	37993.1	C/A	A	C	191	-1.5413	0.0287541
	4	41969083	rs113371246:41969083:T:C	37993.1	85410.8	C/T	G	A	193	-0.746196	0.179392
	4	41969227	rs9995828:41969227:C:T	1554.62	12567.7	C/T	A	G	7	-0.0800768	0.831617
	4	41969391	rs114553036:41969391:T:A	37993.1	85410.8	A/T	G	T	182	-0.746196	0.179392
	4	41970020	rs7666665:41970020:C:T	541.709	1916.37	C/T	T	A	11	-0.868959	0.13522
	4	41970066	rs113700697:41970066:A:G	1400.2	3035.3	A/G	C	G	26	-1.05028	0.0890677
	4	41970593	rs112888353:41970593:G:C	12465.4	19444.2	C/G	G	C	172	-4.91957	1.20346e-05
	4	41970830	rs116825188:41970830:T:G	4405.96	22357.5	T/G	T	G	6	-0.01585	0.964162
	4	41970883	rs114498769:41970883:A:G	37993.1	85410.8	G/A	C	T	194	-0.746196	0.179392
	4	41971172	rs144583103:41971172:G:A	1554.62	12567.7	G/A	A	A	7	-0.0800768	0.831617
	4	41971427	rs148067505:41971427:C:A	22357.5	85410.8	C/A	C	C	20	-0.0180419	0.959308
	4	41971617	rs113210489:41971617:T:A	17426.6	24879.7	A/T	G	C	172	-1.60398	0.0248897
	4	41971657	rs142994501:41971657:A:G	1856.77	14866.6	A/G	C	T	6	-0.0563174	0.87838
	4	41971733	rs147467783:41971733:G:A	639.012	16131.5	G/A	A	C	7	-0.318852	0.479897
	4	41971816	rs139883129:41971816:T:C	29940.5	82153.5	C/T	A	G	194	-0.746196	0.179392
	4	41972192	rs116314867:41972192:G:C	408.482	987.709	G/C	T	T	3	-0.0619759	0.86701
	4	41972230	rs143887503:41972230:T:C	14866.6	82153.5	T/C	G	C	20	-0.0415324	0.908798
	4	41972962	rs16853840:41972962:C:T	14866.6	82153.5	C/T	C	C	20	-0.0415324	0.908798
	4	41973460	rs2581457:41973460:C:T	626.28	1206.53	T/C	A	G	8	-0.424106	0.376612
	4	41973483	rs73153278:41973483:C:T	3418.27	7321.64	C/T	A	A	49	-1.2581	0.055195
	4	41973686	rs113395041:41973686:C:T	5574.56	29940.5	C/T	G	C	8	-0.0313784	0.930297
	4	41974138	rs77826671:41974138:T:A	29940.5	82153.5	A/T	G	C	194	-0.746196	0.179392
	4	41974360	rs115615353:41974360:A:G	2002.29	16131.5	A/G	T	T	7	-0.0746868	0.842002
	4	41974362	rs143985617:41974362:A:G	190.614	10995.8	A/G	T	A	3	-0.374258	0.422418
	4	41974914	rs56177174:41974914:T:A	2695.01	14784.4	T/A	T	T	22	-0.445063	0.35887
	4	41974935	rs6447119:41974935:T:C	9698.9	14670.7	C/T	T	G	122	-2.58036	0.00262809
	4	41975198	rs144645508:41975198:C:T	272.619	3729.82	C/T	G	C	3	-0.139821	0.724735
	4	41975257	rs4593170:41975257:T:A	987.123	2024.03	T/A	A	G	4	-0.0523851	0.88637
	4	41975475	rs4536969:41975475:G:T	14866.6	82153.5	G/T	T	G	20	-0.0415324	0.908798
	4	41975561	rs4423908:41975561:G:T	29940.5	82153.5	T/G	C	G	194	-0.746196	0.179392
	4	41975902	rs138082131:41975902:G:A	190.614	10995.8	G/A	A	T	3	-0.374258	0.422418
	4	41975981	rs115235425:41975981:C:T	1571.08	2434.62	C/T	G	G	23	-0.484209	0.327937
	4	41976129	rs2660344:41976129:A:G	2697.62	7321.64	A/G	C	C	26	-0.475695	0.33443
	4	41976207	rs2581458:41976207:G:T	13424.7	18853	T/G	G	A	122	-1.71115	0.0194469
	4	41976267	rs146154059:41976267:T:A	1553.67	4752.78	T/A	G	A	6	-0.0603663	0.870229
	4	41976316	rs73153281:41976316:G:A	316.916	749.534	G/A	C	T	9	-1.25122	0.0560764
	4	41976437	rs116738239:41976437:T:C	233.077	749.534	T/C	A	A	3	-0.197676	0.634343
	4	41976721	rs114549667:41976721:G:T	185.099	3363	G/T	T	A	3	-0.381707	0.415234
	4	41977276	rs111418949:41977276:A:G	14055.9	32231.2	A/G	A	T	23	-0.0457611	0.899993
	4	41977766	rs2660343:41977766:G:A	4879.33	18853	G/A	A	T	25	-0.272656	0.533758
	4	41977804	rs2660342:41977804:A:G	6393.15	13424.7	G/A	T	T	125	-2.97714	0.00105405
	4	41978107	rs2581459:41978107:A:T	4879.33	18853	A/T	G	T	25	-0.272656	0.533758
	4	41979845	rs2660341:41979845:G:C	19620.3	31294	C/G	C	T	166	-1.43692	0.0365662
	4	41980037	rs17445410:41980037:T:C	12299.3	19335.3	T/C	A	G	14	-0.0353244	0.921883
	4	41980120	rs2581460:41980120:C:G	2470.06	12299.3	C/G	T	T	8	-0.0927645	0.807673
	4	41980491	4:41980491:A:G	235.395	826.961	A/G	G	C	3	-0.222278	0.599407
	4	41980704	rs2660340:41980704:C:T	31523.4	48310.3	C/T	C	G	56	-0.0295132	0.934301
	4	41980792	rs28727410:41980792:C:A	983.561	8897.91	C/A	G	C	7	-0.186585	0.650751
	4	41981004	rs2660339:41981004:C:T	30325.4	48310.3	T/C	T	A	158	-0.770263	0.169722
	4	41981366	rs2581461:41981366:T:C	2004.81	20543.1	T/C	A	T	7	-0.0913723	0.810266
	4	41981388	rs116424099:41981388:C:T	373.354	1719	C/T	T	C	6	-0.484139	0.32799
	4	41981595	rs75000658:41981595:C:T	983.561	8897.91	C/T	C	T	7	-0.186585	0.650751
	4	41981742	rs937866:41981742:T:C	2004.81	20543.1	T/C	C	T	7	-0.0913723	0.810266
	4	41981901	rs115290791:41981901:G:T	283.626	5598.05	G/T	A	T	3	-0.134024	0.734473
	4	41981950	rs115337316:41981950:T:A	3684.12	20543.1	T/A	A	C	6	-0.028786	0.935867
	4	41982082	rs114270303:41982082:G:A	983.561	8897.91	G/A	G	G	7	-0.186585	0.650751
	4	41982152	rs114613194:41982152:C:T	3684.12	20543.1	C/T	T	C	9	-0.028786	0.935867
	4	41982435	rs115368460:41982435:T:G	11242.1	30325.4	T/G	G	G	16	-0.0579641	0.875056
	4	41982500	rs1466979:41982500:A:C	31523.4	48310.3	A/C	T	G	57	-0.0295132	0.934301
	4	41982577	rs76529210:41982577:A:G	8676.05	16166.7	A/G	T	T	25	-0.192306	0.642235
	4	41983200	rs138395226:41983200:G:A	8071.38	23761.5	G/A	C	C	25	-0.163114	0.686888
	4	41983511	rs113531958:41983511:A:T	1312	10643.5	A/T	G	C	7	-0.142302	0.720606
	4	41983625	rs78966744:41983625:G:A	1312	10643.5	G/A	A	T	7	-0.142302	0.720606
	4	41984118	rs2660320:41984118:C:T	16265.9	24097.8	C/T	G	C	25	-0.0644041	0.862176
	4	41985101	rs2660332:41985101:A:G	24097.8	37923.4	A/G	T	T	26	-0.016361	0.963028
	4	41985478	rs2660334:41985478:A:G	625.231	6186.55	G/A	C	G	8	-0.488971	0.324361
	4	41985689	rs2660335:41985689:C:T	24097.8	37923.4	C/T	T	C	27	-0.016361	0.963028
	4	41985787	rs149897467:41985787:G:A	144.878	10643.5	G/A	T	T	3	-0.671336	0.21314
	4	41986088	rs76330961:41986088:T:C	11216.1	16265.9	T/C	G	A	11	-0.0131435	0.970189
	4	41986584	rs78170005:41986584:G:C	8071.38	23761.5	G/C	T	A	21	-0.163114	0.686888
	4	41986792	rs16853848:41986792:A:G	237.041	488.686	A/G	T	G	4	-0.439387	0.363591
	4	41986857	rs2581439:41986857:A:G	16497.7	55187.1	G/A	T	T	166	-1.72389	0.0188847
	4	41986955	rs144441211:41986955:C:T	198.345	13308.5	C/T	T	T	3	-0.34611	0.450703
	4	41987494	rs147849863:41987494:A:G	3190.08	20442	A/G	C	T	8	-0.0674076	0.856234
	4	41987892	rs2581438:41987892:G:A	10535.2	16555.3	A/G	G	C	147	-3.32341	0.000474887
	4	41988115	rs140458634:41988115:T:C	247.622	9313.79	T/C	G	T	3	-0.175408	0.667716
	4	41988585	rs16853854:41988585:G:A	4074.06	24597.2	G/A	T	T	10	-0.0730231	0.845234
	4	41988888	rs76637141:41988888:G:A	9313.79	35753.4	G/A	T	G	21	-0.140202	0.724099
	4	41989017	rs2581437:41989017:G:A	24597.2	35753.4	A/G	T	C	166	-1.43692	0.0365662
	4	41989141	rs17529912:41989141:C:T	45972.6	115162	T/C	A	G	195	-0.767393	0.170847
	4	41989287	rs55973276:41989287:C:T	11133.6	28445	C/T	A	C	11	-0.016247	0.963281
	4	41989570	rs115331203:41989570:A:G	1629.35	3069.35	A/G	C	A	6	-0.0644716	0.862042
	4	41989578	rs57720944:41989578:C:G	28445	115162	C/G	T	T	19	-0.00844346	0.980746
	4	41989734	rs55716948:41989734:C:T	3655.19	11133.6	C/T	C	A	10	-0.0730231	0.845234
	4	41989815	rs2660348:41989815:T:C	8331.69	14558	C/T	T	T	16	-0.0579641	0.875056
	4	41990126	rs114461104:41990126:A:G	1629.35	3069.35	A/G	T	T	6	-0.0644716	0.862042
	4	41990277	rs2581436:41990277:A:C	955.301	8331.69	C/A	C	T	8	-0.306651	0.49357
	4	41990290	rs2581435:41990290:C:T	6974.63	24680.7	C/T	T	C	26	-0.238761	0.577084
	4	41990728	rs80219310:41990728:G:A	7540.97	23478.7	G/A	A	G	21	-0.118505	0.761193
	4	41991003	rs17529933:41991003:T:C	11133.6	28445	T/C	A	G	11	-0.016247	0.963281
	4	41991024	rs17445501:41991024:A:G	28445	115162	A/G	C	A	19	-0.00844346	0.980746
	4	41991260	rs17445515:41991260:T:C	28445	115162	T/C	A	A	19	-0.00844346	0.980746
	4	41991463	rs17529947:41991463:A:G	28445	115162	A/G	A	A	19	-0.00844346	0.980746
	4	41991513	rs16853860:41991513:T:C	781.222	1532.98	T/C	T	A	11	-0.659014	0.219273
	4	41991669	rs147160444:41991669:A:C	475.957	934.351	A/C	C	T	9	-0.811792	0.154244
	4	41992458	rs16853864:41992458:G:A	28445	115162	G/A	G	C	19	-0.00844346	0.980746
	4	41992500	rs116721098:41992500:C:A	172.888	2292.9	C/A	C	T	3	-0.519577	0.302289
	4	41992677	rs2581434:41992677:C:G	23478.7	45972.6	G/C	C	G	168	-2.08548	0.00821334
	4	41992715	rs147121215:41992715:C:T	252.526	1068.31	C/T	T	C	4	-0.18627	0.651223
	4	41993034	rs11939714:41993034:G:T	241.296	7540.97	G/T	T	A	3	-0.197676	0.634343
	4	41993744	rs2581433:41993744:T:G	955.301	8331.69	G/T	T	G	8	-0.306651	0.49357
	4	41993961	rs17445536:41993961:C:G	28445	115162	C/G	A	A	19	-0.00844346	0.980746
	4	41994287	rs55678772:41994287:A:T	1122.32	3655.19	A/T	A	G	8	-0.234083	0.583334
	4	41994539	rs73810451:41994539:A:T	45972.6	115162	T/A	G	A	195	-0.767393	0.170847
	4	41994553	rs17445550:41994553:T:G	28445	115162	T/G	A	T	19	-0.00844346	0.980746
	4	41994645	rs2660346:41994645:C:T	23478.7	45972.6	T/C	A	C	168	-2.08548	0.00821334
	4	41994707	rs73810453:41994707:A:T	28445	115162	A/T	A	T	19	-0.00844346	0.980746
	4	41995288	rs74795820:41995288:A:G	999.519	1629.35	A/G	T	C	4	-0.0570628	0.876874
	4	41995635	rs6830050:41995635:G:A	28445	115162	G/A	G	T	19	-0.00844346	0.980746
	4	41995812	rs2660345:41995812:G:T	520.361	955.301	T/G	T	G	7	-0.424083	0.376632
	4	41995945	rs60210403:41995945:A:G	45972.6	115162	G/A	T	G	195	-0.767393	0.170847
	4	41996294	rs17445557:41996294:G:C	45972.6	115162	C/G	T	T	195	-0.767393	0.170847
	4	41996546	rs138342707:41996546:G:A	172.888	2292.9	G/A	A	A	3	-0.519577	0.302289
	4	41996600	rs17445564:41996600:A:C	28445	115162	A/C	T	T	19	-0.00844346	0.980746
	4	41996614	rs192602480:41996614:A:C	3731.8	28445	A/C	A	G	8	-0.0404778	0.911008
	4	41996967	rs17530003:41996967:A:T	28445	115162	A/T	C	T	20	-0.00844346	0.980746
	4	41997041	rs140308327:41997041:A:G	45972.6	115162	G/A	C	A	195	-0.767393	0.170847
	4	41997122	rs147384363:41997122:A:G	1428.03	4763.73	A/G	A	A	6	-0.0775239	0.83652
	4	41997153	rs189963552:41997153:T:C	172.888	2292.9	T/C	C	G	3	-0.519577	0.302289
	4	41997462	rs16853877:41997462:G:C	7540.97	23478.7	G/C	T	C	21	-0.118505	0.761193
	4	41997536	rs73810457:41997536:G:T	28445	115162	G/T	G	C	19	-0.00844346	0.980746
	4	41997556	rs73810459:41997556:G:A	28445	115162	G/A	A	T	19	-0.00844346	0.980746
	4	41997594	rs73153292:41997594:A:G	1326.32	4601.63	A/G	T	G	25	-1.13447	0.0733719
	4	41997774	rs79013480:41997774:T:C	11133.6	28445	T/C	C	A	11	-0.016247	0.963281
	4	41997882	rs56179953:41997882:A:T	11133.6	28445	A/T	C	T	11	-0.016247	0.963281
	4	41997914	rs139665246:41997914:A:G	1167.95	3350.45	A/G	G	C	10	-0.341317	0.455704
	4	41997978	rs116491652:41997978:C:G	631.432	2527.03	C/G	T	G	12	-0.782125	0.165149
	4	41998047	rs56119253:41998047:G:T	28445	115162	G/T	A	C	19	-0.00844346	0.980746
	4	41998204	rs80061467:41998204:C:G	11133.6	28445	C/G	C	T	11	-0.016247	0.963281
	4	41998390	rs6828328:41998390:G:A	45972.6	115162	A/G	C	T	195	-0.767393	0.170847
	4	41998435	rs73153294:41998435:G:A	3583.32	7129.26	G/A	G	C	50	-1.50554	0.0312219
	4	41998471	rs6828515:41998471:G:T	41248.3	119673	T/G	T	G	195	-0.767393	0.170847
	4	41998491	rs6811866:41998491:T:C	31806	119673	T/C	A	G	19	-0.00844346	0.980746
	4	41998517	rs190840213:41998517:A:G	505.78	1462.74	A/G	G	G	3	-0.0491212	0.893056
	4	41998789	rs185861926:41998789:G:A	363.653	4050.08	G/A	T	C	6	-0.47352	0.336109
	4	41999285	rs10517020:41999285:A:G	31806	119673	A/G	C	T	19	-0.00844346	0.980746
	4	41999302	rs115093211:41999302:G:T	4050.08	15794.3	G/T	A	G	8	-0.045419	0.900702
	4	41999363	rs73810463:41999363:T:C	15794.3	31806	T/C	G	T	9	-0.0075286	0.982814
	4	41999393	rs2581456:41999393:A:G	936.162	10124.2	G/A	T	A	8	-0.274576	0.531403
	4	41999474	rs116481445:41999474:G:A	1224.32	9617.83	G/A	G	C	16	-0.728304	0.186937
	4	41999555	rs145779300:41999555:G:T	232.559	559.211	G/T	A	T	4	-0.499757	0.316405
	4	41999975	rs7680399:41999975:C:T	31806	119673	C/T	A	G	19	-0.00844346	0.980746
	4	42000032	rs73810465:42000032:G:A	4431.55	26514.1	G/A	A	T	10	-0.08105	0.829755
	4	42000255	rs17445605:42000255:G:A	26514.1	118229	G/A	T	A	19	-0.0259353	0.94203
	4	42000276	rs146905568:42000276:C:T	299.283	7291	C/T	A	C	3	-0.122874	0.753574
	4	42000300	rs138630668:42000300:C:T	4005.23	9788.81	C/T	A	A	6	-0.0205964	0.953682
	4	42000646	rs57907482:42000646:G:A	26779.2	116319	G/A	T	A	19	-0.0162095	0.963364
	4	42001419	rs59196338:42001419:T:C	26779.2	116319	T/C	C	A	19	-0.0162095	0.963364
	4	42001596	rs79760226:42001596:A:G	978.848	7720.51	A/G	T	A	7	-0.210584	0.615766
	4	42001720	rs76435872:42001720:G:T	6567.93	13570.8	G/T	T	T	21	-0.212178	0.613511
	4	42001751	rs73810468:42001751:A:G	3492	21919.3	A/G	A	T	10	-0.0893998	0.813955
	4	42001788	rs4540084:42001788:A:C	31256.5	47738.1	A/C	C	C	26	-0.016361	0.963028
	4	42001809	rs73810469:42001809:T:C	26779.2	116319	T/C	T	G	19	-0.0162095	0.963364
	4	42001892	rs116167031:42001892:G:T	9788.81	23250.5	G/T	T	G	9	-0.0212334	0.952284
	4	42002185	rs2660331:42002185:A:G	31256.5	47738.1	A/G	A	A	26	-0.016361	0.963028
	4	42002208	rs17530044:42002208:A:G	26779.2	116319	A/G	A	A	19	-0.0162095	0.963364
	4	42002531	rs17445612:42002531:T:C	47738.1	116319	C/T	C	C	195	-0.767393	0.170847
	4	42002639	rs6857921:42002639:C:T	26779.2	116319	C/T	T	A	19	-0.0162095	0.963364
	4	42002995	rs76829284:42002995:A:T	6567.93	13570.8	A/T	T	G	25	-0.212178	0.613511
	4	42003133	rs2581455:42003133:G:A	7720.51	31256.5	G/A	T	A	15	-0.0868233	0.818798
	4	42003360	rs2581454:42003360:A:G	21637.6	47738.1	G/A	A	C	169	-3.40258	0.000395749
	4	42003383	rs2660330:42003383:T:C	31256.5	47738.1	T/C	A	T	26	-0.016361	0.963028
	4	42003671	rs1047626:42003671:A:G	7720.51	31256.5	A/G	C	T	15	-0.0868233	0.818798
	4	42003835	rs2581453:42003835:C:G	31256.5	47738.1	C/G	A	T	26	-0.016361	0.963028
	4	42004484	rs114862011:42004484:A:G	3204.27	16579.6	A/G	T	T	13	-0.140216	0.724076
	4	42004500	rs77660735:42004500:G:A	964.893	5417.16	G/A	T	T	6	-0.157937	0.695125
	4	42004978	rs2581452:42004978:C:T	28321.8	115285	T/C	A	A	177	-0.497656	0.317939
	4	42004979	rs150431987:42004979:A:C	3267.31	20493.6	A/C	T	C	8	-0.0674076	0.856234
	4	42005987	rs2660329:42005987:T:C	26055.7	115285	T/C	A	T	37	-0.0337213	0.925292
	4	42006057	rs2581451:42006057:C:T	3497.64	21497.7	C/T	A	C	8	-0.0505791	0.890063
	4	42006097	rs145298584:42006097:A:G	3267.31	20493.6	A/G	T	T	8	-0.0674076	0.856234
	4	42006106	rs114418612:42006106:C:T	1869.55	5308.1	C/T	T	G	6	-0.0730504	0.845181
	4	42006113	rs2660328:42006113:C:G	28321.8	115285	G/C	G	T	177	-0.497656	0.317939
	4	42006361	rs74551607:42006361:C:T	3204.27	16579.6	C/T	T	T	13	-0.140216	0.724076
	4	42006466	rs80031416:42006466:A:G	6867.78	20493.6	A/G	A	T	21	-0.163114	0.686888
	4	42006829	rs76928224:42006829:C:T	4989.94	20123.7	C/T	C	A	10	-0.065317	0.860366
	4	42006830	rs2581450:42006830:A:G	26055.7	115285	A/G	C	G	37	-0.0337213	0.925292
	4	42006883	4:42006883:C:A	964.893	5417.16	C/A	G	T	6	-0.157937	0.695125
	4	42007057	rs74402338:42007057:A:T	4989.94	20123.7	A/T	C	T	10	-0.065317	0.860366
	4	42007071	rs2660326:42007071:A:G	26055.7	115285	A/G	A	C	37	-0.0337213	0.925292
	4	42007203	rs2660325:42007203:T:G	26055.7	115285	T/G	C	T	37	-0.0337213	0.925292
	4	42007224	rs2581449:42007224:G:A	26055.7	115285	G/A	T	T	37	-0.0337213	0.925292
	4	42007379	rs2660324:42007379:A:G	26055.7	115285	A/G	T	A	37	-0.0337213	0.925292
	4	42007394	rs2581448:42007394:T:C	26055.7	115285	T/C	T	C	37	-0.0337213	0.925292
	4	42007516	rs115551723:42007516:G:A	3267.31	20493.6	G/A	A	T	8	-0.0674076	0.856234
	4	42007664	rs2581447:42007664:C:G	28321.8	115285	G/C	C	G	177	-0.497656	0.317939
	4	42007736	rs141656786:42007736:G:A	272.237	6867.78	G/A	C	T	3	-0.161743	0.68906
	4	42007950	rs112359149:42007950:G:A	3267.31	20493.6	G/A	A	C	8	-0.0674076	0.856234
	4	42007986	rs115326931:42007986:C:T	382.615	662.863	C/T	A	C	9	-1.09318	0.0806901
	4	42008012	rs2660323:42008012:G:A	26055.7	115285	G/A	G	G	37	-0.0337213	0.925292
	4	42008097	rs2581446:42008097:G:A	8085.44	24505	A/G	G	T	22	-0.152674	0.7036
	4	42008243	rs9884564:42008243:G:T	3497.64	21497.7	G/T	G	G	8	-0.0505791	0.890063
	4	42008347	rs9884419:42008347:T:C	28321.8	115285	C/T	C	G	177	-0.497656	0.317939
	4	42008601	rs2581445:42008601:T:G	28321.8	115285	G/T	A	G	177	-0.497656	0.317939
	4	42008828	rs2581444:42008828:G:A	21497.7	26055.7	G/A	G	T	27	-0.0694686	0.85218
	4	42008974	rs2660322:42008974:T:C	28321.8	115285	C/T	T	G	177	-0.497656	0.317939
	4	42009102	rs78732552:42009102:A:G	3267.31	20493.6	A/G	A	A	8	-0.0674076	0.856234
	4	42009141	rs2581443:42009141:G:A	26055.7	115285	G/A	T	G	37	-0.0337213	0.925292
	4	42009449	rs143574956:42009449:A:G	272.237	6867.78	A/G	T	C	3	-0.161743	0.68906
	4	42009534	rs182396941:42009534:C:T	272.237	6867.78	C/T	C	G	3	-0.161743	0.68906
	4	42009582	rs2660321:42009582:C:G	26055.7	115285	C/G	A	C	37	-0.0337213	0.925292
	4	42009731	4:42009731:G:A	320.367	1269.11	G/A	C	C	4	-0.28003	0.524771
	4	42009737	rs4861152:42009737:G:C	5315.27	28321.8	G/C	T	C	125	-4.20729	6.20455e-05
	4	42010884	rs2660319:42010884:G:A	3497.64	21497.7	G/A	T	T	21	-0.0505791	0.890063
	4	42011353	rs16853892:42011353:T:G	607.548	1194.7	T/G	T	T	13	-1.0778	0.0835988
	4	42011813	rs2581442:42011813:T:C	28321.8	115285	C/T	A	G	156	-0.497656	0.317939
	4	42011970	rs2581441:42011970:A:G	3497.64	21497.7	A/G	A	T	8	-0.0505791	0.890063
	4	42012191	rs1395616:42012191:T:C	3497.64	21497.7	T/C	A	C	8	-0.0505791	0.890063
	4	42012593	rs6818019:42012593:A:C	26055.7	115285	A/C	A	T	37	-0.0337213	0.925292
	4	42013028	rs150595156:42013028:C:T	3267.31	20493.6	C/T	T	C	8	-0.0674076	0.856234
	4	42014109	rs1818295:42014109:C:A	28321.8	115285	A/C	A	T	177	-0.497656	0.317939
	4	42014262	rs2581430:42014262:G:A	3497.64	21497.7	G/A	A	C	8	-0.0505791	0.890063
	4	42014274	rs57158545:42014274:T:A	4989.94	20123.7	T/A	G	T	10	-0.065317	0.860366
	4	42014569	rs2581429:42014569:G:A	17204.5	25580.9	A/G	C	T	147	-2.83828	0.00145118
	4	42014717	rs183587056:42014717:A:G	3611.47	17967.4	A/G	T	T	8	-0.0559384	0.879147
	4	42015216	rs1848182:42015216:A:G	37486.7	125085	A/G	G	G	37	-0.0122592	0.972167
	4	42015463	rs79575062:42015463:G:T	3611.47	17967.4	G/T	A	A	8	-0.0559384	0.879147
	4	42015683	rs2660318:42015683:G:A	37486.7	125085	G/A	T	G	37	-0.0122592	0.972167
	4	42015741	rs76851608:42015741:G:A	8050.77	21891.3	G/A	C	C	21	-0.212178	0.613511
	4	42016230	rs1818294:42016230:T:G	37486.7	125085	T/G	A	C	37	-0.0122592	0.972167
	4	42016315	rs1580987:42016315:G:A	17204.5	25580.9	A/G	T	C	147	-2.83828	0.00145118
	4	42016446	rs1818293:42016446:T:C	25580.9	125085	C/T	G	G	177	-1.76458	0.0171957
	4	42016533	rs1818292:42016533:T:C	25580.9	125085	C/T	C	G	168	-1.76458	0.0171957
	4	42016551	rs141839540:42016551:C:T	4880.78	20026.6	C/T	G	G	10	-0.065317	0.860366
	4	42016647	rs78644300:42016647:A:G	13433	32925.7	A/G	A	T	17	-0.070529	0.850102
	4	42016994	rs116150258:42016994:A:G	8050.77	21891.3	A/G	G	G	21	-0.212178	0.613511
	4	42017185	rs79555140:42017185:A:G	4880.78	20026.6	A/G	C	T	10	-0.065317	0.860366
	4	42017245	rs113385258:42017245:C:G	13433	32925.7	C/G	C	C	19	-0.070529	0.850102
	4	42017411	rs140063856:42017411:G:A	541.224	2474.33	G/A	A	C	3	-0.0433314	0.905042
	4	42017500	rs2581426:42017500:A:G	5335.15	32925.7	A/G	C	T	8	-0.0358101	0.920852
	4	42017504	rs114606608:42017504:C:T	267.698	8050.77	C/T	T	A	3	-0.145844	0.714753
	4	42017624	rs77348145:42017624:G:C	1171.21	4696.48	G/C	T	G	6	-0.106636	0.782283
	4	42017783	rs75675426:42017783:A:G	647.009	1184.05	A/G	T	T	16	-1.23075	0.0587828
	4	42017797	rs116182954:42017797:C:T	1323.48	2541.42	C/T	C	A	29	-1.32808	0.0469808
	4	42017798	rs6852779:42017798:A:G	4495.36	17204.5	A/G	C	T	126	-5.7968	1.59661e-06
	4	42018068	rs77264730:42018068:C:G	1904.4	8050.77	C/G	A	T	18	-0.475178	0.334828
	4	42018118	rs2581425:42018118:T:C	25580.9	125085	C/T	T	C	179	-1.76458	0.0171957
	4	42018236	rs114703078:42018236:C:T	804.256	1820.33	C/T	G	C	10	-0.493618	0.320909
	4	42018632	rs2581424:42018632:G:A	37486.7	125085	G/A	G	T	35	-0.0122592	0.972167
	4	42018725	rs28434315:42018725:G:T	4495.36	17204.5	G/T	A	C	127	-5.7968	1.59661e-06
	4	42018889	rs73810479:42018889:A:C	13433	32925.7	A/C	A	C	17	-0.070529	0.850102
	4	42018944	rs1848180:42018944:G:A	5335.15	32925.7	G/A	C	T	8	-0.0358101	0.920852
	4	42019358	rs114633076:42019358:T:C	2933.79	9600.92	T/C	A	C	11	-0.140216	0.724076
	4	42019482	rs10805092:42019482:A:G	37486.7	125085	A/G	T	T	35	-0.0122592	0.972167
	4	42019689	rs76314917:42019689:A:T	546.921	1501.75	A/T	C	T	6	-0.270806	0.536036
	4	42019701	rs113466223:42019701:T:C	3611.47	17967.4	T/C	A	T	8	-0.0559384	0.879147
	4	42020106	rs111868274:42020106:C:G	3611.47	17967.4	C/G	A	T	8	-0.0559384	0.879147
	4	42020142	rs2581423:42020142:A:G	843.462	4696.48	G/A	C	C	8	-0.306651	0.49357
	4	42020347	rs2581422:42020347:A:G	37486.7	125085	A/G	C	T	35	-0.0122592	0.972167
	4	42020823	rs114299342:42020823:T:G	541.224	2474.33	T/G	T	G	3	-0.0433314	0.905042
	4	42020979	rs2581421:42020979:G:A	25580.9	125085	A/G	C	G	179	-1.76458	0.0171957
	4	42021249	rs2660336:42021249:A:G	25580.9	125085	G/A	G	T	179	-1.76458	0.0171957
	4	42021343	rs116179891:42021343:C:A	2933.79	9600.92	C/A	A	C	11	-0.140216	0.724076
	4	42021512	rs2660315:42021512:A:G	4696.48	8978.54	G/A	T	T	14	-0.14134	0.722204
	4	42021616	rs74448162:42021616:T:C	13433	32925.7	T/C	C	G	14	-0.070529	0.850102
	4	42021803	rs28446245:42021803:A:G	1501.75	5335.15	A/G	T	T	7	-0.109361	0.77739
	4	42022237	rs2581420:42022237:G:T	37486.7	125085	G/T	A	A	35	-0.0122592	0.972167
	4	42022352	rs73810480:42022352:C:T	13433	32925.7	C/T	C	T	15	-0.070529	0.850102
	4	42022464	rs15857:42022464:C:A	25580.9	125085	A/C	G	T	179	-1.76458	0.0171957
	4	42022782	rs2063105:42022782:G:C	25580.9	125085	C/G	A	C	179	-1.76458	0.0171957
	4	42023006	rs150656549:42023006:A:T	159.405	13433	A/T	T	A	3	-0.608747	0.24618
	4	42023078	rs55943666:42023078:G:A	4880.78	20026.6	G/A	C	A	10	-0.065317	0.860366
	4	42023482	rs143872979:42023482:G:T	159.405	13433	G/T	A	A	3	-0.608747	0.24618
	4	42024133	rs62302131:42024133:A:T	25580.9	125085	T/A	T	G	179	-1.76458	0.0171957
	4	42024142	rs62302132:42024142:A:G	25580.9	125085	G/A	C	G	179	-1.76458	0.0171957
	4	42024293	rs10461065:42024293:G:A	37486.7	125085	G/A	C	A	35	-0.0122592	0.972167
	4	42024314	rs149070849:42024314:G:A	233.254	1478.89	G/A	T	G	3	-0.18627	0.651223
	4	42024401	rs10461066:42024401:A:C	25580.9	125085	C/A	A	A	179	-1.76458	0.0171957
	4	42024438	rs13130229:42024438:G:A	5335.15	32925.7	G/A	T	G	8	-0.0358101	0.920852
	4	42024449	rs182725363:42024449:A:G	911.586	1720.15	A/G	C	T	3	-0.0212957	0.952148
	4	42024496	rs10461067:42024496:T:C	11555.6	17204.5	C/T	C	C	22	-0.152674	0.7036
	4	42024982	rs13107768:42024982:A:G	25580.9	125085	G/A	A	C	179	-1.76458	0.0171957
	4	42025049	rs3213766:42025049:A:G	37486.7	125085	A/G	A	C	35	-0.0122592	0.972167
	4	42025207	rs3213767:42025207:A:G	4696.48	8978.54	G/A	C	A	14	-0.14134	0.722204
	4	42025284	rs4861153:42025284:A:G	4495.36	17204.5	A/G	A	T	127	-5.7968	1.59661e-06
	4	42025942	rs10461059:42025942:C:T	37486.7	125085	C/T	T	G	35	-0.0122592	0.972167
	4	42025980	rs10461068:42025980:A:G	37486.7	125085	A/G	C	T	35	-0.0122592	0.972167
	4	42026003	rs9291208:42026003:C:T	37486.7	125085	C/T	C	A	35	-0.0122592	0.972167
	4	42026086	rs76593861:42026086:T:C	2933.79	9600.92	T/C	A	A	11	-0.140216	0.724076
	4	42026119	rs114761140:42026119:C:G	1720.15	11555.6	C/G	A	T	6	-0.0644716	0.862042
	4	42026155	rs9998823:42026155:A:G	37486.7	125085	A/G	C	A	35	-0.0122592	0.972167
	4	42026243	rs10032062:42026243:C:T	37486.7	125085	C/T	T	T	35	-0.0122592	0.972167
	4	42026261	rs4498166:42026261:G:A	4495.36	17204.5	G/A	T	C	127	-5.7968	1.59661e-06
	4	42026530	rs116803134:42026530:C:A	1580.86	3339.47	C/A	T	A	24	-0.929449	0.117639
	4	42026798	rs114782507:42026798:G:A	159.405	13433	G/A	C	T	3	-0.608747	0.24618
	4	42027233	rs61683859:42027233:A:G	401.572	1102.33	A/G	T	T	9	-0.927086	0.118281
	4	42027445	rs4241695:42027445:T:A	37486.7	125085	T/A	T	G	35	-0.0122592	0.972167
	4	42027610	rs115513088:42027610:C:T	13433	32925.7	C/T	T	A	14	-0.070529	0.850102
	4	42027743	rs4362859:42027743:C:T	37486.7	125085	C/T	G	G	35	-0.0122592	0.972167
	4	42027838	rs139785562:42027838:G:A	13433	32925.7	G/A	C	C	15	-0.070529	0.850102
	4	42027959	rs11721620:42027959:C:T	25580.9	125085	T/C	C	G	179	-1.76458	0.0171957
	4	42028173	rs11737091:42028173:A:G	25580.9	125085	G/A	G	C	170	-1.76458	0.0171957
	4	42028175	rs11721454:42028175:T:G	37486.7	125085	T/G	C	G	35	-0.0122592	0.972167
	4	42028236	rs12651160:42028236:A:G	25580.9	125085	G/A	C	G	179	-1.76458	0.0171957
	4	42028282	rs115713622:42028282:T:C	1720.15	11555.6	T/C	A	T	6	-0.0644716	0.862042
	4	42028597	rs77339985:42028597:T:C	13433	32925.7	T/C	T	A	14	-0.070529	0.850102
	4	42028797	rs9654067:42028797:C:T	37486.7	125085	C/T	A	A	35	-0.0122592	0.972167
	4	42029319	rs115784036:42029319:A:G	13433	32925.7	A/G	C	T	14	-0.070529	0.850102
	4	42029379	rs13109836:42029379:T:C	25580.9	125085	C/T	C	G	180	-1.76458	0.0171957
	4	42029528	rs145529744:42029528:A:G	3611.47	17967.4	A/G	A	A	8	-0.0559384	0.879147
	4	42029747	rs141307995:42029747:A:T	159.405	13433	A/T	T	T	3	-0.608747	0.24618
	4	42029797	rs114254179:42029797:C:T	3611.47	17967.4	C/T	A	C	8	-0.0559384	0.879147
	4	42030050	rs79350851:42030050:T:A	8050.77	21891.3	T/A	T	G	21	-0.212178	0.613511
	4	42030113	rs2343618:42030113:G:A	25580.9	125085	A/G	A	C	179	-1.76458	0.0171957
	4	42030144	rs77502947:42030144:T:C	2082.24	4880.78	T/C	A	T	8	-0.0996124	0.795037
	4	42030180	rs147638299:42030180:G:C	8050.77	21891.3	G/C	G	C	21	-0.212178	0.613511
	4	42030188	rs2343619:42030188:G:A	37486.7	125085	G/A	T	C	35	-0.0122592	0.972167
	4	42030262	rs76468746:42030262:G:T	17747.1	29653.3	G/T	A	T	34	-0.0820968	0.827758
	4	42030417	rs75482332:42030417:T:A	17747.1	29653.3	T/A	A	G	34	-0.0820968	0.827758
	4	42030428	rs76571792:42030428:G:T	3627.72	12815.2	G/T	C	C	10	-0.0579646	0.875055
	4	42030458	rs7439806:42030458:G:A	29653.3	124977	G/A	A	A	35	-0.0301204	0.932996
	4	42030580	rs116789678:42030580:G:A	3579.19	26927.4	G/A	T	T	8	-0.0404778	0.911008
	4	42030919	rs76788997:42030919:G:A	347.377	786.315	G/A	C	T	5	-0.393614	0.404004
	4	42031176	rs876911:42031176:C:G	29653.3	124977	C/G	C	C	35	-0.0301204	0.932996
	4	42031184	rs876910:42031184:A:G	36120.5	124977	G/A	C	C	179	-0.51956	0.302301
	4	42031205	rs114993592:42031205:A:G	657.175	1211.44	A/G	C	G	11	-0.782125	0.165149
	4	42031216	rs3827588:42031216:C:T	29653.3	124977	C/T	C	G	35	-0.0301204	0.932996
	4	42031309	rs3827589:42031309:T:C	17232.1	36120.5	C/T	C	G	170	-2.80199	0.00157765
	4	42031437	rs3827590:42031437:A:G	29653.3	124977	A/G	C	C	35	-0.0301204	0.932996
	4	42031472	rs3827591:42031472:T:A	29653.3	124977	T/A	T	C	35	-0.0301204	0.932996
	4	42031513	rs116251864:42031513:T:A	3579.19	26927.4	T/A	A	C	8	-0.0404778	0.911008
	4	42031667	rs3804188:42031667:C:T	346.379	6437.81	C/T	G	G	3	-0.0956797	0.80227
	4	42031993	rs75278728:42031993:C:G	890.717	2881.95	C/G	C	T	11	-0.562998	0.273528
	4	42032009	rs4861154:42032009:T:C	36120.5	124977	C/T	G	T	179	-0.51956	0.302301
	4	42032612	rs77086909:42032612:T:G	29653.3	124977	T/G	T	T	42	-0.0301204	0.932996
	4	42032613	rs79229288:42032613:T:G	29653.3	124977	T/G	T	T	42	-0.0301204	0.932996
	4	42032614	rs79388448:42032614:T:G	29653.3	124977	T/G	T	T	42	-0.0301204	0.932996
	4	42032615	rs77315759:42032615:T:G	29653.3	124977	T/G	T	T	42	-0.0301204	0.932996
	4	42032616	rs76510460:42032616:T:G	29653.3	124977	T/G	T	G	42	-0.0301204	0.932996
	4	42032966	rs9654068:42032966:G:A	36120.5	124977	A/G	G	G	179	-0.51956	0.302301
	4	42033153	rs9291209:42033153:T:C	36120.5	124977	C/T	C	C	179	-0.51956	0.302301
	4	42033593	rs7683204:42033593:A:G	29653.3	124977	A/G	T	T	35	-0.0301204	0.932996
	4	42034002	rs57544372:42034002:A:G	9736.22	17747.1	A/G	T	T	17	-0.0443253	0.902973
	4	42034162	rs73154915:42034162:G:A	264.129	493.751	G/A	C	T	7	-1.23704	0.0579375
	4	42034235	4:42034235:A:C	680.954	1025.69	A/C	C	C	4	-0.0866249	0.819172
	4	42034290	4:42034290:A:G	149.35	9736.22	A/G	G	C	3	-0.70699	0.196341
	4	42034556	rs4861013:42034556:A:G	5717.82	9968.59	A/G	A	A	127	-3.90012	0.000125858
	4	42034714	rs4861156:42034714:A:G	2581.59	3878.59	A/G	C	A	46	-1.877	0.0132739
	4	42034935	rs73810495:42034935:A:G	3627.72	12815.2	A/G	T	C	10	-0.0579646	0.875055
	4	42034961	rs73810496:42034961:A:G	3627.72	12815.2	A/G	T	C	10	-0.0579646	0.875055
	4	42035194	rs55835604:42035194:T:A	29653.3	124977	T/A	G	T	35	-0.0301204	0.932996
	4	42035285	rs78568332:42035285:C:G	1798.18	6437.81	C/G	T	C	18	-0.532008	0.29376
	4	42035405	rs75976718:42035405:C:T	3480.78	9736.22	C/T	C	G	14	-0.0885889	0.815476
	4	42035595	rs17838947:42035595:G:C	10307.7	20363.2	C/G	G	T	119	-1.80975	0.0154971
	4	42035678	rs111311484:42035678:C:T	1709.24	2797.48	C/T	C	G	41	-2.13408	0.00734379
	4	42035802	rs367557416:42035802:C:T	424.965	1875.52	C/T	C	A	3	-0.0569575	0.877087
	4	42035872	rs147602224:42035872:A:G	4485.71	33083.9	A/G	C	T	9	-0.0358101	0.920852
	4	42035881	rs140529507:42035881:C:T	4485.71	33083.9	C/T	C	G	5	-0.0358101	0.920852
	4	42035953	rs115620570:42035953:T:A	3468.04	10478.9	T/A	A	T	12	-0.0982066	0.797615
	4	42036125	rs73810499:42036125:G:C	30078.3	143718	G/C	A	A	39	-0.0267149	0.94034
	4	42036477	rs79157697:42036477:T:C	2327.41	4631.78	T/C	A	T	9	-0.106646	0.782265
	4	42036634	rs11725865:42036634:C:T	30078.3	143718	C/T	G	T	33	-0.0267149	0.94034
	4	42036699	rs11730970:42036699:T:C	30078.3	143718	T/C	A	G	33	-0.0267149	0.94034
	4	42036850	rs11733887:42036850:G:A	33083.9	143718	A/G	A	T	181	-0.542894	0.286488
	4	42037640	rs138395358:42037640:G:A	317.334	7887.48	G/A	C	A	3	-0.100263	0.793847
	4	42037725	rs12647549:42037725:T:C	33083.9	143718	C/T	G	G	181	-0.542894	0.286488
	4	42037756	rs150264705:42037756:G:A	537.254	1219.66	G/A	C	C	5	-0.401899	0.39637
	4	42037829	rs10027625:42037829:G:C	1546.88	4700.98	G/C	T	T	7	-0.122146	0.754838
	4	42037932	rs13137350:42037932:C:T	33083.9	143718	T/C	C	G	181	-0.542894	0.286488
	4	42038029	rs73154922:42038029:C:G	366.172	506.607	C/G	G	T	11	-1.44823	0.0356262
	4	42038438	rs74330351:42038438:T:A	9383.28	34763.2	T/A	C	G	3	-0.00173833	0.996005
	4	42038476	rs114037573:42038476:A:G	129.31	15181.2	A/G	C	C	3	-0.838848	0.144928
	4	42038527	rs4351054:42038527:G:A	847.095	5776.54	A/G	T	T	8	-0.328797	0.469033
	4	42038846	rs10006383:42038846:T:C	32503.4	75448.6	T/C	A	G	35	-0.0267149	0.94034
	4	42038987	rs77897885:42038987:C:T	9383.28	34763.2	C/T	A	C	3	-0.00173833	0.996005
	4	42038999	rs143491208:42038999:A:G	258.432	10595.1	A/G	A	T	3	-0.142818	0.719751
	4	42039565	rs56952740:42039565:C:T	19569.3	27949.4	C/T	C	A	16	-0.035809	0.920854
	4	42039915	rs142181723:42039915:G:A	258.432	10595.1	G/A	A	T	3	-0.142818	0.719751
	4	42040068	rs114207091:42040068:C:T	1912.04	10595.1	C/T	G	G	18	-0.532008	0.29376
	4	42040090	rs78487003:42040090:G:A	19569.3	27949.4	G/A	T	A	16	-0.035809	0.920854
	4	42040235	rs139222620:42040235:A:G	258.432	10595.1	A/G	C	C	3	-0.142818	0.719751
	4	42040947	rs12641900:42040947:C:T	34763.2	75448.6	T/C	A	A	181	-0.542894	0.286488
	4	42041449	rs75171111:42041449:A:G	1912.04	10595.1	A/G	A	C	18	-0.532008	0.29376
	4	42041624	rs35531308:42041624:T:C	32503.4	75448.6	T/C	G	G	34	-0.0267149	0.94034
	4	42041625	rs146588394:42041625:G:A	3088.44	15181.2	G/A	T	C	10	-0.116318	0.765036
	4	42041628	rs12642648:42041628:C:T	32503.4	75448.6	C/T	G	G	34	-0.0267149	0.94034
	4	42041933	rs375304848:42041933:T:C	2900.71	15537.8	T/C	G	G	6	-0.0450727	0.90142
	4	42042070	rs150488423:42042070:C:T	3836.17	15537.8	C/T	A	A	8	-0.0559384	0.879147
	4	42042289	rs77559846:42042289:G:A	2121.54	32503.4	G/A	G	A	7	-0.085672	0.820971
	4	42042600	rs143452867:42042600:G:T	372.123	3836.17	G/T	G	T	6	-0.462989	0.344359
	4	42042686	rs4263431:42042686:G:A	32503.4	75448.6	G/A	C	C	33	-0.0267149	0.94034
	4	42042738	rs113305708:42042738:G:A	3836.17	15537.8	G/A	C	G	9	-0.0559384	0.879147
	4	42042876	rs12510574:42042876:G:A	3668.1	4603.45	G/A	A	G	83	-3.2918	0.00051074
	4	42042928	rs11935720:42042928:C:T	10595.1	18380.8	C/T	A	G	21	-0.187115	0.649958
	4	42043370	rs148456865:42043370:C:G	129.31	15181.2	C/G	T	G	3	-0.838848	0.144928
	4	42043387	rs7440705:42043387:C:T	19906.7	27949.4	C/T	C	G	16	-0.00957206	0.978201
	4	42043478	rs139502227:42043478:T:C	3836.17	15537.8	T/C	G	A	8	-0.0559384	0.879147
	4	42043872	rs144233600:42043872:T:G	2900.71	15537.8	T/G	G	A	6	-0.0450727	0.90142
	4	42044036	rs35544582:42044036:A:C	8193.64	24707.5	A/C	C	T	141	-6.04482	9.01945e-07
	4	42044113	rs13146152:42044113:G:A	38453.7	77840.2	G/A	C	C	54	-0.0273187	0.939034
	4	42044640	rs115491690:42044640:G:A	3460.35	25624.9	G/A	G	G	8	-0.0674076	0.856234
	4	42045019	rs10805093:42045019:A:G	21870.7	38453.7	A/G	A	A	33	-0.0775247	0.836518
	4	42045126	rs10805094:42045126:T:C	31199.2	84911.6	C/T	A	G	181	-1.1987	0.0632849
	4	42045415	rs138670877:42045415:C:T	6509.55	25548.8	C/T	A	A	3	-0.00229476	0.99473
	4	42045792	rs138017465:42045792:A:C	601.089	2808.41	A/C	C	C	3	-0.0406035	0.910744
	4	42045843	rs7340764:42045843:C:T	1490.05	4315.15	C/T	T	G	11	-0.326008	0.472054
	4	42046108	rs185396756:42046108:G:A	2808.41	13273.7	G/A	A	C	10	-0.135723	0.731606
	4	42046535	rs2960673:42046535:G:A	624.475	8040.64	A/G	T	T	8	-0.411678	0.387545
	4	42047205	rs149123771:42047205:A:G	40009.7	84911.6	A/G	C	G	33	-0.00961556	0.978103
	4	42047543	rs145083620:42047543:T:C	31199.2	84911.6	C/T	T	C	181	-1.1987	0.0632849
	4	42047692	rs35617247:42047692:C:G	40009.7	84911.6	C/G	A	T	33	-0.00961556	0.978103
	4	42047778	rs34215985:42047778:C:G	40009.7	84911.6	C/G	A	A	33	-0.00961556	0.978103
	4	42047784	rs34374074:42047784:A:C	40009.7	84911.6	A/C	A	A	33	-0.00961556	0.978103
	4	42048091	rs4861157:42048091:A:G	14271.4	31199.2	G/A	C	G	170	-4.14068	7.23303e-05
	4	42048538	rs140539440:42048538:C:G	2019.43	11730.8	C/G	A	A	6	-0.0644716	0.862042
	4	42049017	rs146905651:42049017:A:G	2568.27	18480.4	A/G	A	T	8	-0.0927645	0.807673
	4	42049042	rs138366883:42049042:A:G	181.196	12838.4	A/G	C	T	3	-0.359871	0.436646
	4	42049231	rs188877423:42049231:G:A	1971.77	11940.1	G/A	A	C	6	-0.0603663	0.870229
	4	42049235	rs10454786:42049235:A:G	11618.1	18480.4	A/G	A	A	8	-0.0232762	0.947815
	4	42049410	rs148015929:42049410:A:G	181.196	12838.4	A/G	A	C	3	-0.359871	0.436646
	4	42049435	rs142548012:42049435:G:A	12838.4	24369	G/A	A	G	13	-0.0465502	0.898359
	4	42049770	rs145986340:42049770:C:A	848.693	3465.74	C/A	T	A	11	-0.526224	0.297698
	4	42049795	rs141521514:42049795:G:A	33425.8	94440.7	A/G	C	T	181	-1.1987	0.0632849
	4	42049857	rs60080796:42049857:A:G	2568.27	18480.4	A/G	A	T	8	-0.0927645	0.807673
	4	42050030	rs61387048:42050030:T:G	2696.04	6405.94	T/G	G	G	44	-1.60153	0.0250305
	4	42050066	rs149357892:42050066:G:A	403.538	3508.05	G/A	A	G	6	-0.402667	0.39567
	4	42050247	rs79382985:42050247:A:T	2044.14	4475.96	A/T	T	A	36	-1.34381	0.0453096
	4	42050458	rs10433708:42050458:G:A	22076.7	85483.6	G/A	G	A	33	-0.0497093	0.891848
	4	42050747	rs74324020:42050747:C:A	1057.8	7026.17	C/A	G	A	6	-0.134086	0.734368
	4	42050818	rs16853930:42050818:A:G	18410.3	35128.1	G/A	C	T	170	-3.46259	0.000344675
	4	42050943	rs79834176:42050943:G:C	2441.14	19242	G/C	G	C	8	-0.106646	0.782265
	4	42051000	rs7654290:42051000:G:A	692.034	2043.82	G/A	C	A	11	-0.659014	0.219273
	4	42051038	rs10938168:42051038:G:T	9659.96	18355.2	G/T	T	G	8	-0.0271837	0.939326
	4	42051059	rs7659014:42051059:G:A	35128.1	85483.6	A/G	C	G	181	-0.542894	0.286488
	4	42051257	rs7684837:42051257:A:G	22076.7	85483.6	A/G	T	T	33	-0.0497093	0.891848
	4	42051267	rs112907165:42051267:G:A	2441.14	19242	G/A	A	C	8	-0.106646	0.782265
	4	42051608	rs4241696:42051608:T:G	11132.4	18410.3	G/T	A	A	143	-4.5475	2.83465e-05
	4	42051961	rs114534333:42051961:C:T	1057.8	7026.17	C/T	A	C	6	-0.134086	0.734368
	4	42052252	rs144894039:42052252:A:G	3462.47	27991.6	A/G	T	A	8	-0.0674076	0.856234
	4	42052727	rs12500253:42052727:G:A	35128.1	85483.6	A/G	A	A	181	-0.542894	0.286488
	4	42052916	rs12512912:42052916:T:C	35128.1	85483.6	C/T	G	G	181	-0.542894	0.286488
	4	42053518	rs28683143:42053518:G:C	1486.09	9659.96	G/C	A	T	7	-0.122146	0.754838
	4	42053751	rs77070755:42053751:G:A	1057.8	7026.17	G/A	A	G	6	-0.134086	0.734368
	4	42054391	rs116800581:42054391:T:A	2463.09	14893.6	T/A	A	G	6	-0.0524505	0.886236
	4	42054880	rs7659193:42054880:A:G	5339.32	9559.79	A/G	T	A	127	-5.97572	1.0575e-06
	4	42055082	rs74555946:42055082:G:A	14893.6	18410.3	G/A	G	T	27	-0.187495	0.649389
	4	42055144	rs11935961:42055144:G:A	35128.1	85483.6	A/G	C	T	181	-0.542894	0.286488
	4	42055242	rs28889006:42055242:A:G	1486.09	9659.96	A/G	G	T	7	-0.122146	0.754838
	4	42055599	rs76587701:42055599:G:C	2441.14	19242	G/C	C	G	8	-0.106646	0.782265
	4	42055655	rs10938169:42055655:A:G	35128.1	85483.6	G/A	C	A	181	-0.542894	0.286488
	4	42055882	rs10938170:42055882:T:C	22076.7	85483.6	T/C	C	T	33	-0.0497093	0.891848
	4	42055983	rs79400923:42055983:A:G	2707.55	12198.8	A/G	A	G	10	-0.125861	0.748409
	4	42056147	rs10938171:42056147:G:A	9659.96	18355.2	G/A	C	G	8	-0.0271837	0.939326
	4	42056353	rs189933274:42056353:C:G	3462.47	27991.6	C/G	G	G	8	-0.0674076	0.856234
	4	42056369	rs146703014:42056369:C:G	3462.47	27991.6	C/G	T	T	8	-0.0674076	0.856234
	4	42056603	rs183256479:42056603:G:A	2441.14	19242	G/A	G	T	8	-0.106646	0.782265
	4	42056709	rs62302146:42056709:G:A	22076.7	85483.6	G/A	T	T	33	-0.0497093	0.891848
	4	42056807	rs190370882:42056807:C:T	9509.63	27991.6	C/T	C	G	3	-0.00200922	0.995384
	4	42056825	rs76289096:42056825:A:G	8872.5	14893.6	A/G	T	G	21	-0.26511	0.543113
	4	42056927	rs116023443:42056927:C:T	2441.14	19242	C/T	A	G	8	-0.106646	0.782265
	4	42057299	rs76932081:42057299:G:T	12198.8	18355.2	G/T	T	T	17	-0.055698	0.879634
	4	42057303	rs4241697:42057303:T:C	22076.7	85483.6	T/C	A	A	33	-0.0497093	0.891848
	4	42057435	rs4241698:42057435:G:A	22076.7	85483.6	G/A	C	C	33	-0.0497093	0.891848
	4	42057473	rs138261930:42057473:G:A	1495.91	8872.5	G/A	C	G	18	-0.651254	0.223227
	4	42057529	rs57745700:42057529:G:A	1467	2798.49	G/A	C	A	21	-0.975608	0.105777
	4	42057962	rs74782550:42057962:C:G	2707.55	12198.8	C/G	G	T	10	-0.125861	0.748409
	4	42058186	4:42058186:G:A	9509.63	27991.6	G/A	A	G	3	-0.00200922	0.995384
	4	42058309	rs4544741:42058309:T:G	35128.1	85483.6	G/T	A	T	181	-0.542894	0.286488
	4	42058329	rs9990708:42058329:T:C	962.192	1848.87	T/C	A	A	12	-0.568739	0.269936
	4	42058523	rs182345266:42058523:C:T	299.987	8872.5	C/T	G	A	3	-0.117591	0.762797
	4	42058870	rs12509004:42058870:C:A	35128.1	85483.6	A/C	C	A	178	-0.542894	0.286488
	4	42059068	rs13434423:42059068:A:G	35128.1	85483.6	G/A	A	C	181	-0.542894	0.286488
	4	42059457	rs80299267:42059457:T:C	2441.14	19242	T/C	C	T	8	-0.106646	0.782265
	4	42059511	rs9991690:42059511:A:G	35128.1	85483.6	G/A	A	T	181	-0.542894	0.286488
	4	42059740	rs139800959:42059740:T:C	9509.63	27991.6	T/C	A	T	3	-0.00200922	0.995384
	4	42059837	rs114942498:42059837:G:A	27991.6	35128.1	G/A	C	G	9	-0.00251981	0.994215
	4	42059871	rs143214440:42059871:A:T	1245.73	2463.09	A/T	C	G	3	-0.0137056	0.968934
	4	42060477	rs140267086:42060477:A:G	2707.55	12198.8	A/G	A	C	10	-0.125861	0.748409
	4	42060621	rs187279073:42060621:A:G	299.987	8872.5	A/G	G	A	3	-0.117591	0.762797
	4	42060714	rs10938172:42060714:C:G	35128.1	85483.6	G/C	A	A	177	-0.542894	0.286488
	4	42060736	rs10938173:42060736:G:A	35128.1	85483.6	A/G	C	G	177	-0.542894	0.286488
	4	42060821	rs11932614:42060821:T:G	18410.3	35128.1	G/T	T	A	170	-3.46259	0.000344675
	4	42060890	rs4410562:42060890:T:C	35128.1	85483.6	C/T	G	C	178	-0.542894	0.286488
	4	42061039	rs73812703:42061039:G:T	1439.18	2441.14	G/T	T	T	7	-0.135446	0.732072
	4	42061643	rs12500755:42061643:A:C	35128.1	85483.6	C/A	A	A	181	-0.542894	0.286488
	4	42061792	rs12500788:42061792:A:G	35128.1	85483.6	G/A	C	T	181	-0.542894	0.286488
	4	42062445	rs115714135:42062445:T:C	3462.47	27991.6	T/C	T	T	8	-0.0674076	0.856234
	4	42062480	rs150976722:42062480:A:G	3462.47	27991.6	A/G	T	G	8	-0.0674076	0.856234
	4	42062825	rs4413440:42062825:A:G	18410.3	35128.1	G/A	A	C	170	-3.46259	0.000344675
	4	42062907	rs73812704:42062907:G:A	2441.14	19242	G/A	A	T	8	-0.106646	0.782265
	4	42062920	rs73812705:42062920:C:A	2441.14	19242	C/A	T	T	8	-0.106646	0.782265
	4	42063206	rs6813513:42063206:G:A	5339.32	9559.79	G/A	T	C	127	-5.97572	1.0575e-06
	4	42063689	rs4604086:42063689:T:C	18410.3	35128.1	C/T	G	G	170	-3.46259	0.000344675
	4	42063690	rs4499726:42063690:G:A	9659.96	18355.2	G/A	C	G	8	-0.0271837	0.939326
	4	42063982	rs4312790:42063982:A:C	35128.1	85483.6	C/A	G	A	181	-0.542894	0.286488
	4	42063997	rs190420998:42063997:A:T	2441.14	19242	A/T	G	G	8	-0.106646	0.782265
	4	42064126	rs10938174:42064126:A:G	18410.3	35128.1	G/A	C	T	170	-3.46259	0.000344675
	4	42064525	rs11937654:42064525:T:A	299.987	8872.5	T/A	T	C	3	-0.117591	0.762797
	4	42064544	rs114641183:42064544:A:T	9509.63	27991.6	A/T	T	T	3	-0.00200922	0.995384
	4	42065269	rs3804190:42065269:A:G	22076.7	85483.6	A/G	T	T	34	-0.0497093	0.891848
	4	42065769	rs146169423:42065769:T:C	381.569	3462.47	T/C	T	T	6	-0.484139	0.32799
	4	42066378	rs10938175:42066378:A:G	18410.3	35128.1	G/A	G	G	173	-3.46259	0.000344675
	4	42066434	rs182086287:42066434:A:G	206.487	570.347	A/G	T	T	3	0	1
	4	42066439	rs3804192:42066439:G:A	22076.7	85483.6	G/A	T	C	33	-0.0497093	0.891848
	4	42066717	rs79424442:42066717:A:T	889.378	1560.23	A/T	A	C	18	-0.999701	0.100069
	4	42066894	rs6813467:42066894:A:G	2707.55	12198.8	A/G	A	A	10	-0.125861	0.748409
	4	42067526	rs78572737:42067526:T:G	12198.8	18355.2	T/G	A	G	13	-0.055698	0.879634
	4	42067739	rs140461608:42067739:T:G	299.987	8872.5	T/G	A	G	3	-0.117591	0.762797
	4	42067807	rs150425430:42067807:C:T	9509.63	27991.6	C/T	C	A	3	-0.00200922	0.995384
	4	42068226	rs145084243:42068226:C:T	317.346	1057.8	C/T	C	C	5	-0.410631	0.38848
	4	42068768	rs73812707:42068768:A:G	2139.64	16855.9	A/G	T	C	8	-0.0996124	0.795037
	4	42069098	rs74654874:42069098:C:A	7755.49	27641.6	C/A	A	T	3	-0.00126159	0.997099
	4	42069344	rs10006587:42069344:A:G	1564.94	13883.4	A/G	G	C	7	-0.103231	0.788441
	4	42069454	rs7663447:42069454:C:A	639.757	3326.18	A/C	A	G	8	-0.411678	0.387545
	4	42069719	rs7692812:42069719:T:C	17275	35207.3	C/T	C	T	170	-2.16147	0.00689493
	4	42069775	rs2343585:42069775:G:A	259.643	507.004	G/A	C	T	5	-0.665976	0.215786
	4	42070020	rs75114239:42070020:T:C	1885.95	3828.89	T/C	G	G	18	-0.503372	0.313782
	4	42070494	rs114574615:42070494:G:C	3630.2	27641.6	G/C	C	G	8	-0.0559384	0.879147
	4	42070499	rs10012287:42070499:T:A	20119.3	35207.3	T/A	G	G	33	-0.0497093	0.891848
	4	42070554	rs183547700:42070554:G:A	7755.49	27641.6	G/A	C	C	3	-0.00126159	0.997099
	4	42070665	rs73812708:42070665:A:G	10625.9	16855.9	A/G	G	A	17	-0.0653209	0.860358
	4	42070766	rs115644504:42070766:G:A	1000.99	2144.7	G/A	A	T	6	-0.202442	0.627419
	4	42070799	rs181943460:42070799:G:T	8739.42	13005.1	G/T	A	T	21	-0.140202	0.724099
	4	42070935	rs75326216:42070935:C:G	1400.15	8739.42	C/G	T	T	18	-0.713564	0.193391
	4	42070957	rs115075838:42070957:T:C	7755.49	27641.6	T/C	A	T	3	-0.00126159	0.997099
	4	42071168	rs73812709:42071168:T:C	7070.72	10625.9	T/C	C	A	14	-0.0877494	0.817054
	4	42071268	rs6815348:42071268:T:C	10346.2	17275	C/T	A	T	143	-3.588	0.000258226
	4	42071405	rs16853941:42071405:A:G	32614	162221	G/A	T	A	181	-0.542894	0.286488
	4	42071453	rs28498032:42071453:T:C	25920.4	162221	T/C	C	T	33	-0.0267149	0.94034
	4	42071715	rs75224755:42071715:C:T	35847.1	96930.8	T/C	A	G	201	-0.925833	0.118622
	4	42071728	rs58146460:42071728:G:A	1815.63	2986.05	G/A	T	T	8	-0.113933	0.769249
	4	42071819	rs151037472:42071819:A:G	3289.78	6893.12	A/G	A	A	8	-0.0674076	0.856234
	4	42071995	rs116525989:42071995:A:G	4121.09	23016.9	A/G	C	C	12	-0.0943717	0.804689
	4	42072172	rs12643377:42072172:C:T	20425.4	47875.1	T/C	T	C	157	-1.72389	0.0188847
	4	42072219	rs12647092:42072219:T:G	9896.07	31974.4	T/G	A	C	8	-0.0162344	0.963309
	4	42072454	rs138938425:42072454:T:C	237.849	950.41	T/C	A	T	5	-0.809544	0.155044
	4	42072860	rs6823291:42072860:T:G	596.926	4745.96	G/T	G	A	8	-0.488971	0.324361
	4	42073472	rs10019356:42073472:A:G	25319.2	50477.7	A/G	T	T	33	-0.0267149	0.94034
	4	42073483	rs4288044:42073483:G:A	9545.89	17732.3	G/A	T	T	21	-0.0790556	0.833574
	4	42073536	rs4241699:42073536:T:C	550.247	2857.72	C/T	A	G	8	-0.543832	0.28587
	4	42073788	rs10022045:42073788:T:C	22315.9	50477.7	C/T	C	T	178	-1.79954	0.0158657
	4	42073986	rs138348422:42073986:G:A	3825.19	17732.3	G/A	T	G	8	-0.0358101	0.920852
	4	42074565	rs4438791:42074565:G:A	6440.78	25319.2	G/A	T	A	8	-0.0196191	0.955831
	4	42074909	rs9291210:42074909:G:C	22315.9	50477.7	C/G	G	A	170	-1.79954	0.0158657
	4	42075038	rs11943835:42075038:A:G	286.703	9545.89	A/G	C	T	3	-0.134024	0.734473
	4	42075082	rs147386531:42075082:T:C	2162.89	4309.9	T/C	A	C	8	-0.0734257	0.844451
	4	42075137	rs10013921:42075137:C:T	6440.78	25319.2	C/T	C	G	8	-0.0196191	0.955831
	4	42075354	rs34257025:42075354:T:C	6440.78	25319.2	T/C	C	A	8	-0.0196191	0.955831
	4	42075390	rs145267464:42075390:G:C	611.763	3556.77	G/C	G	A	3	-0.0306677	0.931821
	4	42075733	rs112752417:42075733:C:T	20437.4	61421	C/T	G	T	3	-0.000185202	0.999574
	4	42075775	rs4572907:42075775:C:T	30992.4	99960.2	T/C	G	G	181	-0.542894	0.286488
	4	42076037	rs73812710:42076037:A:G	4132.52	20125.9	A/G	A	T	8	-0.045419	0.900702
	4	42076044	rs11946119:42076044:T:A	30992.4	99960.2	A/T	T	A	181	-0.542894	0.286488
	4	42076592	rs13111696:42076592:C:G	19839.7	30992.4	G/C	G	A	170	-2.16147	0.00689493
	4	42076795	rs143670998:42076795:A:G	3306.68	19826.6	A/G	T	T	8	-0.0505791	0.890063
	4	42077204	rs6856182:42077204:T:C	30992.4	99960.2	C/T	G	C	181	-0.542894	0.286488
	4	42077974	rs114095078:42077974:C:T	1316.91	9103.86	C/T	A	A	18	-0.651254	0.223227
	4	42078058	rs60674814:42078058:T:C	4132.52	20125.9	T/C	A	T	8	-0.045419	0.900702
	4	42078241	rs6447123:42078241:A:G	4409.06	19839.7	A/G	T	A	127	-5.14669	7.13362e-06
	4	42078342	rs10050032:42078342:A:G	30992.4	99960.2	G/A	A	T	181	-0.542894	0.286488
	4	42078493	rs185820837:42078493:A:G	253.08	9103.86	A/G	T	A	3	-0.171919	0.673102
	4	42078622	rs10050071:42078622:T:C	23852.3	99960.2	T/C	A	C	33	-0.0267149	0.94034
	4	42078760	rs148140321:42078760:C:G	3059.75	20125.9	C/G	T	A	10	-0.0980711	0.797864
	4	42078780	rs11727446:42078780:C:A	30992.4	99960.2	A/C	T	C	181	-0.542894	0.286488
	4	42079074	rs141074519:42079074:A:G	3306.68	19826.6	A/G	T	T	8	-0.0505791	0.890063
	4	42079236	rs183351493:42079236:A:G	253.08	9103.86	A/G	T	A	3	-0.171919	0.673102
	4	42079604	rs147376576:42079604:A:G	3059.75	20125.9	A/G	T	G	10	-0.0980711	0.797864
	4	42079831	rs138060817:42079831:A:G	3306.68	19826.6	A/G	A	T	8	-0.0505791	0.890063
	4	42080027	rs143997274:42080027:C:T	1126.39	16846.6	C/T	G	T	7	-0.106636	0.782283
	4	42080492	rs10034708:42080492:G:T	1906.02	8861.9	G/T	T	A	7	-0.0694586	0.8522
	4	42081114	rs7660223:42081114:C:T	23852.3	99960.2	C/T	T	T	26	-0.0267149	0.94034
	4	42081165	rs7660403:42081165:C:A	3059.75	20125.9	C/A	T	A	18	-0.0980711	0.797864
	4	42081189	rs6447124:42081189:T:C	9103.86	14320.3	C/T	C	C	23	-0.163114	0.686888
	4	42081617	rs189553606:42081617:A:G	273.821	1134.62	A/G	C	G	4	-0.329566	0.468203
	4	42082479	rs17044:42082479:C:T	30992.4	99960.2	T/C	G	A	178	-0.542894	0.286488
	4	42082851	rs6823881:42082851:G:C	316.361	484.542	G/C	T	A	5	-0.251784	0.560036
	4	42083119	rs73812711:42083119:T:A	1437.65	4132.52	T/A	A	A	7	-0.0972289	0.799413
	4	42083283	rs4467606:42083283:T:C	668.602	7380.55	C/T	A	A	8	-0.436781	0.365779
	4	42083653	rs4579159:42083653:C:T	17399.5	23585.3	T/C	A	T	157	-2.78023	0.00165871
	4	42083779	rs58115879:42083779:C:T	3249.58	23138.7	C/T	A	T	8	-0.0505791	0.890063
	4	42083958	rs150541768:42083958:C:T	324.379	644.64	C/T	G	G	6	-0.574101	0.266624
	4	42083963	rs186787654:42083963:G:A	265.021	752.617	G/A	C	G	3	-0.145844	0.714753
	4	42084763	rs6447125:42084763:T:G	663.511	8312.58	G/T	G	C	8	-0.399357	0.398697
	4	42085016	rs73812712:42085016:C:A	1083.68	3249.58	C/A	A	C	7	-0.178857	0.662435
	4	42085285	rs73812714:42085285:C:T	3907.6	13179.4	C/T	T	T	14	-0.113413	0.770171
	4	42085445	rs78798693:42085445:T:C	395.885	670.84	T/C	G	T	9	-0.887804	0.129478
	4	42085532	rs10805095:42085532:G:A	23138.7	92081.9	G/A	T	T	33	-0.0497093	0.891848
	4	42085628	rs10805096:42085628:A:T	35461.7	92081.9	T/A	T	A	181	-0.542894	0.286488
	4	42085654	rs10805097:42085654:T:A	23138.7	92081.9	T/A	T	T	33	-0.0497093	0.891848
	4	42085667	rs139457245:42085667:G:A	250.985	8691.85	G/A	T	C	3	-0.168469	0.678471
	4	42085690	rs370176149:42085690:A:C	19142.8	35461.7	A/C	A	A	3	-0.000185202	0.999574
	4	42085829	rs146289878:42085829:A:G	250.985	8691.85	A/G	C	G	3	-0.168469	0.678471
	4	42085925	rs139529977:42085925:A:G	233.764	373.287	A/G	A	G	3	-0.193809	0.640016
	4	42085946	rs10805098:42085946:G:T	23138.7	92081.9	G/T	A	C	33	-0.0497093	0.891848
	4	42085996	rs142861038:42085996:T:A	3789.9	17399.5	T/A	T	G	8	-0.0404778	0.911008
	4	42086023	rs10805099:42086023:C:G	23138.7	92081.9	C/G	C	A	33	-0.0497093	0.891848
	4	42086058	rs10805100:42086058:A:G	35461.7	92081.9	G/A	C	A	181	-0.542894	0.286488
	4	42086082	rs10938176:42086082:A:T	23138.7	92081.9	A/T	G	T	33	-0.0497093	0.891848
	4	42086276	rs12501774:42086276:T:C	23138.7	92081.9	T/C	T	A	33	-0.0497093	0.891848
	4	42086277	rs12108283:42086277:A:C	5387.41	13982.6	A/C	T	G	136	-4.9037	1.24825e-05
	4	42086278	rs193242272:42086278:G:A	2036.36	5387.41	G/A	A	T	8	-0.0927645	0.807673
	4	42086280	rs10938177:42086280:A:G	23138.7	92081.9	A/G	T	T	32	-0.0497093	0.891848
	4	42086449	rs10001295:42086449:T:C	23585.3	35461.7	C/T	T	A	164	-1.12657	0.0747188
	4	42086475	rs28478506:42086475:A:T	23138.7	92081.9	A/T	T	T	33	-0.0497093	0.891848
	4	42086622	rs28522838:42086622:A:G	35461.7	92081.9	G/A	T	G	181	-0.542894	0.286488
	4	42086678	rs7676796:42086678:T:C	663.511	8312.58	C/T	A	G	8	-0.399357	0.398697
	4	42086735	rs28620429:42086735:G:A	23138.7	92081.9	G/A	C	C	33	-0.0497093	0.891848
	4	42086768	rs141815875:42086768:G:A	1080.08	8312.58	G/A	C	T	6	-0.134086	0.734368
	4	42087134	rs77074553:42087134:A:G	1310.88	8691.85	A/G	C	G	18	-0.713564	0.193391
	4	42087169	rs111921312:42087169:G:A	19142.8	35461.7	G/A	T	T	3	-0.000185202	0.999574
	4	42087187	rs11725543:42087187:A:G	23138.7	92081.9	A/G	G	C	33	-0.0497093	0.891848
	4	42087232	rs7699756:42087232:C:G	35461.7	92081.9	G/C	A	C	181	-0.542894	0.286488
	4	42087432	rs7698819:42087432:G:A	35461.7	92081.9	A/G	C	T	181	-0.542894	0.286488
	4	42087513	rs7682975:42087513:T:A	35461.7	92081.9	A/T	C	C	181	-0.542894	0.286488
	4	42087514	rs9990477:42087514:C:T	23138.7	92081.9	C/T	A	A	33	-0.0497093	0.891848
	4	42087546	rs10002107:42087546:A:G	23138.7	92081.9	A/G	T	A	33	-0.0497093	0.891848
	4	42087790	rs4861159:42087790:G:C	35461.7	92081.9	C/G	T	T	181	-0.542894	0.286488
	4	42087851	rs77983017:42087851:C:T	8691.85	23585.3	C/T	C	T	21	-0.118505	0.761193
	4	42087962	rs143070859:42087962:T:G	214.27	745.321	T/G	A	G	3	-0.24484	0.569063
	4	42088957	rs73812718:42088957:A:G	3466.11	24138.9	A/G	A	T	8	-0.0615529	0.867855
	4	42089942	rs75157242:42089942:T:C	8923.67	20990.3	T/C	A	A	21	-0.187115	0.649958
	4	42090211	rs114687483:42090211:G:A	3466.11	24138.9	G/A	G	A	8	-0.0615529	0.867855
	4	42090383	rs11935648:42090383:G:A	36712.1	108931	G/A	C	A	33	-0.00961556	0.978103
	4	42090458	rs114904131:42090458:A:G	4406.52	27996.2	A/G	T	T	16	-0.113413	0.770171
	4	42090566	rs116032781:42090566:G:A	171.726	2492.07	G/A	G	A	3	-0.439174	0.363769
	4	42090589	rs56060472:42090589:C:T	3466.11	24138.9	C/T	A	G	8	-0.0615529	0.867855
	4	42090617	rs78387281:42090617:A:G	13010.2	18566.6	A/G	A	G	3	-0.000837337	0.998074
	4	42090640	rs139502214:42090640:G:T	171.726	2492.07	G/T	G	T	3	-0.439174	0.363769
	4	42090756	rs73151367:42090756:C:T	1894.12	2677.2	C/T	C	A	44	-2.08279	0.00826437
	4	42091151	rs116332349:42091151:G:A	3593.85	18566.6	G/A	A	G	8	-0.0505791	0.890063
	4	42091257	rs12511999:42091257:C:T	9937.83	36712.1	C/T	A	T	8	-0.0232762	0.947815
	4	42091296	rs4861019:42091296:A:C	811.182	7770.62	C/A	C	A	8	-0.317672	0.481203
	4	42091436	rs58663550:42091436:T:G	4406.52	27996.2	T/G	T	T	16	-0.113413	0.770171
	4	42091442	rs114061972:42091442:T:G	3593.85	18566.6	T/G	T	T	8	-0.0505791	0.890063
	4	42091583	rs12512101:42091583:C:T	9937.83	36712.1	C/T	G	G	8	-0.0232762	0.947815
	4	42091872	rs11946457:42091872:C:T	8923.67	20990.3	C/T	C	T	21	-0.187115	0.649958
	4	42092431	rs140106313:42092431:G:T	19045.5	44481	G/T	A	G	3	-0.000286555	0.99934
	4	42092638	rs373344664:42092638:T:G	19045.5	44481	T/G	G	T	3	-0.000286555	0.99934
	4	42093075	rs145638989:42093075:G:A	19045.5	44481	G/A	C	G	3	-0.000286555	0.99934
	4	42093097	rs78922283:42093097:T:G	928.279	2626.19	T/G	A	T	11	-0.472883	0.336602
	4	42093289	rs114922520:42093289:A:G	1790.23	5350.62	A/G	A	C	5	-0.0524505	0.886236
	4	42093325	rs73812719:42093325:T:G	1316.65	14174.2	T/G	G	G	8	-0.152889	0.703252
	4	42093601	rs181969503:42093601:G:A	3867.94	24978.9	G/A	C	A	8	-0.0505791	0.890063
	4	42093886	rs28622342:42093886:C:T	14658.3	24978.9	T/C	G	T	170	-4.14068	7.23303e-05
	4	42094015	rs11930836:42094015:C:T	17333.2	24833.9	C/T	G	G	20	-0.0559594	0.879105
	4	42094415	rs114372422:42094415:C:T	206.548	44481	C/T	G	A	3	-0.274747	0.531194
	4	42094830	rs145461567:42094830:C:T	1316.65	14174.2	C/T	G	G	8	-0.152889	0.703252
	4	42094872	rs4861020:42094872:G:C	24978.9	41151.7	C/G	T	A	178	-1.79954	0.0158657
	4	42095294	rs4861021:42095294:C:T	24833.9	41151.7	C/T	C	G	33	-0.0644765	0.862032
	4	42095471	rs111920911:42095471:C:A	377.2	529.186	C/A	G	C	9	-0.967218	0.107841
	4	42096084	rs13108197:42096084:T:G	14658.3	24978.9	G/T	A	C	173	-4.14068	7.23303e-05
	4	42096807	rs73812720:42096807:G:T	1316.65	14174.2	G/T	G	T	8	-0.152889	0.703252
	4	42096885	rs76087403:42096885:A:T	19045.5	44481	A/T	C	T	3	-0.000286555	0.99934
	4	42097112	rs114411972:42097112:G:A	1688.06	8187.76	G/A	C	G	7	-0.0800768	0.831617
	4	42097133	rs73812721:42097133:A:G	1316.65	14174.2	A/G	A	G	8	-0.152889	0.703252
	4	42097163	4:42097163:T:C	206.548	44481	T/C	G	T	3	-0.274747	0.531194
	4	42097165	rs192284260:42097165:T:C	40906.5	121992	C/T	T	A	211	-1.55225	0.0280382
	4	42097300	rs189285623:42097300:G:A	13567.2	17144.1	G/A	C	T	3	-0.000837337	0.998074
	4	42097341	rs181324913:42097341:A:G	11313.2	15963.4	A/G	A	T	3	-0.000837337	0.998074
	4	42097399	rs186403005:42097399:A:G	1287.13	2127.18	A/G	C	G	8	-0.214846	0.609753
	4	42097514	rs114445926:42097514:A:T	1351.33	16681	A/T	A	A	18	-0.777621	0.16687
	4	42097823	rs75782562:42097823:A:C	1195.11	4533.16	A/C	G	T	11	-0.421713	0.378693
	4	42097923	rs80328450:42097923:G:A	6887.82	24581.5	G/A	C	T	13	-0.0982933	0.797456
	4	42098245	rs78988453:42098245:C:T	1351.33	16681	C/T	A	A	18	-0.777621	0.16687
	4	42098807	rs6828427:42098807:C:T	17858.5	32900.2	C/T	T	G	26	-0.0927563	0.807688
	4	42098883	rs149369777:42098883:C:T	160.296	6273.75	C/T	C	G	3	-0.542916	0.286473
	4	42099002	rs76121497:42099002:G:A	6273.75	25394.3	G/A	G	C	13	-0.0758591	0.839732
	4	42099209	rs4296709:42099209:A:G	7860.34	21648.2	G/A	C	T	29	-0.177828	0.664006
	4	42099424	rs28656217:42099424:T:C	7070.4	20670.5	T/C	T	T	127	-3.17097	0.000674575
	4	42099531	rs10938179:42099531:T:C	2897.25	17858.5	T/C	T	G	8	-0.0615529	0.867855
	4	42099619	rs11733800:42099619:C:A	21648.2	63942.8	A/C	A	A	43	-0.0965086	0.80074
	4	42099693	rs28405162:42099693:A:G	725.686	7860.34	G/A	C	C	8	-0.36334	0.433172
	4	42099799	rs7655320:42099799:A:G	20670.5	44542.6	A/G	T	T	141	-1.5131	0.0306832
	4	42099887	rs184719631:42099887:T:A	2186.28	20670.5	T/A	T	A	6	-0.0524505	0.886236
	4	42099963	rs7655718:42099963:A:T	725.686	7860.34	T/A	A	G	8	-0.36334	0.433172
	4	42099996	rs28403249:42099996:T:C	2897.25	17858.5	T/C	A	A	8	-0.0615529	0.867855
	4	42100065	rs7683102:42100065:C:T	4593.59	15534.2	T/C	C	A	16	-0.12926	0.742574
	4	42100066	rs13108759:42100066:A:G	6798.84	12515	A/G	T	C	127	-3.17097	0.000674575
	4	42100227	rs192543147:42100227:C:A	6409.63	26567.1	C/A	A	C	14	-0.0654914	0.86002
	4	42100920	rs78150579:42100920:C:A	15534.2	42956.8	C/A	T	G	29	-0.178361	0.663192
	4	42101904	rs73812723:42101904:T:C	2824.86	14283.3	T/C	T	A	10	-0.125861	0.748409
	4	42102417	rs75370670:42102417:C:T	6409.63	26567.1	C/T	A	A	13	-0.0654914	0.86002
	4	42102882	rs59874735:42102882:G:T	3695.54	11631.3	G/T	G	T	12	-0.0740982	0.843144
	4	42102883	rs76117734:42102883:T:C	3413.5	8596.86	T/C	G	T	10	-0.065317	0.860366
	4	42103236	rs73151377:42103236:T:G	2120.06	3288.31	T/G	T	A	44	-1.60153	0.0250305
