# Supplementary material for: Human genetic adaptation related to cellular zinc homeostasis
Source: PLoS Genet. 2023 Sep 25;19(9):e1010950. doi: 10.1371/journal.pgen.1010950 (PMC10553801; doi:10.1371/journal.pgen.1010950)
Supplement: S14 Table — (XLSX) [file pgen.1010950.s052.xlsx]

## Sheet: Full1
	S14 Table. Functional annotation of SNPs with Relate p-value < 0.05 at the SLC30A9 region in the YRI population.
	#Uploaded_variation	Location		Allele	Consequence	IMPACT	SYMBOL	Gene	Feature_type	Feature	BIOTYPE	AFR_AF	AMR_AF	EAS_AF	EUR_AF	SAS_AF	PUBMED	LoFtool	CADD_PHRED	CADD_RAW	AA	PHENOTYPES
	rs58278253	4	41902176-41902176	A	intron_variant,non_coding_transcript_variant	MODIFIER	-	ENSG00000249771	Transcript	ENST00000660525.1	lncRNA	0.3903	0.111	0.0446	0.1163	0.1115	-	-	0.790	-0.110165	A	-
	rs58278253	4	41902176-41902176	T	intron_variant,non_coding_transcript_variant	MODIFIER	-	ENSG00000249771	Transcript	ENST00000660525.1	lncRNA	-	-	-	-	-	-	-	0.625	-0.159018	A	-
	rs7670980	4	41908367-41908367	A	intron_variant,non_coding_transcript_variant	MODIFIER	-	ENSG00000249771	Transcript	ENST00000660525.1	lncRNA	-	-	-	-	-	-	-	0.464	-0.219269	T	-
	rs7670980	4	41908367-41908367	T	intron_variant,non_coding_transcript_variant	MODIFIER	-	ENSG00000249771	Transcript	ENST00000660525.1	lncRNA	0.3328	0.1052	0.0446	0.1163	0.1104	-	-	0.364	-0.268122	T	-
	rs73145348	4	41908463-41908463	G	intron_variant,non_coding_transcript_variant	MODIFIER	-	ENSG00000249771	Transcript	ENST00000660525.1	lncRNA	-	-	-	-	-	-	-	0.201	-0.390693	C	-
	rs73145348	4	41908463-41908463	T	intron_variant,non_coding_transcript_variant	MODIFIER	-	ENSG00000249771	Transcript	ENST00000660525.1	lncRNA	0.1362	0.0058	0	0	0	-	-	0.247	-0.348421	C	-
	rs113186169	4	41908978-41908978	T	intron_variant,non_coding_transcript_variant	MODIFIER	-	ENSG00000249771	Transcript	ENST00000660525.1	lncRNA	0.1392	0.0058	0	0.0119	0.0092	-	-	0.814	-0.103953	C	-
	rs113186169	4	41908978-41908978	T	regulatory_region_variant	MODIFIER	-	-	RegulatoryFeature	ENSR00000722478	promoter_flanking_region	0.1392	0.0058	0	0.0119	0.0092	-	-	0.814	-0.103953	C	-
	rs7664283	4	41914570-41914570	A	intron_variant,non_coding_transcript_variant	MODIFIER	-	ENSG00000249771	Transcript	ENST00000660525.1	lncRNA	0.3389	0.0937	0.0198	0.1441	0.1278	-	-	1379	0.006862	G	-
	rs7664283	4	41914570-41914570	A	regulatory_region_variant	MODIFIER	-	-	RegulatoryFeature	ENSR00000722480	CTCF_binding_site	0.3389	0.0937	0.0198	0.1441	0.1278	-	-	1379	0.006862	G	-
	rs59848691	4	41915336-41915336	C	intron_variant,non_coding_transcript_variant	MODIFIER	-	ENSG00000249771	Transcript	ENST00000660525.1	lncRNA	0.4811	0.1167	0.0446	0.1203	0.1115	-	-	0.964	-0.068479	C	-
	rs113456921	4	41921656-41921656	C	upstream_gene_variant	MODIFIER	-	ENSG00000249887	Transcript	ENST00000503681.1	processed_pseudogene	0.0885	0.0375	0.0099	0.0189	0.0378	-	-	1112	-0.038674	C	-
	rs113456921	4	41921656-41921656	C	intron_variant,non_coding_transcript_variant	MODIFIER	-	ENSG00000249771	Transcript	ENST00000660525.1	lncRNA	0.0885	0.0375	0.0099	0.0189	0.0378	-	-	1112	-0.038674	C	-
	rs113456921	4	41921656-41921656	C	regulatory_region_variant	MODIFIER	-	-	RegulatoryFeature	ENSR00000722483	open_chromatin_region	0.0885	0.0375	0.0099	0.0189	0.0378	-	-	1112	-0.038674	C	-
	rs28509170	4	41922380-41922380	C	upstream_gene_variant	MODIFIER	-	ENSG00000249887	Transcript	ENST00000503681.1	processed_pseudogene	0.5015	0.1354	0.0437	0.1332	0.138	-	-	1129	-0.035451	C	-
	rs28509170	4	41922380-41922380	C	intron_variant,non_coding_transcript_variant	MODIFIER	-	ENSG00000249771	Transcript	ENST00000660525.1	lncRNA	0.5015	0.1354	0.0437	0.1332	0.138	-	-	1129	-0.035451	C	-
	rs73810436	4	41927874-41927874	C	downstream_gene_variant	MODIFIER	-	ENSG00000249887	Transcript	ENST00000503681.1	processed_pseudogene	0.4864	0.1167	0.0427	0.1223	0.1125	-	-	0.691	-0.138268	C	-
	rs73810436	4	41927874-41927874	C	intron_variant,non_coding_transcript_variant	MODIFIER	-	ENSG00000249771	Transcript	ENST00000660525.1	lncRNA	0.4864	0.1167	0.0427	0.1223	0.1125	-	-	0.691	-0.138268	C	-
	rs55801843	4	41930691-41930691	T	upstream_gene_variant	MODIFIER	TMEM33	ENSG00000109133	Transcript	ENST00000264452.9	nonsense_mediated_decay	0.4856	0.1167	0.0268	0.1223	0.1094	-	0.307	1961	0.085141	T	-
	rs55801843	4	41930691-41930691	T	upstream_gene_variant	MODIFIER	TMEM33	ENSG00000109133	Transcript	ENST00000325094.9	protein_coding	0.4856	0.1167	0.0268	0.1223	0.1094	-	0.307	1961	0.085141	T	-
	rs55801843	4	41930691-41930691	T	upstream_gene_variant	MODIFIER	TMEM33	ENSG00000109133	Transcript	ENST00000504986.6	protein_coding	0.4856	0.1167	0.0268	0.1223	0.1094	-	0.307	1961	0.085141	T	-
	rs55801843	4	41930691-41930691	T	upstream_gene_variant	MODIFIER	TMEM33	ENSG00000109133	Transcript	ENST00000506794.1	nonsense_mediated_decay	0.4856	0.1167	0.0268	0.1223	0.1094	-	0.307	1961	0.085141	T	-
	rs55801843	4	41930691-41930691	T	upstream_gene_variant	MODIFIER	TMEM33	ENSG00000109133	Transcript	ENST00000508448.5	protein_coding	0.4856	0.1167	0.0268	0.1223	0.1094	-	0.307	1961	0.085141	T	-
	rs55801843	4	41930691-41930691	T	upstream_gene_variant	MODIFIER	TMEM33	ENSG00000109133	Transcript	ENST00000510383.1	retained_intron	0.4856	0.1167	0.0268	0.1223	0.1094	-	0.307	1961	0.085141	T	-
	rs55801843	4	41930691-41930691	T	upstream_gene_variant	MODIFIER	TMEM33	ENSG00000109133	Transcript	ENST00000513702.5	protein_coding	0.4856	0.1167	0.0268	0.1223	0.1094	-	0.307	1961	0.085141	T	-
	rs55801843	4	41930691-41930691	T	intron_variant,non_coding_transcript_variant	MODIFIER	-	ENSG00000249771	Transcript	ENST00000660525.1	lncRNA	0.4856	0.1167	0.0268	0.1223	0.1094	-	-	1961	0.085141	T	-
	rs16853775	4	41938115-41938115	A	intron_variant,NMD_transcript_variant	MODIFIER	TMEM33	ENSG00000109133	Transcript	ENST00000264452.9	nonsense_mediated_decay	0.4788	0.1153	0.0268	0.1183	0.1115	-	0.307	6006	0.452984	A	-
	rs16853775	4	41938115-41938115	A	intron_variant	MODIFIER	TMEM33	ENSG00000109133	Transcript	ENST00000325094.9	protein_coding	0.4788	0.1153	0.0268	0.1183	0.1115	-	0.307	6006	0.452984	A	-
	rs16853775	4	41938115-41938115	A	intron_variant	MODIFIER	TMEM33	ENSG00000109133	Transcript	ENST00000504986.6	protein_coding	0.4788	0.1153	0.0268	0.1183	0.1115	-	0.307	6006	0.452984	A	-
	rs16853775	4	41938115-41938115	A	intron_variant,NMD_transcript_variant	MODIFIER	TMEM33	ENSG00000109133	Transcript	ENST00000506794.1	nonsense_mediated_decay	0.4788	0.1153	0.0268	0.1183	0.1115	-	0.307	6006	0.452984	A	-
	rs16853775	4	41938115-41938115	A	intron_variant	MODIFIER	TMEM33	ENSG00000109133	Transcript	ENST00000508448.5	protein_coding	0.4788	0.1153	0.0268	0.1183	0.1115	-	0.307	6006	0.452984	A	-
	rs16853775	4	41938115-41938115	A	intron_variant,non_coding_transcript_variant	MODIFIER	TMEM33	ENSG00000109133	Transcript	ENST00000510383.1	retained_intron	0.4788	0.1153	0.0268	0.1183	0.1115	-	0.307	6006	0.452984	A	-
	rs16853775	4	41938115-41938115	A	upstream_gene_variant	MODIFIER	TMEM33	ENSG00000109133	Transcript	ENST00000513558.1	protein_coding	0.4788	0.1153	0.0268	0.1183	0.1115	-	0.307	6006	0.452984	A	-
	rs16853775	4	41938115-41938115	A	intron_variant	MODIFIER	TMEM33	ENSG00000109133	Transcript	ENST00000513702.5	protein_coding	0.4788	0.1153	0.0268	0.1183	0.1115	-	0.307	6006	0.452984	A	-
	rs16853775	4	41938115-41938115	A	upstream_gene_variant	MODIFIER	-	ENSG00000249771	Transcript	ENST00000660525.1	lncRNA	0.4788	0.1153	0.0268	0.1183	0.1115	-	-	6006	0.452984	A	-
	rs16853775	4	41938115-41938115	A	regulatory_region_variant	MODIFIER	-	-	RegulatoryFeature	ENSR00000167925	promoter	0.4788	0.1153	0.0268	0.1183	0.1115	-	-	6006	0.452984	A	-
	rs7682264	4	41943253-41943253	G	intron_variant,NMD_transcript_variant	MODIFIER	TMEM33	ENSG00000109133	Transcript	ENST00000264452.9	nonsense_mediated_decay	0.5076	0.1196	0.0268	0.1183	0.1115	-	0.307	0.436	-0.231957	G	-
	rs7682264	4	41943253-41943253	G	intron_variant	MODIFIER	TMEM33	ENSG00000109133	Transcript	ENST00000325094.9	protein_coding	0.5076	0.1196	0.0268	0.1183	0.1115	-	0.307	0.436	-0.231957	G	-
	rs7682264	4	41943253-41943253	G	intron_variant	MODIFIER	TMEM33	ENSG00000109133	Transcript	ENST00000504986.6	protein_coding	0.5076	0.1196	0.0268	0.1183	0.1115	-	0.307	0.436	-0.231957	G	-
	rs7682264	4	41943253-41943253	G	intron_variant,NMD_transcript_variant	MODIFIER	TMEM33	ENSG00000109133	Transcript	ENST00000506794.1	nonsense_mediated_decay	0.5076	0.1196	0.0268	0.1183	0.1115	-	0.307	0.436	-0.231957	G	-
	rs7682264	4	41943253-41943253	G	intron_variant	MODIFIER	TMEM33	ENSG00000109133	Transcript	ENST00000508448.5	protein_coding	0.5076	0.1196	0.0268	0.1183	0.1115	-	0.307	0.436	-0.231957	G	-
	rs7682264	4	41943253-41943253	G	intron_variant,non_coding_transcript_variant	MODIFIER	TMEM33	ENSG00000109133	Transcript	ENST00000510383.1	retained_intron	0.5076	0.1196	0.0268	0.1183	0.1115	-	0.307	0.436	-0.231957	G	-
	rs7682264	4	41943253-41943253	G	intron_variant	MODIFIER	TMEM33	ENSG00000109133	Transcript	ENST00000513558.1	protein_coding	0.5076	0.1196	0.0268	0.1183	0.1115	-	0.307	0.436	-0.231957	G	-
	rs7682264	4	41943253-41943253	G	intron_variant	MODIFIER	TMEM33	ENSG00000109133	Transcript	ENST00000513702.5	protein_coding	0.5076	0.1196	0.0268	0.1183	0.1115	-	0.307	0.436	-0.231957	G	-
	rs55942263	4	41946821-41946821	A	intron_variant,NMD_transcript_variant	MODIFIER	TMEM33	ENSG00000109133	Transcript	ENST00000264452.9	nonsense_mediated_decay	0.4826	0.1153	0.0268	0.1183	0.1115	-	0.307	2389	0.131622	A	-
	rs55942263	4	41946821-41946821	A	intron_variant	MODIFIER	TMEM33	ENSG00000109133	Transcript	ENST00000325094.9	protein_coding	0.4826	0.1153	0.0268	0.1183	0.1115	-	0.307	2389	0.131622	A	-
	rs55942263	4	41946821-41946821	A	intron_variant	MODIFIER	TMEM33	ENSG00000109133	Transcript	ENST00000504986.6	protein_coding	0.4826	0.1153	0.0268	0.1183	0.1115	-	0.307	2389	0.131622	A	-
	rs55942263	4	41946821-41946821	A	intron_variant,NMD_transcript_variant	MODIFIER	TMEM33	ENSG00000109133	Transcript	ENST00000506794.1	nonsense_mediated_decay	0.4826	0.1153	0.0268	0.1183	0.1115	-	0.307	2389	0.131622	A	-
	rs55942263	4	41946821-41946821	A	intron_variant	MODIFIER	TMEM33	ENSG00000109133	Transcript	ENST00000508448.5	protein_coding	0.4826	0.1153	0.0268	0.1183	0.1115	-	0.307	2389	0.131622	A	-
	rs55942263	4	41946821-41946821	A	downstream_gene_variant	MODIFIER	TMEM33	ENSG00000109133	Transcript	ENST00000510383.1	retained_intron	0.4826	0.1153	0.0268	0.1183	0.1115	-	0.307	2389	0.131622	A	-
	rs55942263	4	41946821-41946821	A	intron_variant	MODIFIER	TMEM33	ENSG00000109133	Transcript	ENST00000513558.1	protein_coding	0.4826	0.1153	0.0268	0.1183	0.1115	-	0.307	2389	0.131622	A	-
	rs55942263	4	41946821-41946821	A	intron_variant	MODIFIER	TMEM33	ENSG00000109133	Transcript	ENST00000513702.5	protein_coding	0.4826	0.1153	0.0268	0.1183	0.1115	-	0.307	2389	0.131622	A	-
	rs6831437	4	41947513-41947513	G	intron_variant,NMD_transcript_variant	MODIFIER	TMEM33	ENSG00000109133	Transcript	ENST00000264452.9	nonsense_mediated_decay	0.4864	0.1153	0.0268	0.1183	0.1115	-	0.307	0.784	-0.111929	G	-
	rs6831437	4	41947513-41947513	G	intron_variant	MODIFIER	TMEM33	ENSG00000109133	Transcript	ENST00000325094.9	protein_coding	0.4864	0.1153	0.0268	0.1183	0.1115	-	0.307	0.784	-0.111929	G	-
	rs6831437	4	41947513-41947513	G	intron_variant	MODIFIER	TMEM33	ENSG00000109133	Transcript	ENST00000504986.6	protein_coding	0.4864	0.1153	0.0268	0.1183	0.1115	-	0.307	0.784	-0.111929	G	-
	rs6831437	4	41947513-41947513	G	intron_variant,NMD_transcript_variant	MODIFIER	TMEM33	ENSG00000109133	Transcript	ENST00000506794.1	nonsense_mediated_decay	0.4864	0.1153	0.0268	0.1183	0.1115	-	0.307	0.784	-0.111929	G	-
	rs6831437	4	41947513-41947513	G	intron_variant	MODIFIER	TMEM33	ENSG00000109133	Transcript	ENST00000508448.5	protein_coding	0.4864	0.1153	0.0268	0.1183	0.1115	-	0.307	0.784	-0.111929	G	-
	rs6831437	4	41947513-41947513	G	downstream_gene_variant	MODIFIER	TMEM33	ENSG00000109133	Transcript	ENST00000510383.1	retained_intron	0.4864	0.1153	0.0268	0.1183	0.1115	-	0.307	0.784	-0.111929	G	-
	rs6831437	4	41947513-41947513	G	intron_variant	MODIFIER	TMEM33	ENSG00000109133	Transcript	ENST00000513558.1	protein_coding	0.4864	0.1153	0.0268	0.1183	0.1115	-	0.307	0.784	-0.111929	G	-
	rs6831437	4	41947513-41947513	G	intron_variant	MODIFIER	TMEM33	ENSG00000109133	Transcript	ENST00000513702.5	protein_coding	0.4864	0.1153	0.0268	0.1183	0.1115	-	0.307	0.784	-0.111929	G	-
	rs16853799	4	41952157-41952157	G	intron_variant,NMD_transcript_variant	MODIFIER	TMEM33	ENSG00000109133	Transcript	ENST00000264452.9	nonsense_mediated_decay	0.4856	0.1153	0.0268	0.1183	0.1115	-	0.307	8358	0.689439	G	-
	rs16853799	4	41952157-41952157	G	intron_variant	MODIFIER	TMEM33	ENSG00000109133	Transcript	ENST00000325094.9	protein_coding	0.4856	0.1153	0.0268	0.1183	0.1115	-	0.307	8358	0.689439	G	-
	rs16853799	4	41952157-41952157	G	intron_variant	MODIFIER	TMEM33	ENSG00000109133	Transcript	ENST00000504986.6	protein_coding	0.4856	0.1153	0.0268	0.1183	0.1115	-	0.307	8358	0.689439	G	-
	rs16853799	4	41952157-41952157	G	downstream_gene_variant	MODIFIER	TMEM33	ENSG00000109133	Transcript	ENST00000506794.1	nonsense_mediated_decay	0.4856	0.1153	0.0268	0.1183	0.1115	-	0.307	8358	0.689439	G	-
	rs16853799	4	41952157-41952157	G	intron_variant	MODIFIER	TMEM33	ENSG00000109133	Transcript	ENST00000508448.5	protein_coding	0.4856	0.1153	0.0268	0.1183	0.1115	-	0.307	8358	0.689439	G	-
	rs16853799	4	41952157-41952157	G	intron_variant	MODIFIER	TMEM33	ENSG00000109133	Transcript	ENST00000513558.1	protein_coding	0.4856	0.1153	0.0268	0.1183	0.1115	-	0.307	8358	0.689439	G	-
	rs16853799	4	41952157-41952157	G	intron_variant	MODIFIER	TMEM33	ENSG00000109133	Transcript	ENST00000513702.5	protein_coding	0.4856	0.1153	0.0268	0.1183	0.1115	-	0.307	8358	0.689439	G	-
	rs16853805	4	41953231-41953231	C	intron_variant,NMD_transcript_variant	MODIFIER	TMEM33	ENSG00000109133	Transcript	ENST00000264452.9	nonsense_mediated_decay	0.4849	0.1153	0.0268	0.1183	0.1115	-	0.307	1799	0.065359	C	-
	rs16853805	4	41953231-41953231	C	intron_variant	MODIFIER	TMEM33	ENSG00000109133	Transcript	ENST00000325094.9	protein_coding	0.4849	0.1153	0.0268	0.1183	0.1115	-	0.307	1799	0.065359	C	-
	rs16853805	4	41953231-41953231	C	intron_variant	MODIFIER	TMEM33	ENSG00000109133	Transcript	ENST00000504986.6	protein_coding	0.4849	0.1153	0.0268	0.1183	0.1115	-	0.307	1799	0.065359	C	-
	rs16853805	4	41953231-41953231	C	downstream_gene_variant	MODIFIER	TMEM33	ENSG00000109133	Transcript	ENST00000506794.1	nonsense_mediated_decay	0.4849	0.1153	0.0268	0.1183	0.1115	-	0.307	1799	0.065359	C	-
	rs16853805	4	41953231-41953231	C	intron_variant	MODIFIER	TMEM33	ENSG00000109133	Transcript	ENST00000508448.5	protein_coding	0.4849	0.1153	0.0268	0.1183	0.1115	-	0.307	1799	0.065359	C	-
	rs16853805	4	41953231-41953231	C	intron_variant	MODIFIER	TMEM33	ENSG00000109133	Transcript	ENST00000513558.1	protein_coding	0.4849	0.1153	0.0268	0.1183	0.1115	-	0.307	1799	0.065359	C	-
	rs16853805	4	41953231-41953231	C	intron_variant	MODIFIER	TMEM33	ENSG00000109133	Transcript	ENST00000513702.5	protein_coding	0.4849	0.1153	0.0268	0.1183	0.1115	-	0.307	1799	0.065359	C	-
	rs11934922	4	41955414-41955414	G	downstream_gene_variant	MODIFIER	TMEM33	ENSG00000109133	Transcript	ENST00000264452.9	nonsense_mediated_decay	0.0756	0.0317	0.0099	0.0189	0.0378	-	0.307	0.390	-0.254226	G	-
	rs11934922	4	41955414-41955414	G	3_prime_UTR_variant	MODIFIER	TMEM33	ENSG00000109133	Transcript	ENST00000325094.9	protein_coding	0.0756	0.0317	0.0099	0.0189	0.0378	-	0.307	0.390	-0.254226	G	-
	rs11934922	4	41955414-41955414	G	3_prime_UTR_variant	MODIFIER	TMEM33	ENSG00000109133	Transcript	ENST00000504986.6	protein_coding	0.0756	0.0317	0.0099	0.0189	0.0378	-	0.307	0.390	-0.254226	G	-
	rs11934922	4	41955414-41955414	G	downstream_gene_variant	MODIFIER	TMEM33	ENSG00000109133	Transcript	ENST00000508448.5	protein_coding	0.0756	0.0317	0.0099	0.0189	0.0378	-	0.307	0.390	-0.254226	G	-
	rs11934922	4	41955414-41955414	G	downstream_gene_variant	MODIFIER	TMEM33	ENSG00000109133	Transcript	ENST00000513558.1	protein_coding	0.0756	0.0317	0.0099	0.0189	0.0378	-	0.307	0.390	-0.254226	G	-
	rs11934922	4	41955414-41955414	G	downstream_gene_variant	MODIFIER	TMEM33	ENSG00000109133	Transcript	ENST00000513702.5	protein_coding	0.0756	0.0317	0.0099	0.0189	0.0378	-	0.307	0.390	-0.254226	G	-
	rs11942311	4	41963119-41963119	A	downstream_gene_variant	MODIFIER	TMEM33	ENSG00000109133	Transcript	ENST00000325094.9	protein_coding	0.5053	0.1182	0.0268	0.1183	0.1115	-	0.307	0.921	-0.078047	A	-
	rs11942311	4	41963119-41963119	A	downstream_gene_variant	MODIFIER	TMEM33	ENSG00000109133	Transcript	ENST00000504986.6	protein_coding	0.5053	0.1182	0.0268	0.1183	0.1115	-	0.307	0.921	-0.078047	A	-
	rs11942311	4	41963119-41963119	A	regulatory_region_variant	MODIFIER	-	-	RegulatoryFeature	ENSR00000309653	CTCF_binding_site	0.5053	0.1182	0.0268	0.1183	0.1115	-	-	0.921	-0.078047	A	-
	rs76325200	4	41966975-41966975	C	intergenic_variant	MODIFIER	-	-	-	-	-	0.1172	0.0331	0.0099	0.0199	0.0368	-	-	1671	0.048821	C	-
	rs112888353	4	41968576-41968576	C	intergenic_variant	MODIFIER	-	-	-	-	-	0.1899	0.0418	0.0099	0.0199	0.0368	-	-	0.259	-0.338439	C	-
	rs113210489	4	41969600-41969600	A	intergenic_variant	MODIFIER	-	-	-	-	-	0.1899	0.0418	0.0099	0.0199	0.0368	-	-	2435	0.136271	A	-
	rs6447119	4	41972918-41972918	C	intergenic_variant	MODIFIER	-	-	-	-	-	0.4032	0.0908	0.0099	0.0596	0.0818	-	-	0.794	-0.109202	C	-
	rs6447119	4	41972918-41972918	G	intergenic_variant	MODIFIER	-	-	-	-	-	-	-	-	-	-	-	-	0.683	-0.140607	C	-
	rs2581458	4	41974190-41974190	C	intergenic_variant	MODIFIER	-	-	-	-	-	-	-	-	-	-	-	-	0.909	-0.080775	T	-
	rs2581458	4	41974190-41974190	T	intergenic_variant	MODIFIER	-	-	-	-	-	0.4168	0.8213	0.9802	0.8091	0.8374	-	-	0.858	-0.092933	T	-
	rs2660342	4	41975787-41975787	C	intergenic_variant	MODIFIER	-	-	-	-	-	-	-	-	-	-	23236293	-	4408	0.310293	G	-
	rs2660342	4	41975787-41975787	G	intergenic_variant	MODIFIER	-	-	-	-	-	0.4281	0.8213	0.9762	0.8121	0.8354	23236293	-	4750	0.339960	G	-
	rs2660342	4	41975787-41975787	T	intergenic_variant	MODIFIER	-	-	-	-	-	-	-	-	-	-	23236293	-	4252	0.296807	G	-
	rs2660341	4	41977828-41977828	A	upstream_gene_variant	MODIFIER	DCAF4L1	ENSG00000182308	Transcript	ENST00000333141.7	protein_coding	-	-	-	-	-	26582562	0.201	1178	-0.026550	C	-
	rs2660341	4	41977828-41977828	C	upstream_gene_variant	MODIFIER	DCAF4L1	ENSG00000182308	Transcript	ENST00000333141.7	protein_coding	0.2443	0.7968	0.9583	0.7753	0.8211	26582562	0.201	0.988	-0.063245	C	-
	rs2660341	4	41977828-41977828	T	upstream_gene_variant	MODIFIER	DCAF4L1	ENSG00000182308	Transcript	ENST00000333141.7	protein_coding	-	-	-	-	-	26582562	0.201	0.933	-0.075403	C	-
	rs2660341	4	41977828-41977828	A	regulatory_region_variant	MODIFIER	-	-	RegulatoryFeature	ENSR00001081548	promoter_flanking_region	-	-	-	-	-	26582562	-	1178	-0.026550	C	-
	rs2660341	4	41977828-41977828	C	regulatory_region_variant	MODIFIER	-	-	RegulatoryFeature	ENSR00001081548	promoter_flanking_region	0.2443	0.7968	0.9583	0.7753	0.8211	26582562	-	0.988	-0.063245	C	-
	rs2660341	4	41977828-41977828	T	regulatory_region_variant	MODIFIER	-	-	RegulatoryFeature	ENSR00001081548	promoter_flanking_region	-	-	-	-	-	26582562	-	0.933	-0.075403	C	-
	rs2581439	4	41984840-41984840	G	3_prime_UTR_variant	MODIFIER	DCAF4L1	ENSG00000182308	Transcript	ENST00000333141.7	protein_coding	0.2526	0.8026	0.9593	0.7763	0.8252	-	0.201	9760	0.836334	G	-
	rs2581439	4	41984840-41984840	T	3_prime_UTR_variant	MODIFIER	DCAF4L1	ENSG00000182308	Transcript	ENST00000333141.7	protein_coding	-	-	-	-	-	-	0.201	9324	0.793181	G	-
	rs2581439	4	41984840-41984840	G	downstream_gene_variant	MODIFIER	-	ENSG00000272862	Transcript	ENST00000608029.1	lncRNA	0.2526	0.8026	0.9593	0.7763	0.8252	-	-	9760	0.836334	G	-
	rs2581439	4	41984840-41984840	T	downstream_gene_variant	MODIFIER	-	ENSG00000272862	Transcript	ENST00000608029.1	lncRNA	-	-	-	-	-	-	-	9324	0.793181	G	-
	rs2581439	4	41984840-41984840	G	regulatory_region_variant	MODIFIER	-	-	RegulatoryFeature	ENSR00000722494	promoter_flanking_region	0.2526	0.8026	0.9593	0.7763	0.8252	-	-	9760	0.836334	G	-
	rs2581439	4	41984840-41984840	T	regulatory_region_variant	MODIFIER	-	-	RegulatoryFeature	ENSR00000722494	promoter_flanking_region	-	-	-	-	-	-	-	9324	0.793181	G	-
	rs2581438	4	41985875-41985875	A	upstream_gene_variant	MODIFIER	SLC30A9	ENSG00000014824	Transcript	ENST00000264451.12	protein_coding	0.3374	0.8429	0.9603	0.8151	0.864	-	0.798	0.628	-0.158080	A	-
	rs2581438	4	41985875-41985875	C	upstream_gene_variant	MODIFIER	SLC30A9	ENSG00000014824	Transcript	ENST00000264451.12	protein_coding	-	-	-	-	-	-	0.798	0.524	-0.194775	A	-
	rs2581438	4	41985875-41985875	T	upstream_gene_variant	MODIFIER	SLC30A9	ENSG00000014824	Transcript	ENST00000264451.12	protein_coding	-	-	-	-	-	-	0.798	0.494	-0.206934	A	-
	rs2581438	4	41985875-41985875	A	3_prime_UTR_variant	MODIFIER	DCAF4L1	ENSG00000182308	Transcript	ENST00000333141.7	protein_coding	0.3374	0.8429	0.9603	0.8151	0.864	-	0.201	0.628	-0.158080	A	-
	rs2581438	4	41985875-41985875	C	3_prime_UTR_variant	MODIFIER	DCAF4L1	ENSG00000182308	Transcript	ENST00000333141.7	protein_coding	-	-	-	-	-	-	0.201	0.524	-0.194775	A	-
	rs2581438	4	41985875-41985875	T	3_prime_UTR_variant	MODIFIER	DCAF4L1	ENSG00000182308	Transcript	ENST00000333141.7	protein_coding	-	-	-	-	-	-	0.201	0.494	-0.206934	A	-
	rs2581438	4	41985875-41985875	A	upstream_gene_variant	MODIFIER	SLC30A9	ENSG00000014824	Transcript	ENST00000510460.1	retained_intron	0.3374	0.8429	0.9603	0.8151	0.864	-	0.798	0.628	-0.158080	A	-
	rs2581438	4	41985875-41985875	C	upstream_gene_variant	MODIFIER	SLC30A9	ENSG00000014824	Transcript	ENST00000510460.1	retained_intron	-	-	-	-	-	-	0.798	0.524	-0.194775	A	-
	rs2581438	4	41985875-41985875	T	upstream_gene_variant	MODIFIER	SLC30A9	ENSG00000014824	Transcript	ENST00000510460.1	retained_intron	-	-	-	-	-	-	0.798	0.494	-0.206934	A	-
	rs2581438	4	41985875-41985875	A	upstream_gene_variant	MODIFIER	SLC30A9	ENSG00000014824	Transcript	ENST00000513699.5	nonsense_mediated_decay	0.3374	0.8429	0.9603	0.8151	0.864	-	0.798	0.628	-0.158080	A	-
	rs2581438	4	41985875-41985875	C	upstream_gene_variant	MODIFIER	SLC30A9	ENSG00000014824	Transcript	ENST00000513699.5	nonsense_mediated_decay	-	-	-	-	-	-	0.798	0.524	-0.194775	A	-
	rs2581438	4	41985875-41985875	T	upstream_gene_variant	MODIFIER	SLC30A9	ENSG00000014824	Transcript	ENST00000513699.5	nonsense_mediated_decay	-	-	-	-	-	-	0.798	0.494	-0.206934	A	-
	rs2581438	4	41985875-41985875	A	downstream_gene_variant	MODIFIER	-	ENSG00000272862	Transcript	ENST00000608029.1	lncRNA	0.3374	0.8429	0.9603	0.8151	0.864	-	-	0.628	-0.158080	A	-
	rs2581438	4	41985875-41985875	C	downstream_gene_variant	MODIFIER	-	ENSG00000272862	Transcript	ENST00000608029.1	lncRNA	-	-	-	-	-	-	-	0.524	-0.194775	A	-
	rs2581438	4	41985875-41985875	T	downstream_gene_variant	MODIFIER	-	ENSG00000272862	Transcript	ENST00000608029.1	lncRNA	-	-	-	-	-	-	-	0.494	-0.206934	A	-
	rs2581438	4	41985875-41985875	A	regulatory_region_variant	MODIFIER	-	-	RegulatoryFeature	ENSR00000722494	promoter_flanking_region	0.3374	0.8429	0.9603	0.8151	0.864	-	-	0.628	-0.158080	A	-
	rs2581438	4	41985875-41985875	C	regulatory_region_variant	MODIFIER	-	-	RegulatoryFeature	ENSR00000722494	promoter_flanking_region	-	-	-	-	-	-	-	0.524	-0.194775	A	-
	rs2581438	4	41985875-41985875	T	regulatory_region_variant	MODIFIER	-	-	RegulatoryFeature	ENSR00000722494	promoter_flanking_region	-	-	-	-	-	-	-	0.494	-0.206934	A	-
	rs2581437	4	41987000-41987000	A	upstream_gene_variant	MODIFIER	SLC30A9	ENSG00000014824	Transcript	ENST00000264451.12	protein_coding	0.2526	0.8026	0.9593	0.7763	0.8252	-	0.798	0.042	-0.705869	A	-
	rs2581437	4	41987000-41987000	A	downstream_gene_variant	MODIFIER	DCAF4L1	ENSG00000182308	Transcript	ENST00000333141.7	protein_coding	0.2526	0.8026	0.9593	0.7763	0.8252	-	0.201	0.042	-0.705869	A	-
	rs2581437	4	41987000-41987000	A	upstream_gene_variant	MODIFIER	SLC30A9	ENSG00000014824	Transcript	ENST00000510460.1	retained_intron	0.2526	0.8026	0.9593	0.7763	0.8252	-	0.798	0.042	-0.705869	A	-
	rs2581437	4	41987000-41987000	A	upstream_gene_variant	MODIFIER	SLC30A9	ENSG00000014824	Transcript	ENST00000513699.5	nonsense_mediated_decay	0.2526	0.8026	0.9593	0.7763	0.8252	-	0.798	0.042	-0.705869	A	-
	rs2581437	4	41987000-41987000	A	downstream_gene_variant	MODIFIER	-	ENSG00000272862	Transcript	ENST00000608029.1	lncRNA	0.2526	0.8026	0.9593	0.7763	0.8252	-	-	0.042	-0.705869	A	-
	rs2581434	4	41990660-41990660	A	synonymous_variant	LOW	SLC30A9	ENSG00000014824	Transcript	ENST00000264451.12	protein_coding	-	-	-	-	-	-	0.798	13.74	1213263	G	-
	rs2581434	4	41990660-41990660	G	synonymous_variant	LOW	SLC30A9	ENSG00000014824	Transcript	ENST00000264451.12	protein_coding	0.2458	0.8401	0.9593	0.8151	0.864	-	0.798	13.98	1244226	G	-
	rs2581434	4	41990660-41990660	T	synonymous_variant	LOW	SLC30A9	ENSG00000014824	Transcript	ENST00000264451.12	protein_coding	-	-	-	-	-	-	0.798	14.17	1269849	G	-
	rs2581434	4	41990660-41990660	A	downstream_gene_variant	MODIFIER	DCAF4L1	ENSG00000182308	Transcript	ENST00000333141.7	protein_coding	-	-	-	-	-	-	0.201	13.74	1213263	G	-
	rs2581434	4	41990660-41990660	G	downstream_gene_variant	MODIFIER	DCAF4L1	ENSG00000182308	Transcript	ENST00000333141.7	protein_coding	0.2458	0.8401	0.9593	0.8151	0.864	-	0.201	13.98	1244226	G	-
	rs2581434	4	41990660-41990660	T	downstream_gene_variant	MODIFIER	DCAF4L1	ENSG00000182308	Transcript	ENST00000333141.7	protein_coding	-	-	-	-	-	-	0.201	14.17	1269849	G	-
	rs2581434	4	41990660-41990660	A	non_coding_transcript_exon_variant	MODIFIER	SLC30A9	ENSG00000014824	Transcript	ENST00000510460.1	retained_intron	-	-	-	-	-	-	0.798	13.74	1213263	G	-
	rs2581434	4	41990660-41990660	G	non_coding_transcript_exon_variant	MODIFIER	SLC30A9	ENSG00000014824	Transcript	ENST00000510460.1	retained_intron	0.2458	0.8401	0.9593	0.8151	0.864	-	0.798	13.98	1244226	G	-
	rs2581434	4	41990660-41990660	T	non_coding_transcript_exon_variant	MODIFIER	SLC30A9	ENSG00000014824	Transcript	ENST00000510460.1	retained_intron	-	-	-	-	-	-	0.798	14.17	1269849	G	-
	rs2581434	4	41990660-41990660	A	synonymous_variant,NMD_transcript_variant	LOW	SLC30A9	ENSG00000014824	Transcript	ENST00000513699.5	nonsense_mediated_decay	-	-	-	-	-	-	0.798	13.74	1213263	G	-
	rs2581434	4	41990660-41990660	G	synonymous_variant,NMD_transcript_variant	LOW	SLC30A9	ENSG00000014824	Transcript	ENST00000513699.5	nonsense_mediated_decay	0.2458	0.8401	0.9593	0.8151	0.864	-	0.798	13.98	1244226	G	-
	rs2581434	4	41990660-41990660	T	synonymous_variant,NMD_transcript_variant	LOW	SLC30A9	ENSG00000014824	Transcript	ENST00000513699.5	nonsense_mediated_decay	-	-	-	-	-	-	0.798	14.17	1269849	G	-
	rs2581434	4	41990660-41990660	A	upstream_gene_variant	MODIFIER	-	ENSG00000272862	Transcript	ENST00000608029.1	lncRNA	-	-	-	-	-	-	-	13.74	1213263	G	-
	rs2581434	4	41990660-41990660	G	upstream_gene_variant	MODIFIER	-	ENSG00000272862	Transcript	ENST00000608029.1	lncRNA	0.2458	0.8401	0.9593	0.8151	0.864	-	-	13.98	1244226	G	-
	rs2581434	4	41990660-41990660	T	upstream_gene_variant	MODIFIER	-	ENSG00000272862	Transcript	ENST00000608029.1	lncRNA	-	-	-	-	-	-	-	14.17	1269849	G	-
	rs2581434	4	41990660-41990660	A	regulatory_region_variant	MODIFIER	-	-	RegulatoryFeature	ENSR00000167926	promoter	-	-	-	-	-	-	-	13.74	1213263	G	-
	rs2581434	4	41990660-41990660	G	regulatory_region_variant	MODIFIER	-	-	RegulatoryFeature	ENSR00000167926	promoter	0.2458	0.8401	0.9593	0.8151	0.864	-	-	13.98	1244226	G	-
	rs2581434	4	41990660-41990660	T	regulatory_region_variant	MODIFIER	-	-	RegulatoryFeature	ENSR00000167926	promoter	-	-	-	-	-	-	-	14.17	1269849	G	-
	rs2581434	4	41990660-41990660	A	TF_binding_site_variant	MODIFIER	-	-	MotifFeature	ENSM00523193116	-	-	-	-	-	-	-		13.74	1213263	G
	rs2581434	4	41990660-41990660	G	TF_binding_site_variant	MODIFIER	-	-	MotifFeature	ENSM00523193116	-	0.2458	0.8401	0.9593	0.8151	0.864	-		13.98	1244226	G
	rs2581434	4	41990660-41990660	T	TF_binding_site_variant	MODIFIER	-	-	MotifFeature	ENSM00523193116	-	-	-	-	-	-	-		14.17	1269849	G
	rs2660346	4	41992628-41992628	A	intron_variant	MODIFIER	SLC30A9	ENSG00000014824	Transcript	ENST00000264451.12	protein_coding	-	-	-	-	-	26582562	0.798	2018	0.091699	T	-
	rs2660346	4	41992628-41992628	G	intron_variant	MODIFIER	SLC30A9	ENSG00000014824	Transcript	ENST00000264451.12	protein_coding	-	-	-	-	-	26582562	0.798	2172	0.108951	T	-
	rs2660346	4	41992628-41992628	T	intron_variant	MODIFIER	SLC30A9	ENSG00000014824	Transcript	ENST00000264451.12	protein_coding	0.2413	0.8401	0.9593	0.8151	0.864	26582562	0.798	2588	0.151224	T	-
	rs2660346	4	41992628-41992628	A	intron_variant,non_coding_transcript_variant	MODIFIER	SLC30A9	ENSG00000014824	Transcript	ENST00000510460.1	retained_intron	-	-	-	-	-	26582562	0.798	2018	0.091699	T	-
	rs2660346	4	41992628-41992628	G	intron_variant,non_coding_transcript_variant	MODIFIER	SLC30A9	ENSG00000014824	Transcript	ENST00000510460.1	retained_intron	-	-	-	-	-	26582562	0.798	2172	0.108951	T	-
	rs2660346	4	41992628-41992628	T	intron_variant,non_coding_transcript_variant	MODIFIER	SLC30A9	ENSG00000014824	Transcript	ENST00000510460.1	retained_intron	0.2413	0.8401	0.9593	0.8151	0.864	26582562	0.798	2588	0.151224	T	-
	rs2660346	4	41992628-41992628	A	intron_variant,NMD_transcript_variant	MODIFIER	SLC30A9	ENSG00000014824	Transcript	ENST00000513699.5	nonsense_mediated_decay	-	-	-	-	-	26582562	0.798	2018	0.091699	T	-
	rs2660346	4	41992628-41992628	G	intron_variant,NMD_transcript_variant	MODIFIER	SLC30A9	ENSG00000014824	Transcript	ENST00000513699.5	nonsense_mediated_decay	-	-	-	-	-	26582562	0.798	2172	0.108951	T	-
	rs2660346	4	41992628-41992628	T	intron_variant,NMD_transcript_variant	MODIFIER	SLC30A9	ENSG00000014824	Transcript	ENST00000513699.5	nonsense_mediated_decay	0.2413	0.8401	0.9593	0.8151	0.864	26582562	0.798	2588	0.151224	T	-
	rs2660346	4	41992628-41992628	A	upstream_gene_variant	MODIFIER	-	ENSG00000272862	Transcript	ENST00000608029.1	lncRNA	-	-	-	-	-	26582562	-	2018	0.091699	T	-
	rs2660346	4	41992628-41992628	G	upstream_gene_variant	MODIFIER	-	ENSG00000272862	Transcript	ENST00000608029.1	lncRNA	-	-	-	-	-	26582562	-	2172	0.108951	T	-
	rs2660346	4	41992628-41992628	T	upstream_gene_variant	MODIFIER	-	ENSG00000272862	Transcript	ENST00000608029.1	lncRNA	0.2413	0.8401	0.9593	0.8151	0.864	26582562	-	2588	0.151224	T	-
	rs2660346	4	41992628-41992628	A	regulatory_region_variant	MODIFIER	-	-	RegulatoryFeature	ENSR00000167926	promoter	-	-	-	-	-	26582562	-	2018	0.091699	T	-
	rs2660346	4	41992628-41992628	G	regulatory_region_variant	MODIFIER	-	-	RegulatoryFeature	ENSR00000167926	promoter	-	-	-	-	-	26582562	-	2172	0.108951	T	-
	rs2660346	4	41992628-41992628	T	regulatory_region_variant	MODIFIER	-	-	RegulatoryFeature	ENSR00000167926	promoter	0.2413	0.8401	0.9593	0.8151	0.864	26582562	-	2588	0.151224	T	-
	rs73153294	4	41996418-41996418	A	intron_variant	MODIFIER	SLC30A9	ENSG00000014824	Transcript	ENST00000264451.12	protein_coding	0.2012	0.013	0	0.0278	0.045	-	0.798	0.239	-0.355144	G	-
	rs73153294	4	41996418-41996418	A	intron_variant,non_coding_transcript_variant	MODIFIER	SLC30A9	ENSG00000014824	Transcript	ENST00000510460.1	retained_intron	0.2012	0.013	0	0.0278	0.045	-	0.798	0.239	-0.355144	G	-
	rs73153294	4	41996418-41996418	A	intron_variant,NMD_transcript_variant	MODIFIER	SLC30A9	ENSG00000014824	Transcript	ENST00000513699.5	nonsense_mediated_decay	0.2012	0.013	0	0.0278	0.045	-	0.798	0.239	-0.355144	G	-
	rs2581454	4	42001343-42001343	C	intron_variant	MODIFIER	SLC30A9	ENSG00000014824	Transcript	ENST00000264451.12	protein_coding	-	-	-	-	-	-	0.798	0.964	-0.068572	G	-
	rs2581454	4	42001343-42001343	G	intron_variant	MODIFIER	SLC30A9	ENSG00000014824	Transcript	ENST00000264451.12	protein_coding	0.2322	0.8401	0.9583	0.8131	0.8436	-	0.798	1110	-0.038905	G	-
	rs2581454	4	42001343-42001343	T	intron_variant	MODIFIER	SLC30A9	ENSG00000014824	Transcript	ENST00000264451.12	protein_coding	-	-	-	-	-	-	0.798	0.904	-0.082058	G	-
	rs2581454	4	42001343-42001343	C	intron_variant,non_coding_transcript_variant	MODIFIER	SLC30A9	ENSG00000014824	Transcript	ENST00000510460.1	retained_intron	-	-	-	-	-	-	0.798	0.964	-0.068572	G	-
	rs2581454	4	42001343-42001343	G	intron_variant,non_coding_transcript_variant	MODIFIER	SLC30A9	ENSG00000014824	Transcript	ENST00000510460.1	retained_intron	0.2322	0.8401	0.9583	0.8131	0.8436	-	0.798	1110	-0.038905	G	-
	rs2581454	4	42001343-42001343	T	intron_variant,non_coding_transcript_variant	MODIFIER	SLC30A9	ENSG00000014824	Transcript	ENST00000510460.1	retained_intron	-	-	-	-	-	-	0.798	0.904	-0.082058	G	-
	rs2581454	4	42001343-42001343	C	intron_variant,NMD_transcript_variant	MODIFIER	SLC30A9	ENSG00000014824	Transcript	ENST00000513699.5	nonsense_mediated_decay	-	-	-	-	-	-	0.798	0.964	-0.068572	G	-
	rs2581454	4	42001343-42001343	G	intron_variant,NMD_transcript_variant	MODIFIER	SLC30A9	ENSG00000014824	Transcript	ENST00000513699.5	nonsense_mediated_decay	0.2322	0.8401	0.9583	0.8131	0.8436	-	0.798	1110	-0.038905	G	-
	rs2581454	4	42001343-42001343	T	intron_variant,NMD_transcript_variant	MODIFIER	SLC30A9	ENSG00000014824	Transcript	ENST00000513699.5	nonsense_mediated_decay	-	-	-	-	-	-	0.798	0.904	-0.082058	G	-
	rs4861152	4	42007720-42007720	C	intron_variant	MODIFIER	SLC30A9	ENSG00000014824	Transcript	ENST00000264451.12	protein_coding	0.5817	0.147	0.0387	0.1551	0.1472	-	0.798	1643	0.045059	G	-
	rs4861152	4	42007720-42007720	C	intron_variant,non_coding_transcript_variant	MODIFIER	SLC30A9	ENSG00000014824	Transcript	ENST00000510460.1	retained_intron	0.5817	0.147	0.0387	0.1551	0.1472	-	0.798	1643	0.045059	G	-
	rs4861152	4	42007720-42007720	C	intron_variant,NMD_transcript_variant	MODIFIER	SLC30A9	ENSG00000014824	Transcript	ENST00000513699.5	nonsense_mediated_decay	0.5817	0.147	0.0387	0.1551	0.1472	-	0.798	1643	0.045059	G	-
	rs2581429	4	42012552-42012552	A	intron_variant	MODIFIER	SLC30A9	ENSG00000014824	Transcript	ENST00000264451.12	protein_coding	0.3283	0.8098	0.9583	0.7763	0.8047	-	0.798	0.859	-0.092676	A	Birk-Landau-Perez_syndrome+MIM_morbid+ENSG00000014824,Psychomotor_regression-oculomotor_apraxia-movement_disorder-nephropathy_syndrome+Orphanet+ENSG00000014824
	rs2581429	4	42012552-42012552	A	intron_variant,non_coding_transcript_variant	MODIFIER	SLC30A9	ENSG00000014824	Transcript	ENST00000510460.1	retained_intron	0.3283	0.8098	0.9583	0.7763	0.8047	-	0.798	0.859	-0.092676	A	Birk-Landau-Perez_syndrome+MIM_morbid+ENSG00000014824,Psychomotor_regression-oculomotor_apraxia-movement_disorder-nephropathy_syndrome+Orphanet+ENSG00000014824
	rs2581429	4	42012552-42012552	A	intron_variant,NMD_transcript_variant	MODIFIER	SLC30A9	ENSG00000014824	Transcript	ENST00000513699.5	nonsense_mediated_decay	0.3283	0.8098	0.9583	0.7763	0.8047	-	0.798	0.859	-0.092676	A	Birk-Landau-Perez_syndrome+MIM_morbid+ENSG00000014824,Psychomotor_regression-oculomotor_apraxia-movement_disorder-nephropathy_syndrome+Orphanet+ENSG00000014824
	rs1580987	4	42014298-42014298	A	intron_variant	MODIFIER	SLC30A9	ENSG00000014824	Transcript	ENST00000264451.12	protein_coding	0.3283	0.8098	0.9583	0.7763	0.8047	-	0.798	0.999	-0.061118	A	-
	rs1580987	4	42014298-42014298	C	intron_variant	MODIFIER	SLC30A9	ENSG00000014824	Transcript	ENST00000264451.12	protein_coding	-	-	-	-	-	-	0.798	0.838	-0.097813	A	-
	rs1580987	4	42014298-42014298	A	intron_variant,non_coding_transcript_variant	MODIFIER	SLC30A9	ENSG00000014824	Transcript	ENST00000510460.1	retained_intron	0.3283	0.8098	0.9583	0.7763	0.8047	-	0.798	0.999	-0.061118	A	-
	rs1580987	4	42014298-42014298	C	intron_variant,non_coding_transcript_variant	MODIFIER	SLC30A9	ENSG00000014824	Transcript	ENST00000510460.1	retained_intron	-	-	-	-	-	-	0.798	0.838	-0.097813	A	-
	rs1580987	4	42014298-42014298	A	intron_variant,NMD_transcript_variant	MODIFIER	SLC30A9	ENSG00000014824	Transcript	ENST00000513699.5	nonsense_mediated_decay	0.3283	0.8098	0.9583	0.7763	0.8047	-	0.798	0.999	-0.061118	A	-
	rs1580987	4	42014298-42014298	C	intron_variant,NMD_transcript_variant	MODIFIER	SLC30A9	ENSG00000014824	Transcript	ENST00000513699.5	nonsense_mediated_decay	-	-	-	-	-	-	0.798	0.838	-0.097813	A	-
	rs1818293	4	42014429-42014429	A	intron_variant	MODIFIER	SLC30A9	ENSG00000014824	Transcript	ENST00000264451.12	protein_coding	-	-	-	-	-	-	0.798	0.525	-0.194631	C	-
	rs1818293	4	42014429-42014429	C	intron_variant	MODIFIER	SLC30A9	ENSG00000014824	Transcript	ENST00000264451.12	protein_coding	0.1929	0.8026	0.9583	0.7763	0.8047	-	0.798	0.665	-0.146217	C	-
	rs1818293	4	42014429-42014429	A	intron_variant,non_coding_transcript_variant	MODIFIER	SLC30A9	ENSG00000014824	Transcript	ENST00000510460.1	retained_intron	-	-	-	-	-	-	0.798	0.525	-0.194631	C	-
	rs1818293	4	42014429-42014429	C	intron_variant,non_coding_transcript_variant	MODIFIER	SLC30A9	ENSG00000014824	Transcript	ENST00000510460.1	retained_intron	0.1929	0.8026	0.9583	0.7763	0.8047	-	0.798	0.665	-0.146217	C	-
	rs1818293	4	42014429-42014429	A	intron_variant,NMD_transcript_variant	MODIFIER	SLC30A9	ENSG00000014824	Transcript	ENST00000513699.5	nonsense_mediated_decay	-	-	-	-	-	-	0.798	0.525	-0.194631	C	-
	rs1818293	4	42014429-42014429	C	intron_variant,NMD_transcript_variant	MODIFIER	SLC30A9	ENSG00000014824	Transcript	ENST00000513699.5	nonsense_mediated_decay	0.1929	0.8026	0.9583	0.7763	0.8047	-	0.798	0.665	-0.146217	C	-
	rs1818292	4	42014516-42014516	A	intron_variant	MODIFIER	SLC30A9	ENSG00000014824	Transcript	ENST00000264451.12	protein_coding	-	-	-	-	-	-	0.798	2118	0.102998	C	-
	rs1818292	4	42014516-42014516	C	intron_variant	MODIFIER	SLC30A9	ENSG00000014824	Transcript	ENST00000264451.12	protein_coding	0.2368	0.8069	0.9583	0.7763	0.8047	-	0.798	2590	0.151411	C	-
	rs1818292	4	42014516-42014516	G	intron_variant	MODIFIER	SLC30A9	ENSG00000014824	Transcript	ENST00000264451.12	protein_coding	-	-	-	-	-	-	0.798	2276	0.120006	C	-
	rs1818292	4	42014516-42014516	A	intron_variant,non_coding_transcript_variant	MODIFIER	SLC30A9	ENSG00000014824	Transcript	ENST00000510460.1	retained_intron	-	-	-	-	-	-	0.798	2118	0.102998	C	-
	rs1818292	4	42014516-42014516	C	intron_variant,non_coding_transcript_variant	MODIFIER	SLC30A9	ENSG00000014824	Transcript	ENST00000510460.1	retained_intron	0.2368	0.8069	0.9583	0.7763	0.8047	-	0.798	2590	0.151411	C	-
	rs1818292	4	42014516-42014516	G	intron_variant,non_coding_transcript_variant	MODIFIER	SLC30A9	ENSG00000014824	Transcript	ENST00000510460.1	retained_intron	-	-	-	-	-	-	0.798	2276	0.120006	C	-
	rs1818292	4	42014516-42014516	A	intron_variant,NMD_transcript_variant	MODIFIER	SLC30A9	ENSG00000014824	Transcript	ENST00000513699.5	nonsense_mediated_decay	-	-	-	-	-	-	0.798	2118	0.102998	C	-
	rs1818292	4	42014516-42014516	C	intron_variant,NMD_transcript_variant	MODIFIER	SLC30A9	ENSG00000014824	Transcript	ENST00000513699.5	nonsense_mediated_decay	0.2368	0.8069	0.9583	0.7763	0.8047	-	0.798	2590	0.151411	C	-
	rs1818292	4	42014516-42014516	G	intron_variant,NMD_transcript_variant	MODIFIER	SLC30A9	ENSG00000014824	Transcript	ENST00000513699.5	nonsense_mediated_decay	-	-	-	-	-	-	0.798	2276	0.120006	C	-
	rs116182954	4	42015780-42015780	T	intron_variant	MODIFIER	SLC30A9	ENSG00000014824	Transcript	ENST00000264451.12	protein_coding	0.1316	0.0058	0.006	0.0209	0.0082	-	0.798	0.121	-0.496953	C	-
	rs116182954	4	42015780-42015780	T	intron_variant,non_coding_transcript_variant	MODIFIER	SLC30A9	ENSG00000014824	Transcript	ENST00000510460.1	retained_intron	0.1316	0.0058	0.006	0.0209	0.0082	-	0.798	0.121	-0.496953	C	-
	rs116182954	4	42015780-42015780	T	intron_variant,NMD_transcript_variant	MODIFIER	SLC30A9	ENSG00000014824	Transcript	ENST00000513699.5	nonsense_mediated_decay	0.1316	0.0058	0.006	0.0209	0.0082	-	0.798	0.121	-0.496953	C	-
	rs6852779	4	42015781-42015781	G	intron_variant	MODIFIER	SLC30A9	ENSG00000014824	Transcript	ENST00000264451.12	protein_coding	0.5862	0.147	0.0456	0.1571	0.1472	-	0.798	4455	0.314313	A	Birk-Landau-Perez_syndrome+MIM_morbid+ENSG00000014824,Psychomotor_regression-oculomotor_apraxia-movement_disorder-nephropathy_syndrome+Orphanet+ENSG00000014824
	rs6852779	4	42015781-42015781	T	intron_variant	MODIFIER	SLC30A9	ENSG00000014824	Transcript	ENST00000264451.12	protein_coding	-	-	-	-	-	-	0.798	3952	0.271159	A	Birk-Landau-Perez_syndrome+MIM_morbid+ENSG00000014824,Psychomotor_regression-oculomotor_apraxia-movement_disorder-nephropathy_syndrome+Orphanet+ENSG00000014824
	rs6852779	4	42015781-42015781	G	intron_variant,non_coding_transcript_variant	MODIFIER	SLC30A9	ENSG00000014824	Transcript	ENST00000510460.1	retained_intron	0.5862	0.147	0.0456	0.1571	0.1472	-	0.798	4455	0.314313	A	Birk-Landau-Perez_syndrome+MIM_morbid+ENSG00000014824,Psychomotor_regression-oculomotor_apraxia-movement_disorder-nephropathy_syndrome+Orphanet+ENSG00000014824
	rs6852779	4	42015781-42015781	T	intron_variant,non_coding_transcript_variant	MODIFIER	SLC30A9	ENSG00000014824	Transcript	ENST00000510460.1	retained_intron	-	-	-	-	-	-	0.798	3952	0.271159	A	Birk-Landau-Perez_syndrome+MIM_morbid+ENSG00000014824,Psychomotor_regression-oculomotor_apraxia-movement_disorder-nephropathy_syndrome+Orphanet+ENSG00000014824
	rs6852779	4	42015781-42015781	G	intron_variant,NMD_transcript_variant	MODIFIER	SLC30A9	ENSG00000014824	Transcript	ENST00000513699.5	nonsense_mediated_decay	0.5862	0.147	0.0456	0.1571	0.1472	-	0.798	4455	0.314313	A	Birk-Landau-Perez_syndrome+MIM_morbid+ENSG00000014824,Psychomotor_regression-oculomotor_apraxia-movement_disorder-nephropathy_syndrome+Orphanet+ENSG00000014824
	rs6852779	4	42015781-42015781	T	intron_variant,NMD_transcript_variant	MODIFIER	SLC30A9	ENSG00000014824	Transcript	ENST00000513699.5	nonsense_mediated_decay	-	-	-	-	-	-	0.798	3952	0.271159	A	Birk-Landau-Perez_syndrome+MIM_morbid+ENSG00000014824,Psychomotor_regression-oculomotor_apraxia-movement_disorder-nephropathy_syndrome+Orphanet+ENSG00000014824
	rs2581425	4	42016101-42016101	A	intron_variant	MODIFIER	SLC30A9	ENSG00000014824	Transcript	ENST00000264451.12	protein_coding	-	-	-	-	-	-	0.798	1532	0.029611	C	-
	rs2581425	4	42016101-42016101	C	intron_variant	MODIFIER	SLC30A9	ENSG00000014824	Transcript	ENST00000264451.12	protein_coding	0.1884	0.804	0.9583	0.7763	0.8047	-	0.798	1902	0.078025	C	-
	rs2581425	4	42016101-42016101	A	intron_variant,non_coding_transcript_variant	MODIFIER	SLC30A9	ENSG00000014824	Transcript	ENST00000510460.1	retained_intron	-	-	-	-	-	-	0.798	1532	0.029611	C	-
	rs2581425	4	42016101-42016101	C	intron_variant,non_coding_transcript_variant	MODIFIER	SLC30A9	ENSG00000014824	Transcript	ENST00000510460.1	retained_intron	0.1884	0.804	0.9583	0.7763	0.8047	-	0.798	1902	0.078025	C	-
	rs2581425	4	42016101-42016101	A	intron_variant,NMD_transcript_variant	MODIFIER	SLC30A9	ENSG00000014824	Transcript	ENST00000513699.5	nonsense_mediated_decay	-	-	-	-	-	-	0.798	1532	0.029611	C	-
	rs2581425	4	42016101-42016101	C	intron_variant,NMD_transcript_variant	MODIFIER	SLC30A9	ENSG00000014824	Transcript	ENST00000513699.5	nonsense_mediated_decay	0.1884	0.804	0.9583	0.7763	0.8047	-	0.798	1902	0.078025	C	-
	rs28434315	4	42016708-42016708	T	intron_variant	MODIFIER	SLC30A9	ENSG00000014824	Transcript	ENST00000264451.12	protein_coding	0.587	0.147	0.0387	0.1551	0.1472	-	0.798	5757	0.429994	G	-
	rs28434315	4	42016708-42016708	T	intron_variant,non_coding_transcript_variant	MODIFIER	SLC30A9	ENSG00000014824	Transcript	ENST00000510460.1	retained_intron	0.587	0.147	0.0387	0.1551	0.1472	-	0.798	5757	0.429994	G	-
	rs28434315	4	42016708-42016708	T	intron_variant,NMD_transcript_variant	MODIFIER	SLC30A9	ENSG00000014824	Transcript	ENST00000513699.5	nonsense_mediated_decay	0.587	0.147	0.0387	0.1551	0.1472	-	0.798	5757	0.429994	G	-
	rs2581421	4	42018962-42018962	A	intron_variant	MODIFIER	SLC30A9	ENSG00000014824	Transcript	ENST00000264451.12	protein_coding	0.1876	0.804	0.9583	0.7763	0.8047	-	0.798	5131	0.373558	A	-
	rs2581421	4	42018962-42018962	C	intron_variant	MODIFIER	SLC30A9	ENSG00000014824	Transcript	ENST00000264451.12	protein_coding	-	-	-	-	-	-	0.798	4714	0.336863	A	-
	rs2581421	4	42018962-42018962	A	intron_variant,non_coding_transcript_variant	MODIFIER	SLC30A9	ENSG00000014824	Transcript	ENST00000510460.1	retained_intron	0.1876	0.804	0.9583	0.7763	0.8047	-	0.798	5131	0.373558	A	-
	rs2581421	4	42018962-42018962	C	intron_variant,non_coding_transcript_variant	MODIFIER	SLC30A9	ENSG00000014824	Transcript	ENST00000510460.1	retained_intron	-	-	-	-	-	-	0.798	4714	0.336863	A	-
	rs2581421	4	42018962-42018962	A	intron_variant,NMD_transcript_variant	MODIFIER	SLC30A9	ENSG00000014824	Transcript	ENST00000513699.5	nonsense_mediated_decay	0.1876	0.804	0.9583	0.7763	0.8047	-	0.798	5131	0.373558	A	-
	rs2581421	4	42018962-42018962	C	intron_variant,NMD_transcript_variant	MODIFIER	SLC30A9	ENSG00000014824	Transcript	ENST00000513699.5	nonsense_mediated_decay	-	-	-	-	-	-	0.798	4714	0.336863	A	-
	rs2660336	4	42019232-42019232	C	intron_variant	MODIFIER	SLC30A9	ENSG00000014824	Transcript	ENST00000264451.12	protein_coding	-	-	-	-	-	-	0.798	4487	0.317121	G	Birk-Landau-Perez_syndrome+MIM_morbid+ENSG00000014824,Psychomotor_regression-oculomotor_apraxia-movement_disorder-nephropathy_syndrome+Orphanet+ENSG00000014824
	rs2660336	4	42019232-42019232	G	intron_variant	MODIFIER	SLC30A9	ENSG00000014824	Transcript	ENST00000264451.12	protein_coding	0.1884	0.804	0.9583	0.7763	0.8047	-	0.798	4828	0.346788	G	Birk-Landau-Perez_syndrome+MIM_morbid+ENSG00000014824,Psychomotor_regression-oculomotor_apraxia-movement_disorder-nephropathy_syndrome+Orphanet+ENSG00000014824
	rs2660336	4	42019232-42019232	T	intron_variant	MODIFIER	SLC30A9	ENSG00000014824	Transcript	ENST00000264451.12	protein_coding	-	-	-	-	-	-	0.798	4331	0.303635	G	Birk-Landau-Perez_syndrome+MIM_morbid+ENSG00000014824,Psychomotor_regression-oculomotor_apraxia-movement_disorder-nephropathy_syndrome+Orphanet+ENSG00000014824
	rs2660336	4	42019232-42019232	C	intron_variant,non_coding_transcript_variant	MODIFIER	SLC30A9	ENSG00000014824	Transcript	ENST00000510460.1	retained_intron	-	-	-	-	-	-	0.798	4487	0.317121	G	Birk-Landau-Perez_syndrome+MIM_morbid+ENSG00000014824,Psychomotor_regression-oculomotor_apraxia-movement_disorder-nephropathy_syndrome+Orphanet+ENSG00000014824
	rs2660336	4	42019232-42019232	G	intron_variant,non_coding_transcript_variant	MODIFIER	SLC30A9	ENSG00000014824	Transcript	ENST00000510460.1	retained_intron	0.1884	0.804	0.9583	0.7763	0.8047	-	0.798	4828	0.346788	G	Birk-Landau-Perez_syndrome+MIM_morbid+ENSG00000014824,Psychomotor_regression-oculomotor_apraxia-movement_disorder-nephropathy_syndrome+Orphanet+ENSG00000014824
	rs2660336	4	42019232-42019232	T	intron_variant,non_coding_transcript_variant	MODIFIER	SLC30A9	ENSG00000014824	Transcript	ENST00000510460.1	retained_intron	-	-	-	-	-	-	0.798	4331	0.303635	G	Birk-Landau-Perez_syndrome+MIM_morbid+ENSG00000014824,Psychomotor_regression-oculomotor_apraxia-movement_disorder-nephropathy_syndrome+Orphanet+ENSG00000014824
	rs2660336	4	42019232-42019232	C	intron_variant,NMD_transcript_variant	MODIFIER	SLC30A9	ENSG00000014824	Transcript	ENST00000513699.5	nonsense_mediated_decay	-	-	-	-	-	-	0.798	4487	0.317121	G	Birk-Landau-Perez_syndrome+MIM_morbid+ENSG00000014824,Psychomotor_regression-oculomotor_apraxia-movement_disorder-nephropathy_syndrome+Orphanet+ENSG00000014824
	rs2660336	4	42019232-42019232	G	intron_variant,NMD_transcript_variant	MODIFIER	SLC30A9	ENSG00000014824	Transcript	ENST00000513699.5	nonsense_mediated_decay	0.1884	0.804	0.9583	0.7763	0.8047	-	0.798	4828	0.346788	G	Birk-Landau-Perez_syndrome+MIM_morbid+ENSG00000014824,Psychomotor_regression-oculomotor_apraxia-movement_disorder-nephropathy_syndrome+Orphanet+ENSG00000014824
	rs2660336	4	42019232-42019232	T	intron_variant,NMD_transcript_variant	MODIFIER	SLC30A9	ENSG00000014824	Transcript	ENST00000513699.5	nonsense_mediated_decay	-	-	-	-	-	-	0.798	4331	0.303635	G	Birk-Landau-Perez_syndrome+MIM_morbid+ENSG00000014824,Psychomotor_regression-oculomotor_apraxia-movement_disorder-nephropathy_syndrome+Orphanet+ENSG00000014824
	rs15857	4	42020447-42020447	A	synonymous_variant	LOW	SLC30A9	ENSG00000014824	Transcript	ENST00000264451.12	protein_coding	0.1884	0.804	0.9583	0.7763	0.8047	-	0.798	9324	0.793198	A	-
	rs15857	4	42020447-42020447	A	non_coding_transcript_exon_variant	MODIFIER	SLC30A9	ENSG00000014824	Transcript	ENST00000510460.1	retained_intron	0.1884	0.804	0.9583	0.7763	0.8047	-	0.798	9324	0.793198	A	-
	rs15857	4	42020447-42020447	A	3_prime_UTR_variant,NMD_transcript_variant	MODIFIER	SLC30A9	ENSG00000014824	Transcript	ENST00000513699.5	nonsense_mediated_decay	0.1884	0.804	0.9583	0.7763	0.8047	-	0.798	9324	0.793198	A	-
	rs2063105	4	42020765-42020765	A	intron_variant	MODIFIER	SLC30A9	ENSG00000014824	Transcript	ENST00000264451.12	protein_coding	-	-	-	-	-	-	0.798	0.265	-0.333457	C	-
	rs2063105	4	42020765-42020765	C	intron_variant	MODIFIER	SLC30A9	ENSG00000014824	Transcript	ENST00000264451.12	protein_coding	0.1884	0.804	0.9583	0.7763	0.8047	-	0.798	0.225	-0.367266	C	-
	rs2063105	4	42020765-42020765	A	non_coding_transcript_exon_variant	MODIFIER	SLC30A9	ENSG00000014824	Transcript	ENST00000510460.1	retained_intron	-	-	-	-	-	-	0.798	0.265	-0.333457	C	-
	rs2063105	4	42020765-42020765	C	non_coding_transcript_exon_variant	MODIFIER	SLC30A9	ENSG00000014824	Transcript	ENST00000510460.1	retained_intron	0.1884	0.804	0.9583	0.7763	0.8047	-	0.798	0.225	-0.367266	C	-
	rs2063105	4	42020765-42020765	A	intron_variant,NMD_transcript_variant	MODIFIER	SLC30A9	ENSG00000014824	Transcript	ENST00000513699.5	nonsense_mediated_decay	-	-	-	-	-	-	0.798	0.265	-0.333457	C	-
	rs2063105	4	42020765-42020765	C	intron_variant,NMD_transcript_variant	MODIFIER	SLC30A9	ENSG00000014824	Transcript	ENST00000513699.5	nonsense_mediated_decay	0.1884	0.804	0.9583	0.7763	0.8047	-	0.798	0.225	-0.367266	C	-
	rs62302131	4	42022116-42022116	C	intron_variant	MODIFIER	SLC30A9	ENSG00000014824	Transcript	ENST00000264451.12	protein_coding	-	-	-	-	-	-	0.798	3017	0.190557	T	-
	rs62302131	4	42022116-42022116	G	intron_variant	MODIFIER	SLC30A9	ENSG00000014824	Transcript	ENST00000264451.12	protein_coding	-	-	-	-	-	-	0.798	3357	0.220225	T	-
	rs62302131	4	42022116-42022116	T	intron_variant	MODIFIER	SLC30A9	ENSG00000014824	Transcript	ENST00000264451.12	protein_coding	0.1868	0.7824	0.9375	0.7594	0.7761	-	0.798	2866	0.177071	T	-
	rs62302131	4	42022116-42022116	C	downstream_gene_variant	MODIFIER	SLC30A9	ENSG00000014824	Transcript	ENST00000510460.1	retained_intron	-	-	-	-	-	-	0.798	3017	0.190557	T	-
	rs62302131	4	42022116-42022116	G	downstream_gene_variant	MODIFIER	SLC30A9	ENSG00000014824	Transcript	ENST00000510460.1	retained_intron	-	-	-	-	-	-	0.798	3357	0.220225	T	-
	rs62302131	4	42022116-42022116	T	downstream_gene_variant	MODIFIER	SLC30A9	ENSG00000014824	Transcript	ENST00000510460.1	retained_intron	0.1868	0.7824	0.9375	0.7594	0.7761	-	0.798	2866	0.177071	T	-
	rs62302131	4	42022116-42022116	C	intron_variant,NMD_transcript_variant	MODIFIER	SLC30A9	ENSG00000014824	Transcript	ENST00000513699.5	nonsense_mediated_decay	-	-	-	-	-	-	0.798	3017	0.190557	T	-
	rs62302131	4	42022116-42022116	G	intron_variant,NMD_transcript_variant	MODIFIER	SLC30A9	ENSG00000014824	Transcript	ENST00000513699.5	nonsense_mediated_decay	-	-	-	-	-	-	0.798	3357	0.220225	T	-
	rs62302131	4	42022116-42022116	T	intron_variant,NMD_transcript_variant	MODIFIER	SLC30A9	ENSG00000014824	Transcript	ENST00000513699.5	nonsense_mediated_decay	0.1868	0.7824	0.9375	0.7594	0.7761	-	0.798	2866	0.177071	T	-
	rs62302132	4	42022125-42022125	C	intron_variant	MODIFIER	SLC30A9	ENSG00000014824	Transcript	ENST00000264451.12	protein_coding	-	-	-	-	-	-	0.798	2689	0.160790	G	-
	rs62302132	4	42022125-42022125	G	intron_variant	MODIFIER	SLC30A9	ENSG00000014824	Transcript	ENST00000264451.12	protein_coding	0.1868	0.7853	0.9375	0.7604	0.7771	-	0.798	3015	0.190457	G	-
	rs62302132	4	42022125-42022125	T	intron_variant	MODIFIER	SLC30A9	ENSG00000014824	Transcript	ENST00000264451.12	protein_coding	-	-	-	-	-	-	0.798	2548	0.147304	G	-
	rs62302132	4	42022125-42022125	C	downstream_gene_variant	MODIFIER	SLC30A9	ENSG00000014824	Transcript	ENST00000510460.1	retained_intron	-	-	-	-	-	-	0.798	2689	0.160790	G	-
	rs62302132	4	42022125-42022125	G	downstream_gene_variant	MODIFIER	SLC30A9	ENSG00000014824	Transcript	ENST00000510460.1	retained_intron	0.1868	0.7853	0.9375	0.7604	0.7771	-	0.798	3015	0.190457	G	-
	rs62302132	4	42022125-42022125	T	downstream_gene_variant	MODIFIER	SLC30A9	ENSG00000014824	Transcript	ENST00000510460.1	retained_intron	-	-	-	-	-	-	0.798	2548	0.147304	G	-
	rs62302132	4	42022125-42022125	C	intron_variant,NMD_transcript_variant	MODIFIER	SLC30A9	ENSG00000014824	Transcript	ENST00000513699.5	nonsense_mediated_decay	-	-	-	-	-	-	0.798	2689	0.160790	G	-
	rs62302132	4	42022125-42022125	G	intron_variant,NMD_transcript_variant	MODIFIER	SLC30A9	ENSG00000014824	Transcript	ENST00000513699.5	nonsense_mediated_decay	0.1868	0.7853	0.9375	0.7604	0.7771	-	0.798	3015	0.190457	G	-
	rs62302132	4	42022125-42022125	T	intron_variant,NMD_transcript_variant	MODIFIER	SLC30A9	ENSG00000014824	Transcript	ENST00000513699.5	nonsense_mediated_decay	-	-	-	-	-	-	0.798	2548	0.147304	G	-
	rs10461066	4	42022384-42022384	C	intron_variant	MODIFIER	SLC30A9	ENSG00000014824	Transcript	ENST00000264451.12	protein_coding	0.1884	0.804	0.9583	0.7763	0.8047	-	0.798	2341	0.126694	C	-
	rs10461066	4	42022384-42022384	G	intron_variant	MODIFIER	SLC30A9	ENSG00000014824	Transcript	ENST00000264451.12	protein_coding	-	-	-	-	-	-	0.798	2642	0.156362	C	-
	rs10461066	4	42022384-42022384	T	intron_variant	MODIFIER	SLC30A9	ENSG00000014824	Transcript	ENST00000264451.12	protein_coding	-	-	-	-	-	-	0.798	2212	0.113208	C	-
	rs10461066	4	42022384-42022384	C	downstream_gene_variant	MODIFIER	SLC30A9	ENSG00000014824	Transcript	ENST00000510460.1	retained_intron	0.1884	0.804	0.9583	0.7763	0.8047	-	0.798	2341	0.126694	C	-
	rs10461066	4	42022384-42022384	G	downstream_gene_variant	MODIFIER	SLC30A9	ENSG00000014824	Transcript	ENST00000510460.1	retained_intron	-	-	-	-	-	-	0.798	2642	0.156362	C	-
	rs10461066	4	42022384-42022384	T	downstream_gene_variant	MODIFIER	SLC30A9	ENSG00000014824	Transcript	ENST00000510460.1	retained_intron	-	-	-	-	-	-	0.798	2212	0.113208	C	-
	rs10461066	4	42022384-42022384	C	intron_variant,NMD_transcript_variant	MODIFIER	SLC30A9	ENSG00000014824	Transcript	ENST00000513699.5	nonsense_mediated_decay	0.1884	0.804	0.9583	0.7763	0.8047	-	0.798	2341	0.126694	C	-
	rs10461066	4	42022384-42022384	G	intron_variant,NMD_transcript_variant	MODIFIER	SLC30A9	ENSG00000014824	Transcript	ENST00000513699.5	nonsense_mediated_decay	-	-	-	-	-	-	0.798	2642	0.156362	C	-
	rs10461066	4	42022384-42022384	T	intron_variant,NMD_transcript_variant	MODIFIER	SLC30A9	ENSG00000014824	Transcript	ENST00000513699.5	nonsense_mediated_decay	-	-	-	-	-	-	0.798	2212	0.113208	C	-
	rs13107768	4	42022965-42022965	G	intron_variant	MODIFIER	SLC30A9	ENSG00000014824	Transcript	ENST00000264451.12	protein_coding	0.1884	0.804	0.9583	0.7763	0.8047	-	0.798	6600	0.509208	G	-
	rs13107768	4	42022965-42022965	T	intron_variant	MODIFIER	SLC30A9	ENSG00000014824	Transcript	ENST00000264451.12	protein_coding	-	-	-	-	-	-	0.798	5852	0.438748	G	-
	rs13107768	4	42022965-42022965	G	downstream_gene_variant	MODIFIER	SLC30A9	ENSG00000014824	Transcript	ENST00000510460.1	retained_intron	0.1884	0.804	0.9583	0.7763	0.8047	-	0.798	6600	0.509208	G	-
	rs13107768	4	42022965-42022965	T	downstream_gene_variant	MODIFIER	SLC30A9	ENSG00000014824	Transcript	ENST00000510460.1	retained_intron	-	-	-	-	-	-	0.798	5852	0.438748	G	-
	rs13107768	4	42022965-42022965	G	intron_variant,NMD_transcript_variant	MODIFIER	SLC30A9	ENSG00000014824	Transcript	ENST00000513699.5	nonsense_mediated_decay	0.1884	0.804	0.9583	0.7763	0.8047	-	0.798	6600	0.509208	G	-
	rs13107768	4	42022965-42022965	T	intron_variant,NMD_transcript_variant	MODIFIER	SLC30A9	ENSG00000014824	Transcript	ENST00000513699.5	nonsense_mediated_decay	-	-	-	-	-	-	0.798	5852	0.438748	G	-
	rs4861153	4	42023267-42023267	G	intron_variant	MODIFIER	SLC30A9	ENSG00000014824	Transcript	ENST00000264451.12	protein_coding	0.587	0.147	0.0387	0.1551	0.1472	32450446	0.798	2156	0.107147	A	Total_PHF-tau_SNP_x_SNP_interaction+NHGRI-EBI_GWAS_catalog+rs4861153,Total_PHF-tau_SNP_x_SNP_interaction+NHGRI-EBI_GWAS_catalog+rs4861153
	rs4861153	4	42023267-42023267	G	downstream_gene_variant	MODIFIER	SLC30A9	ENSG00000014824	Transcript	ENST00000510460.1	retained_intron	0.587	0.147	0.0387	0.1551	0.1472	32450446	0.798	2156	0.107147	A	Total_PHF-tau_SNP_x_SNP_interaction+NHGRI-EBI_GWAS_catalog+rs4861153,Total_PHF-tau_SNP_x_SNP_interaction+NHGRI-EBI_GWAS_catalog+rs4861153
	rs4861153	4	42023267-42023267	G	intron_variant,NMD_transcript_variant	MODIFIER	SLC30A9	ENSG00000014824	Transcript	ENST00000513699.5	nonsense_mediated_decay	0.587	0.147	0.0387	0.1551	0.1472	32450446	0.798	2156	0.107147	A	Total_PHF-tau_SNP_x_SNP_interaction+NHGRI-EBI_GWAS_catalog+rs4861153,Total_PHF-tau_SNP_x_SNP_interaction+NHGRI-EBI_GWAS_catalog+rs4861153
	rs4498166	4	42024244-42024244	A	intron_variant	MODIFIER	SLC30A9	ENSG00000014824	Transcript	ENST00000264451.12	protein_coding	0.587	0.147	0.0387	0.1551	0.1472	-	0.798	5396	0.397217	G	-
	rs4498166	4	42024244-42024244	A	upstream_gene_variant	MODIFIER	ATP1B1P1	ENSG00000249212	Transcript	ENST00000509767.1	unprocessed_pseudogene	0.587	0.147	0.0387	0.1551	0.1472	-	-	5396	0.397217	G	-
	rs4498166	4	42024244-42024244	A	downstream_gene_variant	MODIFIER	SLC30A9	ENSG00000014824	Transcript	ENST00000510460.1	retained_intron	0.587	0.147	0.0387	0.1551	0.1472	-	0.798	5396	0.397217	G	-
	rs4498166	4	42024244-42024244	A	intron_variant,NMD_transcript_variant	MODIFIER	SLC30A9	ENSG00000014824	Transcript	ENST00000513699.5	nonsense_mediated_decay	0.587	0.147	0.0387	0.1551	0.1472	-	0.798	5396	0.397217	G	-
	rs11721620	4	42025942-42025942	A	intron_variant	MODIFIER	SLC30A9	ENSG00000014824	Transcript	ENST00000264451.12	protein_coding	-	-	-	-	-	-	0.798	0.213	-0.378524	c	-
	rs11721620	4	42025942-42025942	T	intron_variant	MODIFIER	SLC30A9	ENSG00000014824	Transcript	ENST00000264451.12	protein_coding	0.1884	0.804	0.9583	0.7763	0.8047	-	0.798	0.284	-0.318999	c	-
	rs11721620	4	42025942-42025942	A	upstream_gene_variant	MODIFIER	ATP1B1P1	ENSG00000249212	Transcript	ENST00000509767.1	unprocessed_pseudogene	-	-	-	-	-	-	-	0.213	-0.378524	c	-
	rs11721620	4	42025942-42025942	T	upstream_gene_variant	MODIFIER	ATP1B1P1	ENSG00000249212	Transcript	ENST00000509767.1	unprocessed_pseudogene	0.1884	0.804	0.9583	0.7763	0.8047	-	-	0.284	-0.318999	c	-
	rs11721620	4	42025942-42025942	A	intron_variant,NMD_transcript_variant	MODIFIER	SLC30A9	ENSG00000014824	Transcript	ENST00000513699.5	nonsense_mediated_decay	-	-	-	-	-	-	0.798	0.213	-0.378524	c	-
	rs11721620	4	42025942-42025942	T	intron_variant,NMD_transcript_variant	MODIFIER	SLC30A9	ENSG00000014824	Transcript	ENST00000513699.5	nonsense_mediated_decay	0.1884	0.804	0.9583	0.7763	0.8047	-	0.798	0.284	-0.318999	c	-
	rs11737091	4	42026156-42026156	C	intron_variant	MODIFIER	SLC30A9	ENSG00000014824	Transcript	ENST00000264451.12	protein_coding	-	-	-	-	-	-	0.798	1428	0.014304	G	-
	rs11737091	4	42026156-42026156	G	intron_variant	MODIFIER	SLC30A9	ENSG00000014824	Transcript	ENST00000264451.12	protein_coding	0.2315	0.8084	0.9583	0.7763	0.8047	-	0.798	1635	0.043972	G	-
	rs11737091	4	42026156-42026156	T	intron_variant	MODIFIER	SLC30A9	ENSG00000014824	Transcript	ENST00000264451.12	protein_coding	-	-	-	-	-	-	0.798	1340	0.000818	G	-
	rs11737091	4	42026156-42026156	C	upstream_gene_variant	MODIFIER	ATP1B1P1	ENSG00000249212	Transcript	ENST00000509767.1	unprocessed_pseudogene	-	-	-	-	-	-	-	1428	0.014304	G	-
	rs11737091	4	42026156-42026156	G	upstream_gene_variant	MODIFIER	ATP1B1P1	ENSG00000249212	Transcript	ENST00000509767.1	unprocessed_pseudogene	0.2315	0.8084	0.9583	0.7763	0.8047	-	-	1635	0.043972	G	-
	rs11737091	4	42026156-42026156	T	upstream_gene_variant	MODIFIER	ATP1B1P1	ENSG00000249212	Transcript	ENST00000509767.1	unprocessed_pseudogene	-	-	-	-	-	-	-	1340	0.000818	G	-
	rs11737091	4	42026156-42026156	C	intron_variant,NMD_transcript_variant	MODIFIER	SLC30A9	ENSG00000014824	Transcript	ENST00000513699.5	nonsense_mediated_decay	-	-	-	-	-	-	0.798	1428	0.014304	G	-
	rs11737091	4	42026156-42026156	G	intron_variant,NMD_transcript_variant	MODIFIER	SLC30A9	ENSG00000014824	Transcript	ENST00000513699.5	nonsense_mediated_decay	0.2315	0.8084	0.9583	0.7763	0.8047	-	0.798	1635	0.043972	G	-
	rs11737091	4	42026156-42026156	T	intron_variant,NMD_transcript_variant	MODIFIER	SLC30A9	ENSG00000014824	Transcript	ENST00000513699.5	nonsense_mediated_decay	-	-	-	-	-	-	0.798	1340	0.000818	G	-
	rs12651160	4	42026219-42026219	C	intron_variant	MODIFIER	SLC30A9	ENSG00000014824	Transcript	ENST00000264451.12	protein_coding	-	-	-	-	-	-	0.798	3472	0.230112	a	-
	rs12651160	4	42026219-42026219	G	intron_variant	MODIFIER	SLC30A9	ENSG00000014824	Transcript	ENST00000264451.12	protein_coding	0.1884	0.804	0.9583	0.7753	0.8047	-	0.798	3828	0.260600	a	-
	rs12651160	4	42026219-42026219	T	intron_variant	MODIFIER	SLC30A9	ENSG00000014824	Transcript	ENST00000264451.12	protein_coding	-	-	-	-	-	-	0.798	3212	0.207720	a	-
	rs12651160	4	42026219-42026219	C	upstream_gene_variant	MODIFIER	ATP1B1P1	ENSG00000249212	Transcript	ENST00000509767.1	unprocessed_pseudogene	-	-	-	-	-	-	-	3472	0.230112	a	-
	rs12651160	4	42026219-42026219	G	upstream_gene_variant	MODIFIER	ATP1B1P1	ENSG00000249212	Transcript	ENST00000509767.1	unprocessed_pseudogene	0.1884	0.804	0.9583	0.7753	0.8047	-	-	3828	0.260600	a	-
	rs12651160	4	42026219-42026219	T	upstream_gene_variant	MODIFIER	ATP1B1P1	ENSG00000249212	Transcript	ENST00000509767.1	unprocessed_pseudogene	-	-	-	-	-	-	-	3212	0.207720	a	-
	rs12651160	4	42026219-42026219	C	intron_variant,NMD_transcript_variant	MODIFIER	SLC30A9	ENSG00000014824	Transcript	ENST00000513699.5	nonsense_mediated_decay	-	-	-	-	-	-	0.798	3472	0.230112	a	-
	rs12651160	4	42026219-42026219	G	intron_variant,NMD_transcript_variant	MODIFIER	SLC30A9	ENSG00000014824	Transcript	ENST00000513699.5	nonsense_mediated_decay	0.1884	0.804	0.9583	0.7753	0.8047	-	0.798	3828	0.260600	a	-
	rs12651160	4	42026219-42026219	T	intron_variant,NMD_transcript_variant	MODIFIER	SLC30A9	ENSG00000014824	Transcript	ENST00000513699.5	nonsense_mediated_decay	-	-	-	-	-	-	0.798	3212	0.207720	a	-
	rs13109836	4	42027362-42027362	A	intron_variant	MODIFIER	SLC30A9	ENSG00000014824	Transcript	ENST00000264451.12	protein_coding	-	-	-	-	-	0.1	0.798	2212	0.113220	C	-
	rs13109836	4	42027362-42027362	C	intron_variant	MODIFIER	SLC30A9	ENSG00000014824	Transcript	ENST00000264451.12	protein_coding	0.1831	0.804	0.9583	0.7763	0.8047	0.1	0.798	2698	0.161634	C	-
	rs13109836	4	42027362-42027362	G	intron_variant	MODIFIER	SLC30A9	ENSG00000014824	Transcript	ENST00000264451.12	protein_coding	-	-	-	-	-	0.1	0.798	2375	0.130229	C	-
	rs13109836	4	42027362-42027362	A	upstream_gene_variant	MODIFIER	ATP1B1P1	ENSG00000249212	Transcript	ENST00000509767.1	unprocessed_pseudogene	-	-	-	-	-	0.1	-	2212	0.113220	C	-
	rs13109836	4	42027362-42027362	C	upstream_gene_variant	MODIFIER	ATP1B1P1	ENSG00000249212	Transcript	ENST00000509767.1	unprocessed_pseudogene	0.1831	0.804	0.9583	0.7763	0.8047	0.1	-	2698	0.161634	C	-
	rs13109836	4	42027362-42027362	G	upstream_gene_variant	MODIFIER	ATP1B1P1	ENSG00000249212	Transcript	ENST00000509767.1	unprocessed_pseudogene	-	-	-	-	-	0.1	-	2375	0.130229	C	-
	rs13109836	4	42027362-42027362	A	intron_variant,NMD_transcript_variant	MODIFIER	SLC30A9	ENSG00000014824	Transcript	ENST00000513699.5	nonsense_mediated_decay	-	-	-	-	-	0.1	0.798	2212	0.113220	C	-
	rs13109836	4	42027362-42027362	C	intron_variant,NMD_transcript_variant	MODIFIER	SLC30A9	ENSG00000014824	Transcript	ENST00000513699.5	nonsense_mediated_decay	0.1831	0.804	0.9583	0.7763	0.8047	0.1	0.798	2698	0.161634	C	-
	rs13109836	4	42027362-42027362	G	intron_variant,NMD_transcript_variant	MODIFIER	SLC30A9	ENSG00000014824	Transcript	ENST00000513699.5	nonsense_mediated_decay	-	-	-	-	-	0.1	0.798	2375	0.130229	C	-
	rs2343618	4	42028096-42028096	A	intron_variant	MODIFIER	SLC30A9	ENSG00000014824	Transcript	ENST00000264451.12	protein_coding	0.1884	0.804	0.9583	0.7763	0.8047	-	0.798	1572	0.035343	A	-
	rs2343618	4	42028096-42028096	C	intron_variant	MODIFIER	SLC30A9	ENSG00000014824	Transcript	ENST00000264451.12	protein_coding	-	-	-	-	-	-	0.798	1327	-0.001352	A	-
	rs2343618	4	42028096-42028096	T	intron_variant	MODIFIER	SLC30A9	ENSG00000014824	Transcript	ENST00000264451.12	protein_coding	-	-	-	-	-	-	0.798	1253	-0.013510	A	-
	rs2343618	4	42028096-42028096	A	upstream_gene_variant	MODIFIER	ATP1B1P1	ENSG00000249212	Transcript	ENST00000509767.1	unprocessed_pseudogene	0.1884	0.804	0.9583	0.7763	0.8047	-	-	1572	0.035343	A	-
	rs2343618	4	42028096-42028096	C	upstream_gene_variant	MODIFIER	ATP1B1P1	ENSG00000249212	Transcript	ENST00000509767.1	unprocessed_pseudogene	-	-	-	-	-	-	-	1327	-0.001352	A	-
	rs2343618	4	42028096-42028096	T	upstream_gene_variant	MODIFIER	ATP1B1P1	ENSG00000249212	Transcript	ENST00000509767.1	unprocessed_pseudogene	-	-	-	-	-	-	-	1253	-0.013510	A	-
	rs2343618	4	42028096-42028096	A	intron_variant,NMD_transcript_variant	MODIFIER	SLC30A9	ENSG00000014824	Transcript	ENST00000513699.5	nonsense_mediated_decay	0.1884	0.804	0.9583	0.7763	0.8047	-	0.798	1572	0.035343	A	-
	rs2343618	4	42028096-42028096	C	intron_variant,NMD_transcript_variant	MODIFIER	SLC30A9	ENSG00000014824	Transcript	ENST00000513699.5	nonsense_mediated_decay	-	-	-	-	-	-	0.798	1327	-0.001352	A	-
	rs2343618	4	42028096-42028096	T	intron_variant,NMD_transcript_variant	MODIFIER	SLC30A9	ENSG00000014824	Transcript	ENST00000513699.5	nonsense_mediated_decay	-	-	-	-	-	-	0.798	1253	-0.013510	A	-
	rs3827589	4	42029292-42029292	A	intron_variant	MODIFIER	SLC30A9	ENSG00000014824	Transcript	ENST00000264451.12	protein_coding	-	-	-	-	-	-	0.798	0.251	-0.344714	t	-
	rs3827589	4	42029292-42029292	C	intron_variant	MODIFIER	SLC30A9	ENSG00000014824	Transcript	ENST00000264451.12	protein_coding	0.2322	0.8084	0.9583	0.7763	0.8047	-	0.798	0.298	-0.309332	t	-
	rs3827589	4	42029292-42029292	A	non_coding_transcript_exon_variant	MODIFIER	ATP1B1P1	ENSG00000249212	Transcript	ENST00000509767.1	unprocessed_pseudogene	-	-	-	-	-	-	-	0.251	-0.344714	t	-
	rs3827589	4	42029292-42029292	C	non_coding_transcript_exon_variant	MODIFIER	ATP1B1P1	ENSG00000249212	Transcript	ENST00000509767.1	unprocessed_pseudogene	0.2322	0.8084	0.9583	0.7763	0.8047	-	-	0.298	-0.309332	t	-
	rs3827589	4	42029292-42029292	A	intron_variant,NMD_transcript_variant	MODIFIER	SLC30A9	ENSG00000014824	Transcript	ENST00000513699.5	nonsense_mediated_decay	-	-	-	-	-	-	0.798	0.251	-0.344714	t	-
	rs3827589	4	42029292-42029292	C	intron_variant,NMD_transcript_variant	MODIFIER	SLC30A9	ENSG00000014824	Transcript	ENST00000513699.5	nonsense_mediated_decay	0.2322	0.8084	0.9583	0.7763	0.8047	-	0.798	0.298	-0.309332	t	-
	rs4861013	4	42032539-42032539	G	intron_variant	MODIFIER	SLC30A9	ENSG00000014824	Transcript	ENST00000264451.12	protein_coding	0.587	0.1499	0.0387	0.1551	0.1472	-	0.798	5291	0.387793	A	-
	rs4861013	4	42032539-42032539	T	intron_variant	MODIFIER	SLC30A9	ENSG00000014824	Transcript	ENST00000264451.12	protein_coding	-	-	-	-	-	-	0.798	4803	0.344639	A	-
	rs4861013	4	42032539-42032539	G	downstream_gene_variant	MODIFIER	ATP1B1P1	ENSG00000249212	Transcript	ENST00000509767.1	unprocessed_pseudogene	0.587	0.1499	0.0387	0.1551	0.1472	-	-	5291	0.387793	A	-
	rs4861013	4	42032539-42032539	T	downstream_gene_variant	MODIFIER	ATP1B1P1	ENSG00000249212	Transcript	ENST00000509767.1	unprocessed_pseudogene	-	-	-	-	-	-	-	4803	0.344639	A	-
	rs4861013	4	42032539-42032539	G	intron_variant,NMD_transcript_variant	MODIFIER	SLC30A9	ENSG00000014824	Transcript	ENST00000513699.5	nonsense_mediated_decay	0.587	0.1499	0.0387	0.1551	0.1472	-	0.798	5291	0.387793	A	-
	rs4861013	4	42032539-42032539	T	intron_variant,NMD_transcript_variant	MODIFIER	SLC30A9	ENSG00000014824	Transcript	ENST00000513699.5	nonsense_mediated_decay	-	-	-	-	-	-	0.798	4803	0.344639	A	-
	rs4861156	4	42032697-42032697	G	intron_variant	MODIFIER	SLC30A9	ENSG00000014824	Transcript	ENST00000264451.12	protein_coding	0.2474	0.1167	0.0387	0.1233	0.1012	-	0.798	4303	0.301186	A	Birk-Landau-Perez_syndrome+MIM_morbid+ENSG00000014824,Psychomotor_regression-oculomotor_apraxia-movement_disorder-nephropathy_syndrome+Orphanet+ENSG00000014824
	rs4861156	4	42032697-42032697	G	downstream_gene_variant	MODIFIER	ATP1B1P1	ENSG00000249212	Transcript	ENST00000509767.1	unprocessed_pseudogene	0.2474	0.1167	0.0387	0.1233	0.1012	-	-	4303	0.301186	A	Birk-Landau-Perez_syndrome+MIM_morbid+ENSG00000014824,Psychomotor_regression-oculomotor_apraxia-movement_disorder-nephropathy_syndrome+Orphanet+ENSG00000014824
	rs4861156	4	42032697-42032697	G	intron_variant,NMD_transcript_variant	MODIFIER	SLC30A9	ENSG00000014824	Transcript	ENST00000513699.5	nonsense_mediated_decay	0.2474	0.1167	0.0387	0.1233	0.1012	-	0.798	4303	0.301186	A	Birk-Landau-Perez_syndrome+MIM_morbid+ENSG00000014824,Psychomotor_regression-oculomotor_apraxia-movement_disorder-nephropathy_syndrome+Orphanet+ENSG00000014824
	rs17838947	4	42033578-42033578	A	intron_variant	MODIFIER	SLC30A9	ENSG00000014824	Transcript	ENST00000264451.12	protein_coding	-	-	-	-	-	26582562	0.798	0.280	-0.321792	C	-
	rs17838947	4	42033578-42033578	C	intron_variant	MODIFIER	SLC30A9	ENSG00000014824	Transcript	ENST00000264451.12	protein_coding	0.4554	0.8213	0.9583	0.8101	0.8579	26582562	0.798	0.235	-0.358487	C	-
	rs17838947	4	42033578-42033578	A	downstream_gene_variant	MODIFIER	ATP1B1P1	ENSG00000249212	Transcript	ENST00000509767.1	unprocessed_pseudogene	-	-	-	-	-	26582562	-	0.280	-0.321792	C	-
	rs17838947	4	42033578-42033578	C	downstream_gene_variant	MODIFIER	ATP1B1P1	ENSG00000249212	Transcript	ENST00000509767.1	unprocessed_pseudogene	0.4554	0.8213	0.9583	0.8101	0.8579	26582562	-	0.235	-0.358487	C	-
	rs17838947	4	42033578-42033578	A	intron_variant,NMD_transcript_variant	MODIFIER	SLC30A9	ENSG00000014824	Transcript	ENST00000513699.5	nonsense_mediated_decay	-	-	-	-	-	26582562	0.798	0.280	-0.321792	C	-
	rs17838947	4	42033578-42033578	C	intron_variant,NMD_transcript_variant	MODIFIER	SLC30A9	ENSG00000014824	Transcript	ENST00000513699.5	nonsense_mediated_decay	0.4554	0.8213	0.9583	0.8101	0.8579	26582562	0.798	0.235	-0.358487	C	-
	rs111311484	4	42033661-42033661	T	intron_variant	MODIFIER	SLC30A9	ENSG00000014824	Transcript	ENST00000264451.12	protein_coding	0.1604	0.0101	0	0.0278	0.046	-	0.798	0.521	-0.196157	C	-
	rs111311484	4	42033661-42033661	T	downstream_gene_variant	MODIFIER	ATP1B1P1	ENSG00000249212	Transcript	ENST00000509767.1	unprocessed_pseudogene	0.1604	0.0101	0	0.0278	0.046	-	-	0.521	-0.196157	C	-
	rs111311484	4	42033661-42033661	T	intron_variant,NMD_transcript_variant	MODIFIER	SLC30A9	ENSG00000014824	Transcript	ENST00000513699.5	nonsense_mediated_decay	0.1604	0.0101	0	0.0278	0.046	-	0.798	0.521	-0.196157	C	-
	rs73154922	4	42036012-42036012	A	intron_variant	MODIFIER	SLC30A9	ENSG00000014824	Transcript	ENST00000264451.12	protein_coding	-	-	-	-	-	-	0.798	0.182	-0.411549	C	-
	rs73154922	4	42036012-42036012	G	intron_variant	MODIFIER	SLC30A9	ENSG00000014824	Transcript	ENST00000264451.12	protein_coding	0.0401	0	0	0	0	-	0.798	0.191	-0.401016	C	-
	rs73154922	4	42036012-42036012	A	intron_variant,NMD_transcript_variant	MODIFIER	SLC30A9	ENSG00000014824	Transcript	ENST00000513699.5	nonsense_mediated_decay	-	-	-	-	-	-	0.798	0.182	-0.411549	C	-
	rs73154922	4	42036012-42036012	G	intron_variant,NMD_transcript_variant	MODIFIER	SLC30A9	ENSG00000014824	Transcript	ENST00000513699.5	nonsense_mediated_decay	0.0401	0	0	0	0	-	0.798	0.191	-0.401016	C	-
	rs12510574	4	42040859-42040859	A	intron_variant	MODIFIER	SLC30A9	ENSG00000014824	Transcript	ENST00000264451.12	protein_coding	0.3926	0.134	0.0367	0.1233	0.0951	0.1	0.798	11.02	0.951589	G	-
	rs12510574	4	42040859-42040859	A	intron_variant,NMD_transcript_variant	MODIFIER	SLC30A9	ENSG00000014824	Transcript	ENST00000513699.5	nonsense_mediated_decay	0.3926	0.134	0.0367	0.1233	0.0951	0.1	0.798	11.02	0.951589	G	-
	rs35544582	4	42042019-42042019	C	intron_variant	MODIFIER	SLC30A9	ENSG00000014824	Transcript	ENST00000264451.12	protein_coding	0.6407	0.1744	0.0367	0.1829	0.1718	-	0.798	1395	0.009393	A	Birk-Landau-Perez_syndrome+MIM_morbid+ENSG00000014824,Psychomotor_regression-oculomotor_apraxia-movement_disorder-nephropathy_syndrome+Orphanet+ENSG00000014824
	rs35544582	4	42042019-42042019	C	intron_variant,NMD_transcript_variant	MODIFIER	SLC30A9	ENSG00000014824	Transcript	ENST00000513699.5	nonsense_mediated_decay	0.6407	0.1744	0.0367	0.1829	0.1718	-	0.798	1395	0.009393	A	Birk-Landau-Perez_syndrome+MIM_morbid+ENSG00000014824,Psychomotor_regression-oculomotor_apraxia-movement_disorder-nephropathy_syndrome+Orphanet+ENSG00000014824
	rs4861157	4	42046074-42046074	G	intron_variant	MODIFIER	SLC30A9	ENSG00000014824	Transcript	ENST00000264451.12	protein_coding	0.233	0.8127	0.9603	0.7893	0.819	-	0.798	2029	0.093042	G	-
	rs4861157	4	42046074-42046074	T	intron_variant	MODIFIER	SLC30A9	ENSG00000014824	Transcript	ENST00000264451.12	protein_coding	-	-	-	-	-	-	0.798	1679	0.049889	G	-
	rs4861157	4	42046074-42046074	G	intron_variant,NMD_transcript_variant	MODIFIER	SLC30A9	ENSG00000014824	Transcript	ENST00000513699.5	nonsense_mediated_decay	0.233	0.8127	0.9603	0.7893	0.819	-	0.798	2029	0.093042	G	-
	rs4861157	4	42046074-42046074	T	intron_variant,NMD_transcript_variant	MODIFIER	SLC30A9	ENSG00000014824	Transcript	ENST00000513699.5	nonsense_mediated_decay	-	-	-	-	-	-	0.798	1679	0.049889	G	-
	rs61387048	4	42048013-42048013	G	intron_variant	MODIFIER	SLC30A9	ENSG00000014824	Transcript	ENST00000264451.12	protein_coding	0.1952	0.013	0	0.0268	0.0511	-	0.798	1596	0.038585	T	Birk-Landau-Perez_syndrome+MIM_morbid+ENSG00000014824,Psychomotor_regression-oculomotor_apraxia-movement_disorder-nephropathy_syndrome+Orphanet+ENSG00000014824
	rs61387048	4	42048013-42048013	G	intron_variant,NMD_transcript_variant	MODIFIER	SLC30A9	ENSG00000014824	Transcript	ENST00000513699.5	nonsense_mediated_decay	0.1952	0.013	0	0.0268	0.0511	-	0.798	1596	0.038585	T	Birk-Landau-Perez_syndrome+MIM_morbid+ENSG00000014824,Psychomotor_regression-oculomotor_apraxia-movement_disorder-nephropathy_syndrome+Orphanet+ENSG00000014824
	rs79382985	4	42048230-42048230	T	intron_variant	MODIFIER	SLC30A9	ENSG00000014824	Transcript	ENST00000264451.12	protein_coding	0.146	0.0173	0	0.004	0	-	0.798	0.817	-0.103218	A	-
	rs79382985	4	42048230-42048230	T	intron_variant,NMD_transcript_variant	MODIFIER	SLC30A9	ENSG00000014824	Transcript	ENST00000513699.5	nonsense_mediated_decay	0.146	0.0173	0	0.004	0	-	0.798	0.817	-0.103218	A	-
	rs16853930	4	42048801-42048801	C	intron_variant	MODIFIER	SLC30A9	ENSG00000014824	Transcript	ENST00000264451.12	protein_coding	-	-	-	-	-	-	0.798	0.787	-0.111052	g	-
	rs16853930	4	42048801-42048801	G	intron_variant	MODIFIER	SLC30A9	ENSG00000014824	Transcript	ENST00000264451.12	protein_coding	0.2315	0.8112	0.9603	0.7893	0.819	-	0.798	0.906	-0.081384	g	-
	rs16853930	4	42048801-42048801	C	intron_variant,NMD_transcript_variant	MODIFIER	SLC30A9	ENSG00000014824	Transcript	ENST00000513699.5	nonsense_mediated_decay	-	-	-	-	-	-	0.798	0.787	-0.111052	g	-
	rs16853930	4	42048801-42048801	G	intron_variant,NMD_transcript_variant	MODIFIER	SLC30A9	ENSG00000014824	Transcript	ENST00000513699.5	nonsense_mediated_decay	0.2315	0.8112	0.9603	0.7893	0.819	-	0.798	0.906	-0.081384	g	-
	rs16853930	4	42048801-42048801	C	regulatory_region_variant	MODIFIER	-	-	RegulatoryFeature	ENSR00001250745	TF_binding_site	-	-	-	-	-	-	0.787	-0.111052	g	-
	rs16853930	4	42048801-42048801	G	regulatory_region_variant	MODIFIER	-	-	RegulatoryFeature	ENSR00001250745	TF_binding_site	0.2315	0.8112	0.9603	0.7893	0.819	-	0.906	-0.081384	g	-
	rs4241696	4	42049591-42049591	G	intron_variant	MODIFIER	SLC30A9	ENSG00000014824	Transcript	ENST00000264451.12	protein_coding	0.3502	0.8184	0.9603	0.7922	0.82	-	0.798	2388	0.131523	G	-
	rs4241696	4	42049591-42049591	G	intron_variant,NMD_transcript_variant	MODIFIER	SLC30A9	ENSG00000014824	Transcript	ENST00000513699.5	nonsense_mediated_decay	0.3502	0.8184	0.9603	0.7922	0.82	-	0.798	2388	0.131523	G	-
	rs7659193	4	42052863-42052863	G	intron_variant	MODIFIER	SLC30A9	ENSG00000014824	Transcript	ENST00000264451.12	protein_coding	0.587	0.1455	0.0367	0.1501	0.1472	-	0.798	1422	0.013529	A	-
	rs7659193	4	42052863-42052863	G	intron_variant,NMD_transcript_variant	MODIFIER	SLC30A9	ENSG00000014824	Transcript	ENST00000513699.5	nonsense_mediated_decay	0.587	0.1455	0.0367	0.1501	0.1472	-	0.798	1422	0.013529	A	-
	rs11932614	4	42058804-42058804	A	intron_variant	MODIFIER	SLC30A9	ENSG00000014824	Transcript	ENST00000264451.12	protein_coding	-	-	-	-	-	-	0.798	2162	0.107879	G	-
	rs11932614	4	42058804-42058804	C	intron_variant	MODIFIER	SLC30A9	ENSG00000014824	Transcript	ENST00000264451.12	protein_coding	-	-	-	-	-	-	0.798	2642	0.156293	G	-
	rs11932614	4	42058804-42058804	G	intron_variant	MODIFIER	SLC30A9	ENSG00000014824	Transcript	ENST00000264451.12	protein_coding	0.233	0.8127	0.9603	0.7903	0.819	-	0.798	2323	0.124888	G	-
	rs11932614	4	42058804-42058804	A	upstream_gene_variant	MODIFIER	SLC30A9	ENSG00000014824	Transcript	ENST00000509683.5	retained_intron	-	-	-	-	-	-	0.798	2162	0.107879	G	-
	rs11932614	4	42058804-42058804	C	upstream_gene_variant	MODIFIER	SLC30A9	ENSG00000014824	Transcript	ENST00000509683.5	retained_intron	-	-	-	-	-	-	0.798	2642	0.156293	G	-
	rs11932614	4	42058804-42058804	G	upstream_gene_variant	MODIFIER	SLC30A9	ENSG00000014824	Transcript	ENST00000509683.5	retained_intron	0.233	0.8127	0.9603	0.7903	0.819	-	0.798	2323	0.124888	G	-
	rs11932614	4	42058804-42058804	A	intron_variant,NMD_transcript_variant	MODIFIER	SLC30A9	ENSG00000014824	Transcript	ENST00000513699.5	nonsense_mediated_decay	-	-	-	-	-	-	0.798	2162	0.107879	G	-
	rs11932614	4	42058804-42058804	C	intron_variant,NMD_transcript_variant	MODIFIER	SLC30A9	ENSG00000014824	Transcript	ENST00000513699.5	nonsense_mediated_decay	-	-	-	-	-	-	0.798	2642	0.156293	G	-
	rs11932614	4	42058804-42058804	G	intron_variant,NMD_transcript_variant	MODIFIER	SLC30A9	ENSG00000014824	Transcript	ENST00000513699.5	nonsense_mediated_decay	0.233	0.8127	0.9603	0.7903	0.819	-	0.798	2323	0.124888	G	-
	rs4413440	4	42060808-42060808	G	intron_variant	MODIFIER	SLC30A9	ENSG00000014824	Transcript	ENST00000264451.12	protein_coding	0.233	0.8127	0.9603	0.7893	0.819	-	0.798	6328	0.483215	G	-
	rs4413440	4	42060808-42060808	T	intron_variant	MODIFIER	SLC30A9	ENSG00000014824	Transcript	ENST00000264451.12	protein_coding	-	-	-	-	-	-	0.798	5866	0.440061	G	-
	rs4413440	4	42060808-42060808	G	upstream_gene_variant	MODIFIER	SLC30A9	ENSG00000014824	Transcript	ENST00000509683.5	retained_intron	0.233	0.8127	0.9603	0.7893	0.819	-	0.798	6328	0.483215	G	-
	rs4413440	4	42060808-42060808	T	upstream_gene_variant	MODIFIER	SLC30A9	ENSG00000014824	Transcript	ENST00000509683.5	retained_intron	-	-	-	-	-	-	0.798	5866	0.440061	G	-
	rs4413440	4	42060808-42060808	G	intron_variant,NMD_transcript_variant	MODIFIER	SLC30A9	ENSG00000014824	Transcript	ENST00000513699.5	nonsense_mediated_decay	0.233	0.8127	0.9603	0.7893	0.819	-	0.798	6328	0.483215	G	-
	rs4413440	4	42060808-42060808	T	intron_variant,NMD_transcript_variant	MODIFIER	SLC30A9	ENSG00000014824	Transcript	ENST00000513699.5	nonsense_mediated_decay	-	-	-	-	-	-	0.798	5866	0.440061	G	-
	rs6813513	4	42061189-42061189	A	intron_variant	MODIFIER	SLC30A9	ENSG00000014824	Transcript	ENST00000264451.12	protein_coding	0.587	0.147	0.0367	0.1491	0.1462	-	0.798	7327	0.581052	G	-
	rs6813513	4	42061189-42061189	A	upstream_gene_variant	MODIFIER	SLC30A9	ENSG00000014824	Transcript	ENST00000509683.5	retained_intron	0.587	0.147	0.0367	0.1491	0.1462	-	0.798	7327	0.581052	G	-
	rs6813513	4	42061189-42061189	A	intron_variant,NMD_transcript_variant	MODIFIER	SLC30A9	ENSG00000014824	Transcript	ENST00000513699.5	nonsense_mediated_decay	0.587	0.147	0.0367	0.1491	0.1462	-	0.798	7327	0.581052	G	-
	rs4604086	4	42061672-42061672	A	intron_variant	MODIFIER	SLC30A9	ENSG00000014824	Transcript	ENST00000264451.12	protein_coding	-	-	-	-	-	-	0.798	0.366	-0.267352	C	-
	rs4604086	4	42061672-42061672	C	intron_variant	MODIFIER	SLC30A9	ENSG00000014824	Transcript	ENST00000264451.12	protein_coding	0.2337	0.8127	0.9593	0.7893	0.819	-	0.798	0.465	-0.218938	C	-
	rs4604086	4	42061672-42061672	G	intron_variant	MODIFIER	SLC30A9	ENSG00000014824	Transcript	ENST00000264451.12	protein_coding	-	-	-	-	-	-	0.798	0.398	-0.250343	C	-
	rs4604086	4	42061672-42061672	A	upstream_gene_variant	MODIFIER	SLC30A9	ENSG00000014824	Transcript	ENST00000509683.5	retained_intron	-	-	-	-	-	-	0.798	0.366	-0.267352	C	-
	rs4604086	4	42061672-42061672	C	upstream_gene_variant	MODIFIER	SLC30A9	ENSG00000014824	Transcript	ENST00000509683.5	retained_intron	0.2337	0.8127	0.9593	0.7893	0.819	-	0.798	0.465	-0.218938	C	-
	rs4604086	4	42061672-42061672	G	upstream_gene_variant	MODIFIER	SLC30A9	ENSG00000014824	Transcript	ENST00000509683.5	retained_intron	-	-	-	-	-	-	0.798	0.398	-0.250343	C	-
	rs4604086	4	42061672-42061672	A	intron_variant,NMD_transcript_variant	MODIFIER	SLC30A9	ENSG00000014824	Transcript	ENST00000513699.5	nonsense_mediated_decay	-	-	-	-	-	-	0.798	0.366	-0.267352	C	-
	rs4604086	4	42061672-42061672	C	intron_variant,NMD_transcript_variant	MODIFIER	SLC30A9	ENSG00000014824	Transcript	ENST00000513699.5	nonsense_mediated_decay	0.2337	0.8127	0.9593	0.7893	0.819	-	0.798	0.465	-0.218938	C	-
	rs4604086	4	42061672-42061672	G	intron_variant,NMD_transcript_variant	MODIFIER	SLC30A9	ENSG00000014824	Transcript	ENST00000513699.5	nonsense_mediated_decay	-	-	-	-	-	-	0.798	0.398	-0.250343	C	-
	rs10938174	4	42062109-42062109	G	intron_variant	MODIFIER	SLC30A9	ENSG00000014824	Transcript	ENST00000264451.12	protein_coding	0.233	0.8127	0.9603	0.7893	0.819	-	0.798	2535	0.146120	G	-
	rs10938174	4	42062109-42062109	T	intron_variant	MODIFIER	SLC30A9	ENSG00000014824	Transcript	ENST00000264451.12	protein_coding	-	-	-	-	-	-	0.798	2118	0.102967	G	-
	rs10938174	4	42062109-42062109	G	upstream_gene_variant	MODIFIER	SLC30A9	ENSG00000014824	Transcript	ENST00000509683.5	retained_intron	0.233	0.8127	0.9603	0.7893	0.819	-	0.798	2535	0.146120	G	-
	rs10938174	4	42062109-42062109	T	upstream_gene_variant	MODIFIER	SLC30A9	ENSG00000014824	Transcript	ENST00000509683.5	retained_intron	-	-	-	-	-	-	0.798	2118	0.102967	G	-
	rs10938174	4	42062109-42062109	G	intron_variant,NMD_transcript_variant	MODIFIER	SLC30A9	ENSG00000014824	Transcript	ENST00000513699.5	nonsense_mediated_decay	0.233	0.8127	0.9603	0.7893	0.819	-	0.798	2535	0.146120	G	-
	rs10938174	4	42062109-42062109	T	intron_variant,NMD_transcript_variant	MODIFIER	SLC30A9	ENSG00000014824	Transcript	ENST00000513699.5	nonsense_mediated_decay	-	-	-	-	-	-	0.798	2118	0.102967	G	-
	rs10938175	4	42064361-42064361	C	intron_variant	MODIFIER	SLC30A9	ENSG00000014824	Transcript	ENST00000264451.12	protein_coding	-	-	-	-	-	29324852	0.798	1406	0.011021	G	-
	rs10938175	4	42064361-42064361	G	intron_variant	MODIFIER	SLC30A9	ENSG00000014824	Transcript	ENST00000264451.12	protein_coding	0.211	0.8127	0.9603	0.7893	0.819	29324852	0.798	1614	0.041040	G	-
	rs10938175	4	42064361-42064361	T	intron_variant	MODIFIER	SLC30A9	ENSG00000014824	Transcript	ENST00000264451.12	protein_coding	-	-	-	-	-	29324852	0.798	1253	-0.013480	G	-
	rs10938175	4	42064361-42064361	C	intron_variant,non_coding_transcript_variant	MODIFIER	SLC30A9	ENSG00000014824	Transcript	ENST00000509683.5	retained_intron	-	-	-	-	-	29324852	0.798	1406	0.011021	G	-
	rs10938175	4	42064361-42064361	G	intron_variant,non_coding_transcript_variant	MODIFIER	SLC30A9	ENSG00000014824	Transcript	ENST00000509683.5	retained_intron	0.211	0.8127	0.9603	0.7893	0.819	29324852	0.798	1614	0.041040	G	-
	rs10938175	4	42064361-42064361	T	intron_variant,non_coding_transcript_variant	MODIFIER	SLC30A9	ENSG00000014824	Transcript	ENST00000509683.5	retained_intron	-	-	-	-	-	29324852	0.798	1253	-0.013480	G	-
	rs10938175	4	42064361-42064361	C	intron_variant,NMD_transcript_variant	MODIFIER	SLC30A9	ENSG00000014824	Transcript	ENST00000513699.5	nonsense_mediated_decay	-	-	-	-	-	29324852	0.798	1406	0.011021	G	-
	rs10938175	4	42064361-42064361	G	intron_variant,NMD_transcript_variant	MODIFIER	SLC30A9	ENSG00000014824	Transcript	ENST00000513699.5	nonsense_mediated_decay	0.211	0.8127	0.9603	0.7893	0.819	29324852	0.798	1614	0.041040	G	-
	rs10938175	4	42064361-42064361	T	intron_variant,NMD_transcript_variant	MODIFIER	SLC30A9	ENSG00000014824	Transcript	ENST00000513699.5	nonsense_mediated_decay	-	-	-	-	-	29324852	0.798	1253	-0.013480	G	-
	rs7692812	4	42067702-42067702	A	intron_variant	MODIFIER	SLC30A9	ENSG00000014824	Transcript	ENST00000264451.12	protein_coding	-	-	-	-	-	-	0.798	1804	0.066030	C	-
	rs7692812	4	42067702-42067702	C	intron_variant	MODIFIER	SLC30A9	ENSG00000014824	Transcript	ENST00000264451.12	protein_coding	0.233	0.8127	0.9603	0.7893	0.82	-	0.798	2223	0.114444	C	-
	rs7692812	4	42067702-42067702	G	intron_variant	MODIFIER	SLC30A9	ENSG00000014824	Transcript	ENST00000264451.12	protein_coding	-	-	-	-	-	-	0.798	1944	0.083039	C	-
	rs7692812	4	42067702-42067702	A	upstream_gene_variant	MODIFIER	SLC30A9	ENSG00000014824	Transcript	ENST00000505523.1	retained_intron	-	-	-	-	-	-	0.798	1804	0.066030	C	-
	rs7692812	4	42067702-42067702	C	upstream_gene_variant	MODIFIER	SLC30A9	ENSG00000014824	Transcript	ENST00000505523.1	retained_intron	0.233	0.8127	0.9603	0.7893	0.82	-	0.798	2223	0.114444	C	-
	rs7692812	4	42067702-42067702	G	upstream_gene_variant	MODIFIER	SLC30A9	ENSG00000014824	Transcript	ENST00000505523.1	retained_intron	-	-	-	-	-	-	0.798	1944	0.083039	C	-
	rs7692812	4	42067702-42067702	A	intron_variant,non_coding_transcript_variant	MODIFIER	SLC30A9	ENSG00000014824	Transcript	ENST00000509683.5	retained_intron	-	-	-	-	-	-	0.798	1804	0.066030	C	-
	rs7692812	4	42067702-42067702	C	intron_variant,non_coding_transcript_variant	MODIFIER	SLC30A9	ENSG00000014824	Transcript	ENST00000509683.5	retained_intron	0.233	0.8127	0.9603	0.7893	0.82	-	0.798	2223	0.114444	C	-
	rs7692812	4	42067702-42067702	G	intron_variant,non_coding_transcript_variant	MODIFIER	SLC30A9	ENSG00000014824	Transcript	ENST00000509683.5	retained_intron	-	-	-	-	-	-	0.798	1944	0.083039	C	-
	rs7692812	4	42067702-42067702	A	intron_variant,NMD_transcript_variant	MODIFIER	SLC30A9	ENSG00000014824	Transcript	ENST00000513699.5	nonsense_mediated_decay	-	-	-	-	-	-	0.798	1804	0.066030	C	-
	rs7692812	4	42067702-42067702	C	intron_variant,NMD_transcript_variant	MODIFIER	SLC30A9	ENSG00000014824	Transcript	ENST00000513699.5	nonsense_mediated_decay	0.233	0.8127	0.9603	0.7893	0.82	-	0.798	2223	0.114444	C	-
	rs7692812	4	42067702-42067702	G	intron_variant,NMD_transcript_variant	MODIFIER	SLC30A9	ENSG00000014824	Transcript	ENST00000513699.5	nonsense_mediated_decay	-	-	-	-	-	-	0.798	1944	0.083039	C	-
	rs6815348	4	42069251-42069251	C	intron_variant	MODIFIER	SLC30A9	ENSG00000014824	Transcript	ENST00000264451.12	protein_coding	0.351	0.817	0.9603	0.7922	0.819	-	0.798	2986	0.187803	C	-
	rs6815348	4	42069251-42069251	G	intron_variant	MODIFIER	SLC30A9	ENSG00000014824	Transcript	ENST00000264451.12	protein_coding	-	-	-	-	-	-	0.798	2643	0.156398	C	-
	rs6815348	4	42069251-42069251	C	upstream_gene_variant	MODIFIER	SLC30A9	ENSG00000014824	Transcript	ENST00000505523.1	retained_intron	0.351	0.817	0.9603	0.7922	0.819	-	0.798	2986	0.187803	C	-
	rs6815348	4	42069251-42069251	G	upstream_gene_variant	MODIFIER	SLC30A9	ENSG00000014824	Transcript	ENST00000505523.1	retained_intron	-	-	-	-	-	-	0.798	2643	0.156398	C	-
	rs6815348	4	42069251-42069251	C	intron_variant,non_coding_transcript_variant	MODIFIER	SLC30A9	ENSG00000014824	Transcript	ENST00000509683.5	retained_intron	0.351	0.817	0.9603	0.7922	0.819	-	0.798	2986	0.187803	C	-
	rs6815348	4	42069251-42069251	G	intron_variant,non_coding_transcript_variant	MODIFIER	SLC30A9	ENSG00000014824	Transcript	ENST00000509683.5	retained_intron	-	-	-	-	-	-	0.798	2643	0.156398	C	-
	rs6815348	4	42069251-42069251	C	intron_variant,NMD_transcript_variant	MODIFIER	SLC30A9	ENSG00000014824	Transcript	ENST00000513699.5	nonsense_mediated_decay	0.351	0.817	0.9603	0.7922	0.819	-	0.798	2986	0.187803	C	-
	rs6815348	4	42069251-42069251	G	intron_variant,NMD_transcript_variant	MODIFIER	SLC30A9	ENSG00000014824	Transcript	ENST00000513699.5	nonsense_mediated_decay	-	-	-	-	-	-	0.798	2643	0.156398	C	-
	rs12643377	4	42070155-42070155	A	intron_variant	MODIFIER	SLC30A9	ENSG00000014824	Transcript	ENST00000264451.12	protein_coding	-	-	-	-	-	-	0.798	4092	0.283072	T	Birk-Landau-Perez_syndrome+MIM_morbid+ENSG00000014824,Psychomotor_regression-oculomotor_apraxia-movement_disorder-nephropathy_syndrome+Orphanet+ENSG00000014824
	rs12643377	4	42070155-42070155	G	intron_variant	MODIFIER	SLC30A9	ENSG00000014824	Transcript	ENST00000264451.12	protein_coding	-	-	-	-	-	-	0.798	4214	0.293605	T	Birk-Landau-Perez_syndrome+MIM_morbid+ENSG00000014824,Psychomotor_regression-oculomotor_apraxia-movement_disorder-nephropathy_syndrome+Orphanet+ENSG00000014824
	rs12643377	4	42070155-42070155	T	intron_variant	MODIFIER	SLC30A9	ENSG00000014824	Transcript	ENST00000264451.12	protein_coding	0.2897	0.8112	0.9603	0.7893	0.819	-	0.798	4703	0.335877	T	Birk-Landau-Perez_syndrome+MIM_morbid+ENSG00000014824,Psychomotor_regression-oculomotor_apraxia-movement_disorder-nephropathy_syndrome+Orphanet+ENSG00000014824
	rs12643377	4	42070155-42070155	A	upstream_gene_variant	MODIFIER	SLC30A9	ENSG00000014824	Transcript	ENST00000505523.1	retained_intron	-	-	-	-	-	-	0.798	4092	0.283072	T	Birk-Landau-Perez_syndrome+MIM_morbid+ENSG00000014824,Psychomotor_regression-oculomotor_apraxia-movement_disorder-nephropathy_syndrome+Orphanet+ENSG00000014824
	rs12643377	4	42070155-42070155	G	upstream_gene_variant	MODIFIER	SLC30A9	ENSG00000014824	Transcript	ENST00000505523.1	retained_intron	-	-	-	-	-	-	0.798	4214	0.293605	T	Birk-Landau-Perez_syndrome+MIM_morbid+ENSG00000014824,Psychomotor_regression-oculomotor_apraxia-movement_disorder-nephropathy_syndrome+Orphanet+ENSG00000014824
	rs12643377	4	42070155-42070155	T	upstream_gene_variant	MODIFIER	SLC30A9	ENSG00000014824	Transcript	ENST00000505523.1	retained_intron	0.2897	0.8112	0.9603	0.7893	0.819	-	0.798	4703	0.335877	T	Birk-Landau-Perez_syndrome+MIM_morbid+ENSG00000014824,Psychomotor_regression-oculomotor_apraxia-movement_disorder-nephropathy_syndrome+Orphanet+ENSG00000014824
	rs12643377	4	42070155-42070155	A	intron_variant,non_coding_transcript_variant	MODIFIER	SLC30A9	ENSG00000014824	Transcript	ENST00000509683.5	retained_intron	-	-	-	-	-	-	0.798	4092	0.283072	T	Birk-Landau-Perez_syndrome+MIM_morbid+ENSG00000014824,Psychomotor_regression-oculomotor_apraxia-movement_disorder-nephropathy_syndrome+Orphanet+ENSG00000014824
	rs12643377	4	42070155-42070155	G	intron_variant,non_coding_transcript_variant	MODIFIER	SLC30A9	ENSG00000014824	Transcript	ENST00000509683.5	retained_intron	-	-	-	-	-	-	0.798	4214	0.293605	T	Birk-Landau-Perez_syndrome+MIM_morbid+ENSG00000014824,Psychomotor_regression-oculomotor_apraxia-movement_disorder-nephropathy_syndrome+Orphanet+ENSG00000014824
	rs12643377	4	42070155-42070155	T	intron_variant,non_coding_transcript_variant	MODIFIER	SLC30A9	ENSG00000014824	Transcript	ENST00000509683.5	retained_intron	0.2897	0.8112	0.9603	0.7893	0.819	-	0.798	4703	0.335877	T	Birk-Landau-Perez_syndrome+MIM_morbid+ENSG00000014824,Psychomotor_regression-oculomotor_apraxia-movement_disorder-nephropathy_syndrome+Orphanet+ENSG00000014824
	rs12643377	4	42070155-42070155	A	intron_variant,NMD_transcript_variant	MODIFIER	SLC30A9	ENSG00000014824	Transcript	ENST00000513699.5	nonsense_mediated_decay	-	-	-	-	-	-	0.798	4092	0.283072	T	Birk-Landau-Perez_syndrome+MIM_morbid+ENSG00000014824,Psychomotor_regression-oculomotor_apraxia-movement_disorder-nephropathy_syndrome+Orphanet+ENSG00000014824
	rs12643377	4	42070155-42070155	G	intron_variant,NMD_transcript_variant	MODIFIER	SLC30A9	ENSG00000014824	Transcript	ENST00000513699.5	nonsense_mediated_decay	-	-	-	-	-	-	0.798	4214	0.293605	T	Birk-Landau-Perez_syndrome+MIM_morbid+ENSG00000014824,Psychomotor_regression-oculomotor_apraxia-movement_disorder-nephropathy_syndrome+Orphanet+ENSG00000014824
	rs12643377	4	42070155-42070155	T	intron_variant,NMD_transcript_variant	MODIFIER	SLC30A9	ENSG00000014824	Transcript	ENST00000513699.5	nonsense_mediated_decay	0.2897	0.8112	0.9603	0.7893	0.819	-	0.798	4703	0.335877	T	Birk-Landau-Perez_syndrome+MIM_morbid+ENSG00000014824,Psychomotor_regression-oculomotor_apraxia-movement_disorder-nephropathy_syndrome+Orphanet+ENSG00000014824
	rs10022045	4	42071771-42071771	A	intron_variant	MODIFIER	SLC30A9	ENSG00000014824	Transcript	ENST00000264451.12	protein_coding	-	-	-	-	-	-	0.798	1008	-0.059054	C	-
	rs10022045	4	42071771-42071771	C	intron_variant	MODIFIER	SLC30A9	ENSG00000014824	Transcript	ENST00000264451.12	protein_coding	0.1974	0.8084	0.9603	0.7893	0.819	-	0.798	1270	-0.010640	C	-
	rs10022045	4	42071771-42071771	G	intron_variant	MODIFIER	SLC30A9	ENSG00000014824	Transcript	ENST00000264451.12	protein_coding	-	-	-	-	-	-	0.798	1094	-0.042045	C	-
	rs10022045	4	42071771-42071771	A	intron_variant,non_coding_transcript_variant	MODIFIER	SLC30A9	ENSG00000014824	Transcript	ENST00000505523.1	retained_intron	-	-	-	-	-	-	0.798	1008	-0.059054	C	-
	rs10022045	4	42071771-42071771	C	intron_variant,non_coding_transcript_variant	MODIFIER	SLC30A9	ENSG00000014824	Transcript	ENST00000505523.1	retained_intron	0.1974	0.8084	0.9603	0.7893	0.819	-	0.798	1270	-0.010640	C	-
	rs10022045	4	42071771-42071771	G	intron_variant,non_coding_transcript_variant	MODIFIER	SLC30A9	ENSG00000014824	Transcript	ENST00000505523.1	retained_intron	-	-	-	-	-	-	0.798	1094	-0.042045	C	-
	rs10022045	4	42071771-42071771	A	intron_variant,non_coding_transcript_variant	MODIFIER	SLC30A9	ENSG00000014824	Transcript	ENST00000509683.5	retained_intron	-	-	-	-	-	-	0.798	1008	-0.059054	C	-
	rs10022045	4	42071771-42071771	C	intron_variant,non_coding_transcript_variant	MODIFIER	SLC30A9	ENSG00000014824	Transcript	ENST00000509683.5	retained_intron	0.1974	0.8084	0.9603	0.7893	0.819	-	0.798	1270	-0.010640	C	-
	rs10022045	4	42071771-42071771	G	intron_variant,non_coding_transcript_variant	MODIFIER	SLC30A9	ENSG00000014824	Transcript	ENST00000509683.5	retained_intron	-	-	-	-	-	-	0.798	1094	-0.042045	C	-
	rs10022045	4	42071771-42071771	A	intron_variant,NMD_transcript_variant	MODIFIER	SLC30A9	ENSG00000014824	Transcript	ENST00000513699.5	nonsense_mediated_decay	-	-	-	-	-	-	0.798	1008	-0.059054	C	-
	rs10022045	4	42071771-42071771	C	intron_variant,NMD_transcript_variant	MODIFIER	SLC30A9	ENSG00000014824	Transcript	ENST00000513699.5	nonsense_mediated_decay	0.1974	0.8084	0.9603	0.7893	0.819	-	0.798	1270	-0.010640	C	-
	rs10022045	4	42071771-42071771	G	intron_variant,NMD_transcript_variant	MODIFIER	SLC30A9	ENSG00000014824	Transcript	ENST00000513699.5	nonsense_mediated_decay	-	-	-	-	-	-	0.798	1094	-0.042045	C	-
	rs9291210	4	42072892-42072892	A	intron_variant	MODIFIER	SLC30A9	ENSG00000014824	Transcript	ENST00000264451.12	protein_coding	-	-	-	-	-	-	0.798	1285	-0.008211	C	-
	rs9291210	4	42072892-42072892	C	intron_variant	MODIFIER	SLC30A9	ENSG00000014824	Transcript	ENST00000264451.12	protein_coding	0.233	0.8127	0.9603	0.7893	0.819	-	0.798	1079	-0.044906	C	-
	rs9291210	4	42072892-42072892	T	intron_variant	MODIFIER	SLC30A9	ENSG00000014824	Transcript	ENST00000264451.12	protein_coding	-	-	-	-	-	-	0.798	1018	-0.057064	C	-
	rs9291210	4	42072892-42072892	A	intron_variant,non_coding_transcript_variant	MODIFIER	SLC30A9	ENSG00000014824	Transcript	ENST00000505523.1	retained_intron	-	-	-	-	-	-	0.798	1285	-0.008211	C	-
	rs9291210	4	42072892-42072892	C	intron_variant,non_coding_transcript_variant	MODIFIER	SLC30A9	ENSG00000014824	Transcript	ENST00000505523.1	retained_intron	0.233	0.8127	0.9603	0.7893	0.819	-	0.798	1079	-0.044906	C	-
	rs9291210	4	42072892-42072892	T	intron_variant,non_coding_transcript_variant	MODIFIER	SLC30A9	ENSG00000014824	Transcript	ENST00000505523.1	retained_intron	-	-	-	-	-	-	0.798	1018	-0.057064	C	-
	rs9291210	4	42072892-42072892	A	intron_variant,non_coding_transcript_variant	MODIFIER	SLC30A9	ENSG00000014824	Transcript	ENST00000509683.5	retained_intron	-	-	-	-	-	-	0.798	1285	-0.008211	C	-
	rs9291210	4	42072892-42072892	C	intron_variant,non_coding_transcript_variant	MODIFIER	SLC30A9	ENSG00000014824	Transcript	ENST00000509683.5	retained_intron	0.233	0.8127	0.9603	0.7893	0.819	-	0.798	1079	-0.044906	C	-
	rs9291210	4	42072892-42072892	T	intron_variant,non_coding_transcript_variant	MODIFIER	SLC30A9	ENSG00000014824	Transcript	ENST00000509683.5	retained_intron	-	-	-	-	-	-	0.798	1018	-0.057064	C	-
	rs9291210	4	42072892-42072892	A	intron_variant,NMD_transcript_variant	MODIFIER	SLC30A9	ENSG00000014824	Transcript	ENST00000513699.5	nonsense_mediated_decay	-	-	-	-	-	-	0.798	1285	-0.008211	C	-
	rs9291210	4	42072892-42072892	C	intron_variant,NMD_transcript_variant	MODIFIER	SLC30A9	ENSG00000014824	Transcript	ENST00000513699.5	nonsense_mediated_decay	0.233	0.8127	0.9603	0.7893	0.819	-	0.798	1079	-0.044906	C	-
	rs9291210	4	42072892-42072892	T	intron_variant,NMD_transcript_variant	MODIFIER	SLC30A9	ENSG00000014824	Transcript	ENST00000513699.5	nonsense_mediated_decay	-	-	-	-	-	-	0.798	1018	-0.057064	C	-
	rs13111696	4	42074575-42074575	G	intron_variant	MODIFIER	SLC30A9	ENSG00000014824	Transcript	ENST00000264451.12	protein_coding	0.233	0.8127	0.9603	0.7893	0.819	-	0.798	4496	0.317906	G	-
	rs13111696	4	42074575-42074575	T	intron_variant	MODIFIER	SLC30A9	ENSG00000014824	Transcript	ENST00000264451.12	protein_coding	-	-	-	-	-	-	0.798	4980	0.360178	G	-
	rs13111696	4	42074575-42074575	G	intron_variant,non_coding_transcript_variant	MODIFIER	SLC30A9	ENSG00000014824	Transcript	ENST00000505523.1	retained_intron	0.233	0.8127	0.9603	0.7893	0.819	-	0.798	4496	0.317906	G	-
	rs13111696	4	42074575-42074575	T	intron_variant,non_coding_transcript_variant	MODIFIER	SLC30A9	ENSG00000014824	Transcript	ENST00000505523.1	retained_intron	-	-	-	-	-	-	0.798	4980	0.360178	G	-
	rs13111696	4	42074575-42074575	G	intron_variant,non_coding_transcript_variant	MODIFIER	SLC30A9	ENSG00000014824	Transcript	ENST00000509683.5	retained_intron	0.233	0.8127	0.9603	0.7893	0.819	-	0.798	4496	0.317906	G	-
	rs13111696	4	42074575-42074575	T	intron_variant,non_coding_transcript_variant	MODIFIER	SLC30A9	ENSG00000014824	Transcript	ENST00000509683.5	retained_intron	-	-	-	-	-	-	0.798	4980	0.360178	G	-
	rs13111696	4	42074575-42074575	G	intron_variant,NMD_transcript_variant	MODIFIER	SLC30A9	ENSG00000014824	Transcript	ENST00000513699.5	nonsense_mediated_decay	0.233	0.8127	0.9603	0.7893	0.819	-	0.798	4496	0.317906	G	-
	rs13111696	4	42074575-42074575	T	intron_variant,NMD_transcript_variant	MODIFIER	SLC30A9	ENSG00000014824	Transcript	ENST00000513699.5	nonsense_mediated_decay	-	-	-	-	-	-	0.798	4980	0.360178	G	-
	rs6447123	4	42076224-42076224	G	intron_variant	MODIFIER	SLC30A9	ENSG00000014824	Transcript	ENST00000264451.12	protein_coding	0.5877	0.1455	0.0367	0.1501	0.1462	26582562	0.798	7237	0.571874	A	-
	rs6447123	4	42076224-42076224	G	intron_variant,non_coding_transcript_variant	MODIFIER	SLC30A9	ENSG00000014824	Transcript	ENST00000505523.1	retained_intron	0.5877	0.1455	0.0367	0.1501	0.1462	26582562	0.798	7237	0.571874	A	-
	rs6447123	4	42076224-42076224	G	intron_variant,non_coding_transcript_variant	MODIFIER	SLC30A9	ENSG00000014824	Transcript	ENST00000509683.5	retained_intron	0.5877	0.1455	0.0367	0.1501	0.1462	26582562	0.798	7237	0.571874	A	-
	rs6447123	4	42076224-42076224	G	intron_variant,NMD_transcript_variant	MODIFIER	SLC30A9	ENSG00000014824	Transcript	ENST00000513699.5	nonsense_mediated_decay	0.5877	0.1455	0.0367	0.1501	0.1462	26582562	0.798	7237	0.571874	A	-
	rs4579159	4	42081636-42081636	A	intron_variant	MODIFIER	SLC30A9	ENSG00000014824	Transcript	ENST00000264451.12	protein_coding	-	-	-	-	-	-	0.798	6079	0.459763	T	-
	rs4579159	4	42081636-42081636	G	intron_variant	MODIFIER	SLC30A9	ENSG00000014824	Transcript	ENST00000264451.12	protein_coding	-	-	-	-	-	-	0.798	6263	0.477015	T	-
	rs4579159	4	42081636-42081636	T	intron_variant	MODIFIER	SLC30A9	ENSG00000014824	Transcript	ENST00000264451.12	protein_coding	0.2897	0.8127	0.9603	0.7893	0.819	-	0.798	6705	0.519288	T	-
	rs4579159	4	42081636-42081636	A	intron_variant,non_coding_transcript_variant	MODIFIER	SLC30A9	ENSG00000014824	Transcript	ENST00000505523.1	retained_intron	-	-	-	-	-	-	0.798	6079	0.459763	T	-
	rs4579159	4	42081636-42081636	G	intron_variant,non_coding_transcript_variant	MODIFIER	SLC30A9	ENSG00000014824	Transcript	ENST00000505523.1	retained_intron	-	-	-	-	-	-	0.798	6263	0.477015	T	-
	rs4579159	4	42081636-42081636	T	intron_variant,non_coding_transcript_variant	MODIFIER	SLC30A9	ENSG00000014824	Transcript	ENST00000505523.1	retained_intron	0.2897	0.8127	0.9603	0.7893	0.819	-	0.798	6705	0.519288	T	-
	rs4579159	4	42081636-42081636	A	downstream_gene_variant	MODIFIER	SLC30A9	ENSG00000014824	Transcript	ENST00000509683.5	retained_intron	-	-	-	-	-	-	0.798	6079	0.459763	T	-
	rs4579159	4	42081636-42081636	G	downstream_gene_variant	MODIFIER	SLC30A9	ENSG00000014824	Transcript	ENST00000509683.5	retained_intron	-	-	-	-	-	-	0.798	6263	0.477015	T	-
	rs4579159	4	42081636-42081636	T	downstream_gene_variant	MODIFIER	SLC30A9	ENSG00000014824	Transcript	ENST00000509683.5	retained_intron	0.2897	0.8127	0.9603	0.7893	0.819	-	0.798	6705	0.519288	T	-
	rs4579159	4	42081636-42081636	A	intron_variant,NMD_transcript_variant	MODIFIER	SLC30A9	ENSG00000014824	Transcript	ENST00000513699.5	nonsense_mediated_decay	-	-	-	-	-	-	0.798	6079	0.459763	T	-
	rs4579159	4	42081636-42081636	G	intron_variant,NMD_transcript_variant	MODIFIER	SLC30A9	ENSG00000014824	Transcript	ENST00000513699.5	nonsense_mediated_decay	-	-	-	-	-	-	0.798	6263	0.477015	T	-
	rs4579159	4	42081636-42081636	T	intron_variant,NMD_transcript_variant	MODIFIER	SLC30A9	ENSG00000014824	Transcript	ENST00000513699.5	nonsense_mediated_decay	0.2897	0.8127	0.9603	0.7893	0.819	-	0.798	6705	0.519288	T	-
	rs12108283	4	42084260-42084260	C	intron_variant	MODIFIER	SLC30A9	ENSG00000014824	Transcript	ENST00000264451.12	protein_coding	0.6172	0.1744	0.0377	0.1759	0.1677	-	0.798	2530	0.145564	A	Birk-Landau-Perez_syndrome+MIM_morbid+ENSG00000014824,Psychomotor_regression-oculomotor_apraxia-movement_disorder-nephropathy_syndrome+Orphanet+ENSG00000014824
	rs12108283	4	42084260-42084260	T	intron_variant	MODIFIER	SLC30A9	ENSG00000014824	Transcript	ENST00000264451.12	protein_coding	-	-	-	-	-	-	0.798	2393	0.132078	A	Birk-Landau-Perez_syndrome+MIM_morbid+ENSG00000014824,Psychomotor_regression-oculomotor_apraxia-movement_disorder-nephropathy_syndrome+Orphanet+ENSG00000014824
	rs12108283	4	42084260-42084260	C	intron_variant,non_coding_transcript_variant	MODIFIER	SLC30A9	ENSG00000014824	Transcript	ENST00000505523.1	retained_intron	0.6172	0.1744	0.0377	0.1759	0.1677	-	0.798	2530	0.145564	A	Birk-Landau-Perez_syndrome+MIM_morbid+ENSG00000014824,Psychomotor_regression-oculomotor_apraxia-movement_disorder-nephropathy_syndrome+Orphanet+ENSG00000014824
	rs12108283	4	42084260-42084260	T	intron_variant,non_coding_transcript_variant	MODIFIER	SLC30A9	ENSG00000014824	Transcript	ENST00000505523.1	retained_intron	-	-	-	-	-	-	0.798	2393	0.132078	A	Birk-Landau-Perez_syndrome+MIM_morbid+ENSG00000014824,Psychomotor_regression-oculomotor_apraxia-movement_disorder-nephropathy_syndrome+Orphanet+ENSG00000014824
	rs12108283	4	42084260-42084260	C	intron_variant,NMD_transcript_variant	MODIFIER	SLC30A9	ENSG00000014824	Transcript	ENST00000513699.5	nonsense_mediated_decay	0.6172	0.1744	0.0377	0.1759	0.1677	-	0.798	2530	0.145564	A	Birk-Landau-Perez_syndrome+MIM_morbid+ENSG00000014824,Psychomotor_regression-oculomotor_apraxia-movement_disorder-nephropathy_syndrome+Orphanet+ENSG00000014824
	rs12108283	4	42084260-42084260	T	intron_variant,NMD_transcript_variant	MODIFIER	SLC30A9	ENSG00000014824	Transcript	ENST00000513699.5	nonsense_mediated_decay	-	-	-	-	-	-	0.798	2393	0.132078	A	Birk-Landau-Perez_syndrome+MIM_morbid+ENSG00000014824,Psychomotor_regression-oculomotor_apraxia-movement_disorder-nephropathy_syndrome+Orphanet+ENSG00000014824
	rs73151367	4	42088739-42088739	T	3_prime_UTR_variant	MODIFIER	SLC30A9	ENSG00000014824	Transcript	ENST00000264451.12	protein_coding	0.1952	0.0115	0	0.0278	0.0511	-	0.798	2374	0.130120	C	-
	rs73151367	4	42088739-42088739	T	downstream_gene_variant	MODIFIER	SLC30A9	ENSG00000014824	Transcript	ENST00000505523.1	retained_intron	0.1952	0.0115	0	0.0278	0.0511	-	0.798	2374	0.130120	C	-
	rs73151367	4	42088739-42088739	T	downstream_gene_variant	MODIFIER	SLC30A9	ENSG00000014824	Transcript	ENST00000513699.5	nonsense_mediated_decay	0.1952	0.0115	0	0.0278	0.0511	-	0.798	2374	0.130120	C	-
	rs28622342	4	42091869-42091869	G	downstream_gene_variant	MODIFIER	SLC30A9	ENSG00000014824	Transcript	ENST00000264451.12	protein_coding	-	-	-	-	-	-	0.798	0.519	-0.196637	T	-
	rs28622342	4	42091869-42091869	T	downstream_gene_variant	MODIFIER	SLC30A9	ENSG00000014824	Transcript	ENST00000264451.12	protein_coding	0.233	0.8127	0.9603	0.7893	0.819	-	0.798	0.639	-0.154365	T	-
	rs4861020	4	42092855-42092855	C	downstream_gene_variant	MODIFIER	SLC30A9	ENSG00000014824	Transcript	ENST00000264451.12	protein_coding	0.1974	0.8084	0.9603	0.7893	0.819	-	0.798	0.801	-0.107199	c	-
	rs4861020	4	42092855-42092855	T	downstream_gene_variant	MODIFIER	SLC30A9	ENSG00000014824	Transcript	ENST00000264451.12	protein_coding	-	-	-	-	-	-	0.798	0.756	-0.119357	c	-
	rs13108197	4	42094067-42094067	G	downstream_gene_variant	MODIFIER	SLC30A9	ENSG00000014824	Transcript	ENST00000264451.12	protein_coding	0.211	0.8127	0.9603	0.7893	0.819	-	0.798	2384	0.131103	G	-
	rs192284260	4	42095148-42095148	C	downstream_gene_variant	MODIFIER	SLC30A9	ENSG00000014824	Transcript	ENST00000264451.12	protein_coding	0.0053	0	0	0	0	-	0.798	1228	-0.017823	C	-
	rs28656217	4	42097407-42097407	C	intergenic_variant	MODIFIER	-	-	-	-	-	0.5862	0.1499	0.0397	0.159	0.1524	-	-	14.50	1316078	T	-
	rs7655320	4	42097782-42097782	G	intergenic_variant	MODIFIER	-	-	-	-	-	0.6407	0.183	0.0397	0.1928	0.1779	-	-	1853	0.072085	A	-
	rs13108759	4	42098049-42098049	G	intergenic_variant	MODIFIER	-	-	-	-	-	0.5862	0.1499	0.0397	0.159	0.1524	-	-	6676	0.516537	A	-
	rs73151377	4	42101219-42101219	G	intergenic_variant	MODIFIER	-	-	-	-	-	0.1959	0.0115	0	0.0268	0.0532	-	-	11.41	0.983047	T	-
