# Supplementary material for: Human genetic adaptation related to cellular zinc homeostasis
Source: PLoS Genet. 2023 Sep 25;19(9):e1010950. doi: 10.1371/journal.pgen.1010950 (PMC10553801; doi:10.1371/journal.pgen.1010950)
Supplement: S15 Table — (XLSX) [file pgen.1010950.s053.xlsx]

## Sheet: Full1
	S15 Table. Top 30 candidate variants in YRI identified by iSAFE.
	snpId	iSAFE	DAF	chromosome	datasetId	gencodeId	geneSymbol	geneSymbolUpper	nes	pValue	pos38	tissueSiteDetailId	variantId
	rs2581434	0.577566	0.782407	chr4	gtex_v8	ENSG00000182308.6	DCAF4L1	DCAF4L1	-0.262256	1.04301e-05	41990660	Heart_Left_Ventricle	chr4_41990660_C_G_b38
	rs2581434	0.577566	0.782407	chr4	gtex_v8	ENSG00000182308.6	DCAF4L1	DCAF4L1	-0.237151	2.38205e-06	41990660	Thyroid	chr4_41990660_C_G_b38
	rs2581434	0.577566	0.782407	chr4	gtex_v8	ENSG00000014824.13	SLC30A9	SLC30A9	-0.288839	5.46926e-06	41990660	Brain_Amygdala	chr4_41990660_C_G_b38
	rs2581434	0.577566	0.782407	chr4	gtex_v8	ENSG00000014824.13	SLC30A9	SLC30A9	-0.407902	6.41724e-08	41990660	Brain_Substantia_nigra	chr4_41990660_C_G_b38
	rs2581434	0.577566	0.782407	chr4	gtex_v8	ENSG00000014824.13	SLC30A9	SLC30A9	-0.234748	7.91966e-10	41990660	Brain_Nucleus_accumbens_basal_ganglia	chr4_41990660_C_G_b38
	rs2581434	0.577566	0.782407	chr4	gtex_v8	ENSG00000014824.13	SLC30A9	SLC30A9	-0.220674	3.61365e-07	41990660	Brain_Cortex	chr4_41990660_C_G_b38
	rs2581434	0.577566	0.782407	chr4	gtex_v8	ENSG00000014824.13	SLC30A9	SLC30A9	-0.112032	3.93579e-07	41990660	Muscle_Skeletal	chr4_41990660_C_G_b38
	rs2581434	0.577566	0.782407	chr4	gtex_v8	ENSG00000014824.13	SLC30A9	SLC30A9	-0.10333	4.1438e-05	41990660	Esophagus_Mucosa	chr4_41990660_C_G_b38
	rs2581434	0.577566	0.782407	chr4	gtex_v8	ENSG00000014824.13	SLC30A9	SLC30A9	-0.215367	1.01324e-06	41990660	Brain_Hypothalamus	chr4_41990660_C_G_b38
	rs2581434	0.577566	0.782407	chr4	gtex_v8	ENSG00000014824.13	SLC30A9	SLC30A9	-0.259173	3.11636e-08	41990660	Brain_Caudate_basal_ganglia	chr4_41990660_C_G_b38
	rs2581434	0.577566	0.782407	chr4	gtex_v8	ENSG00000188848.15	BEND4	BEND4	-0.288105	8.9314e-06	41990660	Brain_Hippocampus	chr4_41990660_C_G_b38
	rs2581434	0.577566	0.782407	chr4	gtex_v8	ENSG00000014824.13	SLC30A9	SLC30A9	-0.112561	6.49262e-05	41990660	Cells_Cultured_fibroblasts	chr4_41990660_C_G_b38
	rs2581434	0.577566	0.782407	chr4	gtex_v8	ENSG00000014824.13	SLC30A9	SLC30A9	-0.217855	1.19406e-05	41990660	Brain_Anterior_cingulate_cortex_BA24	chr4_41990660_C_G_b38
	rs2581434	0.577566	0.782407	chr4	gtex_v8	ENSG00000014824.13	SLC30A9	SLC30A9	-0.161424	0.000101043	41990660	Brain_Cerebellum	chr4_41990660_C_G_b38
	rs2581434	0.577566	0.782407	chr4	gtex_v8	ENSG00000188848.15	BEND4	BEND4	-0.248776	5.48263e-05	41990660	Adipose_Visceral_Omentum	chr4_41990660_C_G_b38
	rs2581434	0.577566	0.782407	chr4	gtex_v8	ENSG00000188848.15	BEND4	BEND4	-0.29753	2.41258e-06	41990660	Adipose_Subcutaneous	chr4_41990660_C_G_b38
	rs2660346	0.577566	0.782407	chr4	gtex_v8	ENSG00000182308.6	DCAF4L1	DCAF4L1	-0.262256	1.04301e-05	41992628	Heart_Left_Ventricle	chr4_41992628_C_T_b38
	rs2660346	0.577566	0.782407	chr4	gtex_v8	ENSG00000182308.6	DCAF4L1	DCAF4L1	-0.237151	2.38205e-06	41992628	Thyroid	chr4_41992628_C_T_b38
	rs2660346	0.577566	0.782407	chr4	gtex_v8	ENSG00000014824.13	SLC30A9	SLC30A9	-0.288839	5.46926e-06	41992628	Brain_Amygdala	chr4_41992628_C_T_b38
	rs2660346	0.577566	0.782407	chr4	gtex_v8	ENSG00000014824.13	SLC30A9	SLC30A9	-0.407902	6.41724e-08	41992628	Brain_Substantia_nigra	chr4_41992628_C_T_b38
	rs2660346	0.577566	0.782407	chr4	gtex_v8	ENSG00000014824.13	SLC30A9	SLC30A9	-0.234748	7.91966e-10	41992628	Brain_Nucleus_accumbens_basal_ganglia	chr4_41992628_C_T_b38
	rs2660346	0.577566	0.782407	chr4	gtex_v8	ENSG00000014824.13	SLC30A9	SLC30A9	-0.220674	3.61365e-07	41992628	Brain_Cortex	chr4_41992628_C_T_b38
	rs2660346	0.577566	0.782407	chr4	gtex_v8	ENSG00000014824.13	SLC30A9	SLC30A9	-0.112032	3.93579e-07	41992628	Muscle_Skeletal	chr4_41992628_C_T_b38
	rs2660346	0.577566	0.782407	chr4	gtex_v8	ENSG00000014824.13	SLC30A9	SLC30A9	-0.10333	4.1438e-05	41992628	Esophagus_Mucosa	chr4_41992628_C_T_b38
	rs2660346	0.577566	0.782407	chr4	gtex_v8	ENSG00000014824.13	SLC30A9	SLC30A9	-0.215367	1.01324e-06	41992628	Brain_Hypothalamus	chr4_41992628_C_T_b38
	rs2660346	0.577566	0.782407	chr4	gtex_v8	ENSG00000014824.13	SLC30A9	SLC30A9	-0.259173	3.11636e-08	41992628	Brain_Caudate_basal_ganglia	chr4_41992628_C_T_b38
	rs2660346	0.577566	0.782407	chr4	gtex_v8	ENSG00000188848.15	BEND4	BEND4	-0.288105	8.9314e-06	41992628	Brain_Hippocampus	chr4_41992628_C_T_b38
	rs2660346	0.577566	0.782407	chr4	gtex_v8	ENSG00000014824.13	SLC30A9	SLC30A9	-0.112561	6.49262e-05	41992628	Cells_Cultured_fibroblasts	chr4_41992628_C_T_b38
	rs2660346	0.577566	0.782407	chr4	gtex_v8	ENSG00000014824.13	SLC30A9	SLC30A9	-0.217855	1.19406e-05	41992628	Brain_Anterior_cingulate_cortex_BA24	chr4_41992628_C_T_b38
	rs2660346	0.577566	0.782407	chr4	gtex_v8	ENSG00000014824.13	SLC30A9	SLC30A9	-0.161424	0.000101043	41992628	Brain_Cerebellum	chr4_41992628_C_T_b38
	rs2660346	0.577566	0.782407	chr4	gtex_v8	ENSG00000188848.15	BEND4	BEND4	-0.248776	5.48263e-05	41992628	Adipose_Visceral_Omentum	chr4_41992628_C_T_b38
	rs2660346	0.577566	0.782407	chr4	gtex_v8	ENSG00000188848.15	BEND4	BEND4	-0.29753	2.41258e-06	41992628	Adipose_Subcutaneous	chr4_41992628_C_T_b38
	rs1818292	0.577566	0.782407	chr4	gtex_v8	ENSG00000014824.13	SLC30A9	SLC30A9	-0.317412	3.04948e-07	42014516	Brain_Amygdala	chr4_42014516_T_C_b38
	rs1818292	0.577566	0.782407	chr4	gtex_v8	ENSG00000014824.13	SLC30A9	SLC30A9	-0.400043	5.21597e-09	42014516	Brain_Substantia_nigra	chr4_42014516_T_C_b38
	rs1818292	0.577566	0.782407	chr4	gtex_v8	ENSG00000014824.13	SLC30A9	SLC30A9	-0.243389	7.76059e-12	42014516	Brain_Nucleus_accumbens_basal_ganglia	chr4_42014516_T_C_b38
	rs1818292	0.577566	0.782407	chr4	gtex_v8	ENSG00000014824.13	SLC30A9	SLC30A9	-0.223415	4.50364e-08	42014516	Brain_Cortex	chr4_42014516_T_C_b38
	rs1818292	0.577566	0.782407	chr4	gtex_v8	ENSG00000014824.13	SLC30A9	SLC30A9	-0.116765	2.43624e-08	42014516	Muscle_Skeletal	chr4_42014516_T_C_b38
	rs1818292	0.577566	0.782407	chr4	gtex_v8	ENSG00000014824.13	SLC30A9	SLC30A9	-0.114849	1.55095e-06	42014516	Esophagus_Mucosa	chr4_42014516_T_C_b38
	rs1818292	0.577566	0.782407	chr4	gtex_v8	ENSG00000014824.13	SLC30A9	SLC30A9	-0.187102	9.07994e-06	42014516	Brain_Hypothalamus	chr4_42014516_T_C_b38
	rs1818292	0.577566	0.782407	chr4	gtex_v8	ENSG00000014824.13	SLC30A9	SLC30A9	-0.269263	2.43743e-09	42014516	Brain_Caudate_basal_ganglia	chr4_42014516_T_C_b38
	rs1818292	0.577566	0.782407	chr4	gtex_v8	ENSG00000014824.13	SLC30A9	SLC30A9	-0.150836	1.28904e-08	42014516	Cells_Cultured_fibroblasts	chr4_42014516_T_C_b38
	rs1818292	0.577566	0.782407	chr4	gtex_v8	ENSG00000014824.13	SLC30A9	SLC30A9	-0.193908	1.3257e-05	42014516	Brain_Anterior_cingulate_cortex_BA24	chr4_42014516_T_C_b38
	rs1818292	0.577566	0.782407	chr4	gtex_v8	ENSG00000188848.15	BEND4	BEND4	-0.331341	2.55667e-08	42014516	Adipose_Subcutaneous	chr4_42014516_T_C_b38
	rs12509004	0.557805	0.828704	chr4	gtex_v8	ENSG00000182308.6	DCAF4L1	DCAF4L1	-0.235214	6.78132e-05	42056853	Heart_Left_Ventricle	chr4_42056853_C_A_b38
	rs12509004	0.557805	0.828704	chr4	gtex_v8	ENSG00000014824.13	SLC30A9	SLC30A9	-0.324001	2.47269e-07	42056853	Brain_Amygdala	chr4_42056853_C_A_b38
	rs12509004	0.557805	0.828704	chr4	gtex_v8	ENSG00000014824.13	SLC30A9	SLC30A9	-0.416739	2.21849e-09	42056853	Brain_Substantia_nigra	chr4_42056853_C_A_b38
	rs12509004	0.557805	0.828704	chr4	gtex_v8	ENSG00000014824.13	SLC30A9	SLC30A9	-0.233575	3.80532e-10	42056853	Brain_Nucleus_accumbens_basal_ganglia	chr4_42056853_C_A_b38
	rs12509004	0.557805	0.828704	chr4	gtex_v8	ENSG00000014824.13	SLC30A9	SLC30A9	-0.235531	1.68067e-08	42056853	Brain_Cortex	chr4_42056853_C_A_b38
	rs12509004	0.557805	0.828704	chr4	gtex_v8	ENSG00000014824.13	SLC30A9	SLC30A9	-0.112971	2.03749e-07	42056853	Muscle_Skeletal	chr4_42056853_C_A_b38
	rs12509004	0.557805	0.828704	chr4	gtex_v8	ENSG00000014824.13	SLC30A9	SLC30A9	-0.106881	1.8356e-05	42056853	Esophagus_Mucosa	chr4_42056853_C_A_b38
	rs12509004	0.557805	0.828704	chr4	gtex_v8	ENSG00000014824.13	SLC30A9	SLC30A9	-0.093086	8.97035e-05	42056853	Heart_Atrial_Appendage	chr4_42056853_C_A_b38
	rs12509004	0.557805	0.828704	chr4	gtex_v8	ENSG00000014824.13	SLC30A9	SLC30A9	-0.209118	2.46057e-06	42056853	Brain_Hypothalamus	chr4_42056853_C_A_b38
	rs12509004	0.557805	0.828704	chr4	gtex_v8	ENSG00000014824.13	SLC30A9	SLC30A9	-0.272681	7.18274e-09	42056853	Brain_Caudate_basal_ganglia	chr4_42056853_C_A_b38
	rs12509004	0.557805	0.828704	chr4	gtex_v8	ENSG00000014824.13	SLC30A9	SLC30A9	-0.145522	2.2948e-07	42056853	Cells_Cultured_fibroblasts	chr4_42056853_C_A_b38
	rs12509004	0.557805	0.828704	chr4	gtex_v8	ENSG00000188848.15	BEND4	BEND4	-0.359842	3.84793e-09	42056853	Adipose_Subcutaneous	chr4_42056853_C_A_b38
	rs4410562	0.557805	0.828704	chr4	gtex_v8	ENSG00000182308.6	DCAF4L1	DCAF4L1	-0.235214	6.78132e-05	42058873	Heart_Left_Ventricle	chr4_42058873_T_C_b38
	rs4410562	0.557805	0.828704	chr4	gtex_v8	ENSG00000014824.13	SLC30A9	SLC30A9	-0.324001	2.47269e-07	42058873	Brain_Amygdala	chr4_42058873_T_C_b38
	rs4410562	0.557805	0.828704	chr4	gtex_v8	ENSG00000014824.13	SLC30A9	SLC30A9	-0.416739	2.21849e-09	42058873	Brain_Substantia_nigra	chr4_42058873_T_C_b38
	rs4410562	0.557805	0.828704	chr4	gtex_v8	ENSG00000014824.13	SLC30A9	SLC30A9	-0.233575	3.80532e-10	42058873	Brain_Nucleus_accumbens_basal_ganglia	chr4_42058873_T_C_b38
	rs4410562	0.557805	0.828704	chr4	gtex_v8	ENSG00000014824.13	SLC30A9	SLC30A9	-0.235531	1.68067e-08	42058873	Brain_Cortex	chr4_42058873_T_C_b38
	rs4410562	0.557805	0.828704	chr4	gtex_v8	ENSG00000014824.13	SLC30A9	SLC30A9	-0.115457	1.08102e-07	42058873	Muscle_Skeletal	chr4_42058873_T_C_b38
	rs4410562	0.557805	0.828704	chr4	gtex_v8	ENSG00000014824.13	SLC30A9	SLC30A9	-0.105098	2.55844e-05	42058873	Esophagus_Mucosa	chr4_42058873_T_C_b38
	rs4410562	0.557805	0.828704	chr4	gtex_v8	ENSG00000014824.13	SLC30A9	SLC30A9	-0.093086	8.97035e-05	42058873	Heart_Atrial_Appendage	chr4_42058873_T_C_b38
	rs4410562	0.557805	0.828704	chr4	gtex_v8	ENSG00000014824.13	SLC30A9	SLC30A9	-0.209118	2.46057e-06	42058873	Brain_Hypothalamus	chr4_42058873_T_C_b38
	rs4410562	0.557805	0.828704	chr4	gtex_v8	ENSG00000014824.13	SLC30A9	SLC30A9	-0.272681	7.18274e-09	42058873	Brain_Caudate_basal_ganglia	chr4_42058873_T_C_b38
	rs4410562	0.557805	0.828704	chr4	gtex_v8	ENSG00000014824.13	SLC30A9	SLC30A9	-0.144299	2.72366e-07	42058873	Cells_Cultured_fibroblasts	chr4_42058873_T_C_b38
	rs4410562	0.557805	0.828704	chr4	gtex_v8	ENSG00000188848.15	BEND4	BEND4	-0.359206	4.10202e-09	42058873	Adipose_Subcutaneous	chr4_42058873_T_C_b38
	rs10022045	0.557805	0.828704	chr4	gtex_v8	ENSG00000182308.6	DCAF4L1	DCAF4L1	-0.235214	6.78132e-05	42071771	Heart_Left_Ventricle	chr4_42071771_T_C_b38
	rs10022045	0.557805	0.828704	chr4	gtex_v8	ENSG00000014824.13	SLC30A9	SLC30A9	-0.324001	2.47269e-07	42071771	Brain_Amygdala	chr4_42071771_T_C_b38
	rs10022045	0.557805	0.828704	chr4	gtex_v8	ENSG00000014824.13	SLC30A9	SLC30A9	-0.416739	2.21849e-09	42071771	Brain_Substantia_nigra	chr4_42071771_T_C_b38
	rs10022045	0.557805	0.828704	chr4	gtex_v8	ENSG00000014824.13	SLC30A9	SLC30A9	-0.233575	3.80532e-10	42071771	Brain_Nucleus_accumbens_basal_ganglia	chr4_42071771_T_C_b38
	rs10022045	0.557805	0.828704	chr4	gtex_v8	ENSG00000014824.13	SLC30A9	SLC30A9	-0.235531	1.68067e-08	42071771	Brain_Cortex	chr4_42071771_T_C_b38
	rs10022045	0.557805	0.828704	chr4	gtex_v8	ENSG00000014824.13	SLC30A9	SLC30A9	-0.112971	2.03749e-07	42071771	Muscle_Skeletal	chr4_42071771_T_C_b38
	rs10022045	0.557805	0.828704	chr4	gtex_v8	ENSG00000014824.13	SLC30A9	SLC30A9	-0.106881	1.8356e-05	42071771	Esophagus_Mucosa	chr4_42071771_T_C_b38
	rs10022045	0.557805	0.828704	chr4	gtex_v8	ENSG00000014824.13	SLC30A9	SLC30A9	-0.093086	8.97035e-05	42071771	Heart_Atrial_Appendage	chr4_42071771_T_C_b38
	rs10022045	0.557805	0.828704	chr4	gtex_v8	ENSG00000014824.13	SLC30A9	SLC30A9	-0.209118	2.46057e-06	42071771	Brain_Hypothalamus	chr4_42071771_T_C_b38
	rs10022045	0.557805	0.828704	chr4	gtex_v8	ENSG00000014824.13	SLC30A9	SLC30A9	-0.272681	7.18274e-09	42071771	Brain_Caudate_basal_ganglia	chr4_42071771_T_C_b38
	rs10022045	0.557805	0.828704	chr4	gtex_v8	ENSG00000014824.13	SLC30A9	SLC30A9	-0.145522	2.2948e-07	42071771	Cells_Cultured_fibroblasts	chr4_42071771_T_C_b38
	rs10022045	0.557805	0.828704	chr4	gtex_v8	ENSG00000188848.15	BEND4	BEND4	-0.359842	3.84793e-09	42071771	Adipose_Subcutaneous	chr4_42071771_T_C_b38
	rs17044	0.557805	0.828704	chr4	gtex_v8	ENSG00000182308.6	DCAF4L1	DCAF4L1	-0.235214	6.78132e-05	42080462	Heart_Left_Ventricle	chr4_42080462_C_T_b38
	rs17044	0.557805	0.828704	chr4	gtex_v8	ENSG00000014824.13	SLC30A9	SLC30A9	-0.324001	2.47269e-07	42080462	Brain_Amygdala	chr4_42080462_C_T_b38
	rs17044	0.557805	0.828704	chr4	gtex_v8	ENSG00000014824.13	SLC30A9	SLC30A9	-0.416739	2.21849e-09	42080462	Brain_Substantia_nigra	chr4_42080462_C_T_b38
	rs17044	0.557805	0.828704	chr4	gtex_v8	ENSG00000014824.13	SLC30A9	SLC30A9	-0.233575	3.80532e-10	42080462	Brain_Nucleus_accumbens_basal_ganglia	chr4_42080462_C_T_b38
	rs17044	0.557805	0.828704	chr4	gtex_v8	ENSG00000014824.13	SLC30A9	SLC30A9	-0.235531	1.68067e-08	42080462	Brain_Cortex	chr4_42080462_C_T_b38
	rs17044	0.557805	0.828704	chr4	gtex_v8	ENSG00000014824.13	SLC30A9	SLC30A9	-0.112971	2.03749e-07	42080462	Muscle_Skeletal	chr4_42080462_C_T_b38
	rs17044	0.557805	0.828704	chr4	gtex_v8	ENSG00000014824.13	SLC30A9	SLC30A9	-0.106881	1.8356e-05	42080462	Esophagus_Mucosa	chr4_42080462_C_T_b38
	rs17044	0.557805	0.828704	chr4	gtex_v8	ENSG00000014824.13	SLC30A9	SLC30A9	-0.093086	8.97035e-05	42080462	Heart_Atrial_Appendage	chr4_42080462_C_T_b38
	rs17044	0.557805	0.828704	chr4	gtex_v8	ENSG00000014824.13	SLC30A9	SLC30A9	-0.209118	2.46057e-06	42080462	Brain_Hypothalamus	chr4_42080462_C_T_b38
	rs17044	0.557805	0.828704	chr4	gtex_v8	ENSG00000014824.13	SLC30A9	SLC30A9	-0.272681	7.18274e-09	42080462	Brain_Caudate_basal_ganglia	chr4_42080462_C_T_b38
	rs17044	0.557805	0.828704	chr4	gtex_v8	ENSG00000014824.13	SLC30A9	SLC30A9	-0.145522	2.2948e-07	42080462	Cells_Cultured_fibroblasts	chr4_42080462_C_T_b38
	rs17044	0.557805	0.828704	chr4	gtex_v8	ENSG00000188848.15	BEND4	BEND4	-0.359842	3.84793e-09	42080462	Adipose_Subcutaneous	chr4_42080462_C_T_b38
	rs4861020	0.557805	0.828704	chr4	gtex_v8	ENSG00000182308.6	DCAF4L1	DCAF4L1	-0.235214	6.78132e-05	42092855	Heart_Left_Ventricle	chr4_42092855_G_C_b38
	rs4861020	0.557805	0.828704	chr4	gtex_v8	ENSG00000014824.13	SLC30A9	SLC30A9	-0.324001	2.47269e-07	42092855	Brain_Amygdala	chr4_42092855_G_C_b38
	rs4861020	0.557805	0.828704	chr4	gtex_v8	ENSG00000014824.13	SLC30A9	SLC30A9	-0.416739	2.21849e-09	42092855	Brain_Substantia_nigra	chr4_42092855_G_C_b38
	rs4861020	0.557805	0.828704	chr4	gtex_v8	ENSG00000014824.13	SLC30A9	SLC30A9	-0.233575	3.80532e-10	42092855	Brain_Nucleus_accumbens_basal_ganglia	chr4_42092855_G_C_b38
	rs4861020	0.557805	0.828704	chr4	gtex_v8	ENSG00000014824.13	SLC30A9	SLC30A9	-0.235531	1.68067e-08	42092855	Brain_Cortex	chr4_42092855_G_C_b38
	rs4861020	0.557805	0.828704	chr4	gtex_v8	ENSG00000014824.13	SLC30A9	SLC30A9	-0.112971	2.03749e-07	42092855	Muscle_Skeletal	chr4_42092855_G_C_b38
	rs4861020	0.557805	0.828704	chr4	gtex_v8	ENSG00000014824.13	SLC30A9	SLC30A9	-0.106881	1.8356e-05	42092855	Esophagus_Mucosa	chr4_42092855_G_C_b38
	rs4861020	0.557805	0.828704	chr4	gtex_v8	ENSG00000014824.13	SLC30A9	SLC30A9	-0.093086	8.97035e-05	42092855	Heart_Atrial_Appendage	chr4_42092855_G_C_b38
	rs4861020	0.557805	0.828704	chr4	gtex_v8	ENSG00000014824.13	SLC30A9	SLC30A9	-0.209118	2.46057e-06	42092855	Brain_Hypothalamus	chr4_42092855_G_C_b38
	rs4861020	0.557805	0.828704	chr4	gtex_v8	ENSG00000014824.13	SLC30A9	SLC30A9	-0.272681	7.18274e-09	42092855	Brain_Caudate_basal_ganglia	chr4_42092855_G_C_b38
	rs4861020	0.557805	0.828704	chr4	gtex_v8	ENSG00000014824.13	SLC30A9	SLC30A9	-0.145522	2.2948e-07	42092855	Cells_Cultured_fibroblasts	chr4_42092855_G_C_b38
	rs4861020	0.557805	0.828704	chr4	gtex_v8	ENSG00000188848.15	BEND4	BEND4	-0.359842	3.84793e-09	42092855	Adipose_Subcutaneous	chr4_42092855_G_C_b38
	rs2581452	0.557235	0.824074	chr4	gtex_v8	ENSG00000014824.13	SLC30A9	SLC30A9	-0.317412	3.04948e-07	42002961	Brain_Amygdala	chr4_42002961_C_T_b38
	rs2581452	0.557235	0.824074	chr4	gtex_v8	ENSG00000014824.13	SLC30A9	SLC30A9	-0.413923	3.6863e-09	42002961	Brain_Substantia_nigra	chr4_42002961_C_T_b38
	rs2581452	0.557235	0.824074	chr4	gtex_v8	ENSG00000014824.13	SLC30A9	SLC30A9	-0.244897	2.52996e-11	42002961	Brain_Nucleus_accumbens_basal_ganglia	chr4_42002961_C_T_b38
	rs2581452	0.557235	0.824074	chr4	gtex_v8	ENSG00000014824.13	SLC30A9	SLC30A9	-0.223291	6.93432e-08	42002961	Brain_Cortex	chr4_42002961_C_T_b38
	rs2581452	0.557235	0.824074	chr4	gtex_v8	ENSG00000014824.13	SLC30A9	SLC30A9	-0.113655	9.11753e-08	42002961	Muscle_Skeletal	chr4_42002961_C_T_b38
	rs2581452	0.557235	0.824074	chr4	gtex_v8	ENSG00000014824.13	SLC30A9	SLC30A9	-0.105301	1.45707e-05	42002961	Esophagus_Mucosa	chr4_42002961_C_T_b38
	rs2581452	0.557235	0.824074	chr4	gtex_v8	ENSG00000014824.13	SLC30A9	SLC30A9	-0.189315	1.49845e-05	42002961	Brain_Hypothalamus	chr4_42002961_C_T_b38
	rs2581452	0.557235	0.824074	chr4	gtex_v8	ENSG00000014824.13	SLC30A9	SLC30A9	-0.27292	4.92707e-09	42002961	Brain_Caudate_basal_ganglia	chr4_42002961_C_T_b38
	rs2581452	0.557235	0.824074	chr4	gtex_v8	ENSG00000014824.13	SLC30A9	SLC30A9	-0.151499	2.11504e-08	42002961	Cells_Cultured_fibroblasts	chr4_42002961_C_T_b38
	rs2581452	0.557235	0.824074	chr4	gtex_v8	ENSG00000014824.13	SLC30A9	SLC30A9	-0.193908	1.3257e-05	42002961	Brain_Anterior_cingulate_cortex_BA24	chr4_42002961_C_T_b38
	rs2581452	0.557235	0.824074	chr4	gtex_v8	ENSG00000188848.15	BEND4	BEND4	-0.348694	5.85103e-09	42002961	Adipose_Subcutaneous	chr4_42002961_C_T_b38
	rs2581452	0.557235	0.824074	chr4	gtex_v8	ENSG00000188848.15	BEND4	BEND4	-0.280148	5.28902e-05	42002961	Breast_Mammary_Tissue	chr4_42002961_C_T_b38
	rs2660328	0.557235	0.824074	chr4	gtex_v8	ENSG00000014824.13	SLC30A9	SLC30A9	-0.317412	3.04948e-07	42004096	Brain_Amygdala	chr4_42004096_C_G_b38
	rs2660328	0.557235	0.824074	chr4	gtex_v8	ENSG00000014824.13	SLC30A9	SLC30A9	-0.413923	3.6863e-09	42004096	Brain_Substantia_nigra	chr4_42004096_C_G_b38
	rs2660328	0.557235	0.824074	chr4	gtex_v8	ENSG00000014824.13	SLC30A9	SLC30A9	-0.244897	2.52996e-11	42004096	Brain_Nucleus_accumbens_basal_ganglia	chr4_42004096_C_G_b38
	rs2660328	0.557235	0.824074	chr4	gtex_v8	ENSG00000014824.13	SLC30A9	SLC30A9	-0.223291	6.93432e-08	42004096	Brain_Cortex	chr4_42004096_C_G_b38
	rs2660328	0.557235	0.824074	chr4	gtex_v8	ENSG00000014824.13	SLC30A9	SLC30A9	-0.113488	9.68602e-08	42004096	Muscle_Skeletal	chr4_42004096_C_G_b38
	rs2660328	0.557235	0.824074	chr4	gtex_v8	ENSG00000014824.13	SLC30A9	SLC30A9	-0.105978	1.35451e-05	42004096	Esophagus_Mucosa	chr4_42004096_C_G_b38
	rs2660328	0.557235	0.824074	chr4	gtex_v8	ENSG00000014824.13	SLC30A9	SLC30A9	-0.189315	1.49845e-05	42004096	Brain_Hypothalamus	chr4_42004096_C_G_b38
	rs2660328	0.557235	0.824074	chr4	gtex_v8	ENSG00000014824.13	SLC30A9	SLC30A9	-0.27292	4.92707e-09	42004096	Brain_Caudate_basal_ganglia	chr4_42004096_C_G_b38
	rs2660328	0.557235	0.824074	chr4	gtex_v8	ENSG00000014824.13	SLC30A9	SLC30A9	-0.151562	2.20735e-08	42004096	Cells_Cultured_fibroblasts	chr4_42004096_C_G_b38
	rs2660328	0.557235	0.824074	chr4	gtex_v8	ENSG00000014824.13	SLC30A9	SLC30A9	-0.193908	1.3257e-05	42004096	Brain_Anterior_cingulate_cortex_BA24	chr4_42004096_C_G_b38
	rs2660328	0.557235	0.824074	chr4	gtex_v8	ENSG00000188848.15	BEND4	BEND4	-0.345463	8.6283e-09	42004096	Adipose_Subcutaneous	chr4_42004096_C_G_b38
	rs2581447	0.557235	0.824074	chr4	gtex_v8	ENSG00000014824.13	SLC30A9	SLC30A9	-0.317412	3.04948e-07	42005647	Brain_Amygdala	chr4_42005647_C_G_b38
	rs2581447	0.557235	0.824074	chr4	gtex_v8	ENSG00000014824.13	SLC30A9	SLC30A9	-0.413923	3.6863e-09	42005647	Brain_Substantia_nigra	chr4_42005647_C_G_b38
	rs2581447	0.557235	0.824074	chr4	gtex_v8	ENSG00000014824.13	SLC30A9	SLC30A9	-0.244897	2.52996e-11	42005647	Brain_Nucleus_accumbens_basal_ganglia	chr4_42005647_C_G_b38
	rs2581447	0.557235	0.824074	chr4	gtex_v8	ENSG00000014824.13	SLC30A9	SLC30A9	-0.223291	6.93432e-08	42005647	Brain_Cortex	chr4_42005647_C_G_b38
	rs2581447	0.557235	0.824074	chr4	gtex_v8	ENSG00000014824.13	SLC30A9	SLC30A9	-0.113488	9.68602e-08	42005647	Muscle_Skeletal	chr4_42005647_C_G_b38
	rs2581447	0.557235	0.824074	chr4	gtex_v8	ENSG00000014824.13	SLC30A9	SLC30A9	-0.105978	1.35451e-05	42005647	Esophagus_Mucosa	chr4_42005647_C_G_b38
	rs2581447	0.557235	0.824074	chr4	gtex_v8	ENSG00000014824.13	SLC30A9	SLC30A9	-0.189315	1.49845e-05	42005647	Brain_Hypothalamus	chr4_42005647_C_G_b38
	rs2581447	0.557235	0.824074	chr4	gtex_v8	ENSG00000014824.13	SLC30A9	SLC30A9	-0.27292	4.92707e-09	42005647	Brain_Caudate_basal_ganglia	chr4_42005647_C_G_b38
	rs2581447	0.557235	0.824074	chr4	gtex_v8	ENSG00000014824.13	SLC30A9	SLC30A9	-0.151562	2.20735e-08	42005647	Cells_Cultured_fibroblasts	chr4_42005647_C_G_b38
	rs2581447	0.557235	0.824074	chr4	gtex_v8	ENSG00000014824.13	SLC30A9	SLC30A9	-0.193908	1.3257e-05	42005647	Brain_Anterior_cingulate_cortex_BA24	chr4_42005647_C_G_b38
	rs2581447	0.557235	0.824074	chr4	gtex_v8	ENSG00000188848.15	BEND4	BEND4	-0.345463	8.6283e-09	42005647	Adipose_Subcutaneous	chr4_42005647_C_G_b38
	rs9884419	0.557235	0.824074	chr4	gtex_v8	ENSG00000014824.13	SLC30A9	SLC30A9	-0.317412	3.04948e-07	42006330	Brain_Amygdala	chr4_42006330_T_C_b38
	rs9884419	0.557235	0.824074	chr4	gtex_v8	ENSG00000014824.13	SLC30A9	SLC30A9	-0.413923	3.6863e-09	42006330	Brain_Substantia_nigra	chr4_42006330_T_C_b38
	rs9884419	0.557235	0.824074	chr4	gtex_v8	ENSG00000014824.13	SLC30A9	SLC30A9	-0.244897	2.52996e-11	42006330	Brain_Nucleus_accumbens_basal_ganglia	chr4_42006330_T_C_b38
	rs9884419	0.557235	0.824074	chr4	gtex_v8	ENSG00000014824.13	SLC30A9	SLC30A9	-0.223291	6.93432e-08	42006330	Brain_Cortex	chr4_42006330_T_C_b38
	rs9884419	0.557235	0.824074	chr4	gtex_v8	ENSG00000014824.13	SLC30A9	SLC30A9	-0.113488	9.68602e-08	42006330	Muscle_Skeletal	chr4_42006330_T_C_b38
	rs9884419	0.557235	0.824074	chr4	gtex_v8	ENSG00000014824.13	SLC30A9	SLC30A9	-0.106032	1.3063e-05	42006330	Esophagus_Mucosa	chr4_42006330_T_C_b38
	rs9884419	0.557235	0.824074	chr4	gtex_v8	ENSG00000014824.13	SLC30A9	SLC30A9	-0.189315	1.49845e-05	42006330	Brain_Hypothalamus	chr4_42006330_T_C_b38
	rs9884419	0.557235	0.824074	chr4	gtex_v8	ENSG00000014824.13	SLC30A9	SLC30A9	-0.27292	4.92707e-09	42006330	Brain_Caudate_basal_ganglia	chr4_42006330_T_C_b38
	rs9884419	0.557235	0.824074	chr4	gtex_v8	ENSG00000014824.13	SLC30A9	SLC30A9	-0.151562	2.20735e-08	42006330	Cells_Cultured_fibroblasts	chr4_42006330_T_C_b38
	rs9884419	0.557235	0.824074	chr4	gtex_v8	ENSG00000014824.13	SLC30A9	SLC30A9	-0.193908	1.3257e-05	42006330	Brain_Anterior_cingulate_cortex_BA24	chr4_42006330_T_C_b38
	rs9884419	0.557235	0.824074	chr4	gtex_v8	ENSG00000188848.15	BEND4	BEND4	-0.345463	8.6283e-09	42006330	Adipose_Subcutaneous	chr4_42006330_T_C_b38
	rs2581445	0.557235	0.824074	chr4	gtex_v8	ENSG00000014824.13	SLC30A9	SLC30A9	-0.317412	3.04948e-07	42006584	Brain_Amygdala	chr4_42006584_T_G_b38
	rs2581445	0.557235	0.824074	chr4	gtex_v8	ENSG00000014824.13	SLC30A9	SLC30A9	-0.413923	3.6863e-09	42006584	Brain_Substantia_nigra	chr4_42006584_T_G_b38
	rs2581445	0.557235	0.824074	chr4	gtex_v8	ENSG00000014824.13	SLC30A9	SLC30A9	-0.244897	2.52996e-11	42006584	Brain_Nucleus_accumbens_basal_ganglia	chr4_42006584_T_G_b38
	rs2581445	0.557235	0.824074	chr4	gtex_v8	ENSG00000014824.13	SLC30A9	SLC30A9	-0.223291	6.93432e-08	42006584	Brain_Cortex	chr4_42006584_T_G_b38
	rs2581445	0.557235	0.824074	chr4	gtex_v8	ENSG00000014824.13	SLC30A9	SLC30A9	-0.113488	9.68602e-08	42006584	Muscle_Skeletal	chr4_42006584_T_G_b38
	rs2581445	0.557235	0.824074	chr4	gtex_v8	ENSG00000014824.13	SLC30A9	SLC30A9	-0.106032	1.3063e-05	42006584	Esophagus_Mucosa	chr4_42006584_T_G_b38
	rs2581445	0.557235	0.824074	chr4	gtex_v8	ENSG00000014824.13	SLC30A9	SLC30A9	-0.189315	1.49845e-05	42006584	Brain_Hypothalamus	chr4_42006584_T_G_b38
	rs2581445	0.557235	0.824074	chr4	gtex_v8	ENSG00000014824.13	SLC30A9	SLC30A9	-0.27292	4.92707e-09	42006584	Brain_Caudate_basal_ganglia	chr4_42006584_T_G_b38
	rs2581445	0.557235	0.824074	chr4	gtex_v8	ENSG00000014824.13	SLC30A9	SLC30A9	-0.151562	2.20735e-08	42006584	Cells_Cultured_fibroblasts	chr4_42006584_T_G_b38
	rs2581445	0.557235	0.824074	chr4	gtex_v8	ENSG00000014824.13	SLC30A9	SLC30A9	-0.193908	1.3257e-05	42006584	Brain_Anterior_cingulate_cortex_BA24	chr4_42006584_T_G_b38
	rs2581445	0.557235	0.824074	chr4	gtex_v8	ENSG00000188848.15	BEND4	BEND4	-0.345463	8.6283e-09	42006584	Adipose_Subcutaneous	chr4_42006584_T_G_b38
	rs2660322	0.557235	0.824074	chr4	gtex_v8	ENSG00000014824.13	SLC30A9	SLC30A9	-0.317412	3.04948e-07	42006957	Brain_Amygdala	chr4_42006957_T_C_b38
	rs2660322	0.557235	0.824074	chr4	gtex_v8	ENSG00000014824.13	SLC30A9	SLC30A9	-0.413923	3.6863e-09	42006957	Brain_Substantia_nigra	chr4_42006957_T_C_b38
	rs2660322	0.557235	0.824074	chr4	gtex_v8	ENSG00000014824.13	SLC30A9	SLC30A9	-0.244897	2.52996e-11	42006957	Brain_Nucleus_accumbens_basal_ganglia	chr4_42006957_T_C_b38
	rs2660322	0.557235	0.824074	chr4	gtex_v8	ENSG00000014824.13	SLC30A9	SLC30A9	-0.223291	6.93432e-08	42006957	Brain_Cortex	chr4_42006957_T_C_b38
	rs2660322	0.557235	0.824074	chr4	gtex_v8	ENSG00000014824.13	SLC30A9	SLC30A9	-0.113488	9.68602e-08	42006957	Muscle_Skeletal	chr4_42006957_T_C_b38
	rs2660322	0.557235	0.824074	chr4	gtex_v8	ENSG00000014824.13	SLC30A9	SLC30A9	-0.106032	1.3063e-05	42006957	Esophagus_Mucosa	chr4_42006957_T_C_b38
	rs2660322	0.557235	0.824074	chr4	gtex_v8	ENSG00000014824.13	SLC30A9	SLC30A9	-0.189315	1.49845e-05	42006957	Brain_Hypothalamus	chr4_42006957_T_C_b38
	rs2660322	0.557235	0.824074	chr4	gtex_v8	ENSG00000014824.13	SLC30A9	SLC30A9	-0.27292	4.92707e-09	42006957	Brain_Caudate_basal_ganglia	chr4_42006957_T_C_b38
	rs2660322	0.557235	0.824074	chr4	gtex_v8	ENSG00000014824.13	SLC30A9	SLC30A9	-0.151562	2.20735e-08	42006957	Cells_Cultured_fibroblasts	chr4_42006957_T_C_b38
	rs2660322	0.557235	0.824074	chr4	gtex_v8	ENSG00000014824.13	SLC30A9	SLC30A9	-0.193908	1.3257e-05	42006957	Brain_Anterior_cingulate_cortex_BA24	chr4_42006957_T_C_b38
	rs2660322	0.557235	0.824074	chr4	gtex_v8	ENSG00000188848.15	BEND4	BEND4	-0.345463	8.6283e-09	42006957	Adipose_Subcutaneous	chr4_42006957_T_C_b38
	rs1818295	0.557235	0.824074	chr4	gtex_v8	ENSG00000014824.13	SLC30A9	SLC30A9	-0.317412	3.04948e-07	42012092	Brain_Amygdala	chr4_42012092_C_A_b38
	rs1818295	0.557235	0.824074	chr4	gtex_v8	ENSG00000014824.13	SLC30A9	SLC30A9	-0.413923	3.6863e-09	42012092	Brain_Substantia_nigra	chr4_42012092_C_A_b38
	rs1818295	0.557235	0.824074	chr4	gtex_v8	ENSG00000014824.13	SLC30A9	SLC30A9	-0.244897	2.52996e-11	42012092	Brain_Nucleus_accumbens_basal_ganglia	chr4_42012092_C_A_b38
	rs1818295	0.557235	0.824074	chr4	gtex_v8	ENSG00000014824.13	SLC30A9	SLC30A9	-0.223291	6.93432e-08	42012092	Brain_Cortex	chr4_42012092_C_A_b38
	rs1818295	0.557235	0.824074	chr4	gtex_v8	ENSG00000014824.13	SLC30A9	SLC30A9	-0.113488	9.68602e-08	42012092	Muscle_Skeletal	chr4_42012092_C_A_b38
	rs1818295	0.557235	0.824074	chr4	gtex_v8	ENSG00000014824.13	SLC30A9	SLC30A9	-0.106032	1.3063e-05	42012092	Esophagus_Mucosa	chr4_42012092_C_A_b38
	rs1818295	0.557235	0.824074	chr4	gtex_v8	ENSG00000014824.13	SLC30A9	SLC30A9	-0.189315	1.49845e-05	42012092	Brain_Hypothalamus	chr4_42012092_C_A_b38
	rs1818295	0.557235	0.824074	chr4	gtex_v8	ENSG00000014824.13	SLC30A9	SLC30A9	-0.27292	4.92707e-09	42012092	Brain_Caudate_basal_ganglia	chr4_42012092_C_A_b38
	rs1818295	0.557235	0.824074	chr4	gtex_v8	ENSG00000014824.13	SLC30A9	SLC30A9	-0.151562	2.20735e-08	42012092	Cells_Cultured_fibroblasts	chr4_42012092_C_A_b38
	rs1818295	0.557235	0.824074	chr4	gtex_v8	ENSG00000014824.13	SLC30A9	SLC30A9	-0.193908	1.3257e-05	42012092	Brain_Anterior_cingulate_cortex_BA24	chr4_42012092_C_A_b38
	rs1818295	0.557235	0.824074	chr4	gtex_v8	ENSG00000188848.15	BEND4	BEND4	-0.345463	8.6283e-09	42012092	Adipose_Subcutaneous	chr4_42012092_C_A_b38
	rs1818293	0.557235	0.824074	chr4	gtex_v8	ENSG00000014824.13	SLC30A9	SLC30A9	-0.317412	3.04948e-07	42014429	Brain_Amygdala	chr4_42014429_T_C_b38
	rs1818293	0.557235	0.824074	chr4	gtex_v8	ENSG00000014824.13	SLC30A9	SLC30A9	-0.413923	3.6863e-09	42014429	Brain_Substantia_nigra	chr4_42014429_T_C_b38
	rs1818293	0.557235	0.824074	chr4	gtex_v8	ENSG00000014824.13	SLC30A9	SLC30A9	-0.244897	2.52996e-11	42014429	Brain_Nucleus_accumbens_basal_ganglia	chr4_42014429_T_C_b38
	rs1818293	0.557235	0.824074	chr4	gtex_v8	ENSG00000014824.13	SLC30A9	SLC30A9	-0.223291	6.93432e-08	42014429	Brain_Cortex	chr4_42014429_T_C_b38
	rs1818293	0.557235	0.824074	chr4	gtex_v8	ENSG00000014824.13	SLC30A9	SLC30A9	-0.113488	9.68602e-08	42014429	Muscle_Skeletal	chr4_42014429_T_C_b38
	rs1818293	0.557235	0.824074	chr4	gtex_v8	ENSG00000014824.13	SLC30A9	SLC30A9	-0.106032	1.3063e-05	42014429	Esophagus_Mucosa	chr4_42014429_T_C_b38
	rs1818293	0.557235	0.824074	chr4	gtex_v8	ENSG00000014824.13	SLC30A9	SLC30A9	-0.189315	1.49845e-05	42014429	Brain_Hypothalamus	chr4_42014429_T_C_b38
	rs1818293	0.557235	0.824074	chr4	gtex_v8	ENSG00000014824.13	SLC30A9	SLC30A9	-0.27292	4.92707e-09	42014429	Brain_Caudate_basal_ganglia	chr4_42014429_T_C_b38
	rs1818293	0.557235	0.824074	chr4	gtex_v8	ENSG00000014824.13	SLC30A9	SLC30A9	-0.151562	2.20735e-08	42014429	Cells_Cultured_fibroblasts	chr4_42014429_T_C_b38
	rs1818293	0.557235	0.824074	chr4	gtex_v8	ENSG00000014824.13	SLC30A9	SLC30A9	-0.193908	1.3257e-05	42014429	Brain_Anterior_cingulate_cortex_BA24	chr4_42014429_T_C_b38
	rs1818293	0.557235	0.824074	chr4	gtex_v8	ENSG00000188848.15	BEND4	BEND4	-0.345463	8.6283e-09	42014429	Adipose_Subcutaneous	chr4_42014429_T_C_b38
	rs2581454	0.55369	0.787037	chr4	gtex_v8	ENSG00000182308.6	DCAF4L1	DCAF4L1	-0.252394	2.39183e-05	42001343	Heart_Left_Ventricle	chr4_42001343_A_G_b38
	rs2581454	0.55369	0.787037	chr4	gtex_v8	ENSG00000182308.6	DCAF4L1	DCAF4L1	-0.235353	3.67778e-06	42001343	Thyroid	chr4_42001343_A_G_b38
	rs2581454	0.55369	0.787037	chr4	gtex_v8	ENSG00000014824.13	SLC30A9	SLC30A9	-0.288839	5.46926e-06	42001343	Brain_Amygdala	chr4_42001343_A_G_b38
	rs2581454	0.55369	0.787037	chr4	gtex_v8	ENSG00000014824.13	SLC30A9	SLC30A9	-0.423559	4.7449e-08	42001343	Brain_Substantia_nigra	chr4_42001343_A_G_b38
	rs2581454	0.55369	0.787037	chr4	gtex_v8	ENSG00000014824.13	SLC30A9	SLC30A9	-0.238002	1.00493e-09	42001343	Brain_Nucleus_accumbens_basal_ganglia	chr4_42001343_A_G_b38
	rs2581454	0.55369	0.787037	chr4	gtex_v8	ENSG00000014824.13	SLC30A9	SLC30A9	-0.221299	5.22808e-07	42001343	Brain_Cortex	chr4_42001343_A_G_b38
	rs2581454	0.55369	0.787037	chr4	gtex_v8	ENSG00000014824.13	SLC30A9	SLC30A9	-0.10724	1.53417e-06	42001343	Muscle_Skeletal	chr4_42001343_A_G_b38
	rs2581454	0.55369	0.787037	chr4	gtex_v8	ENSG00000014824.13	SLC30A9	SLC30A9	-0.0999251	8.42682e-05	42001343	Esophagus_Mucosa	chr4_42001343_A_G_b38
	rs2581454	0.55369	0.787037	chr4	gtex_v8	ENSG00000014824.13	SLC30A9	SLC30A9	-0.221193	8.18815e-07	42001343	Brain_Hypothalamus	chr4_42001343_A_G_b38
	rs2581454	0.55369	0.787037	chr4	gtex_v8	ENSG00000014824.13	SLC30A9	SLC30A9	-0.262927	3.25206e-08	42001343	Brain_Caudate_basal_ganglia	chr4_42001343_A_G_b38
	rs2581454	0.55369	0.787037	chr4	gtex_v8	ENSG00000188848.15	BEND4	BEND4	-0.290304	1.25427e-05	42001343	Brain_Hippocampus	chr4_42001343_A_G_b38
	rs2581454	0.55369	0.787037	chr4	gtex_v8	ENSG00000014824.13	SLC30A9	SLC30A9	-0.106601	0.000171447	42001343	Cells_Cultured_fibroblasts	chr4_42001343_A_G_b38
	rs2581454	0.55369	0.787037	chr4	gtex_v8	ENSG00000014824.13	SLC30A9	SLC30A9	-0.217855	1.19406e-05	42001343	Brain_Anterior_cingulate_cortex_BA24	chr4_42001343_A_G_b38
	rs2581454	0.55369	0.787037	chr4	gtex_v8	ENSG00000014824.13	SLC30A9	SLC30A9	-0.169052	6.42526e-05	42001343	Brain_Cerebellum	chr4_42001343_A_G_b38
	rs2581454	0.55369	0.787037	chr4	gtex_v8	ENSG00000188848.15	BEND4	BEND4	-0.262449	2.38272e-05	42001343	Adipose_Visceral_Omentum	chr4_42001343_A_G_b38
	rs2581454	0.55369	0.787037	chr4	gtex_v8	ENSG00000188848.15	BEND4	BEND4	-0.288476	5.86059e-06	42001343	Adipose_Subcutaneous	chr4_42001343_A_G_b38
	rs2581454	0.55369	0.787037	chr4	gtex_v8	ENSG00000182308.6	DCAF4L1	DCAF4L1	-0.185495	0.000137519	42001343	Esophagus_Muscularis	chr4_42001343_A_G_b38
	rs11737091	0.553224	0.791667	chr4	gtex_v8	ENSG00000014824.13	SLC30A9	SLC30A9	-0.311885	5.06183e-07	42026156	Brain_Amygdala	chr4_42026156_A_G_b38
	rs11737091	0.553224	0.791667	chr4	gtex_v8	ENSG00000014824.13	SLC30A9	SLC30A9	-0.400043	5.21597e-09	42026156	Brain_Substantia_nigra	chr4_42026156_A_G_b38
	rs11737091	0.553224	0.791667	chr4	gtex_v8	ENSG00000014824.13	SLC30A9	SLC30A9	-0.23021	1.1782e-10	42026156	Brain_Nucleus_accumbens_basal_ganglia	chr4_42026156_A_G_b38
	rs11737091	0.553224	0.791667	chr4	gtex_v8	ENSG00000014824.13	SLC30A9	SLC30A9	-0.223415	4.50364e-08	42026156	Brain_Cortex	chr4_42026156_A_G_b38
	rs11737091	0.553224	0.791667	chr4	gtex_v8	ENSG00000014824.13	SLC30A9	SLC30A9	-0.11464	4.4251e-08	42026156	Muscle_Skeletal	chr4_42026156_A_G_b38
	rs11737091	0.553224	0.791667	chr4	gtex_v8	ENSG00000014824.13	SLC30A9	SLC30A9	-0.115566	1.22034e-06	42026156	Esophagus_Mucosa	chr4_42026156_A_G_b38
	rs11737091	0.553224	0.791667	chr4	gtex_v8	ENSG00000014824.13	SLC30A9	SLC30A9	-0.272164	2.07764e-09	42026156	Brain_Caudate_basal_ganglia	chr4_42026156_A_G_b38
	rs11737091	0.553224	0.791667	chr4	gtex_v8	ENSG00000014824.13	SLC30A9	SLC30A9	-0.151225	1.01046e-08	42026156	Cells_Cultured_fibroblasts	chr4_42026156_A_G_b38
	rs11737091	0.553224	0.791667	chr4	gtex_v8	ENSG00000188848.15	BEND4	BEND4	-0.32502	4.66876e-08	42026156	Adipose_Subcutaneous	chr4_42026156_A_G_b38
	rs3827589	0.553224	0.791667	chr4	gtex_v8	ENSG00000014824.13	SLC30A9	SLC30A9	-0.311885	5.06183e-07	42029292	Brain_Amygdala	chr4_42029292_T_C_b38
	rs3827589	0.553224	0.791667	chr4	gtex_v8	ENSG00000014824.13	SLC30A9	SLC30A9	-0.400043	5.21597e-09	42029292	Brain_Substantia_nigra	chr4_42029292_T_C_b38
	rs3827589	0.553224	0.791667	chr4	gtex_v8	ENSG00000014824.13	SLC30A9	SLC30A9	-0.23021	1.1782e-10	42029292	Brain_Nucleus_accumbens_basal_ganglia	chr4_42029292_T_C_b38
	rs3827589	0.553224	0.791667	chr4	gtex_v8	ENSG00000014824.13	SLC30A9	SLC30A9	-0.223415	4.50364e-08	42029292	Brain_Cortex	chr4_42029292_T_C_b38
	rs3827589	0.553224	0.791667	chr4	gtex_v8	ENSG00000014824.13	SLC30A9	SLC30A9	-0.11464	4.4251e-08	42029292	Muscle_Skeletal	chr4_42029292_T_C_b38
	rs3827589	0.553224	0.791667	chr4	gtex_v8	ENSG00000014824.13	SLC30A9	SLC30A9	-0.115566	1.22034e-06	42029292	Esophagus_Mucosa	chr4_42029292_T_C_b38
	rs3827589	0.553224	0.791667	chr4	gtex_v8	ENSG00000014824.13	SLC30A9	SLC30A9	-0.272164	2.07764e-09	42029292	Brain_Caudate_basal_ganglia	chr4_42029292_T_C_b38
	rs3827589	0.553224	0.791667	chr4	gtex_v8	ENSG00000014824.13	SLC30A9	SLC30A9	-0.151225	1.01046e-08	42029292	Cells_Cultured_fibroblasts	chr4_42029292_T_C_b38
	rs3827589	0.553224	0.791667	chr4	gtex_v8	ENSG00000188848.15	BEND4	BEND4	-0.32502	4.66876e-08	42029292	Adipose_Subcutaneous	chr4_42029292_T_C_b38
	rs4861157	0.553224	0.791667	chr4	gtex_v8	ENSG00000182308.6	DCAF4L1	DCAF4L1	-0.234103	6.1078e-05	42046074	Heart_Left_Ventricle	chr4_42046074_A_G_b38
	rs4861157	0.553224	0.791667	chr4	gtex_v8	ENSG00000249212.1	ATP1B1P1	ATP1B1P1	0.182561	0.000109385	42046074	Skin_Not_Sun_Exposed_Suprapubic	chr4_42046074_A_G_b38
	rs4861157	0.553224	0.791667	chr4	gtex_v8	ENSG00000014824.13	SLC30A9	SLC30A9	-0.324001	2.47269e-07	42046074	Brain_Amygdala	chr4_42046074_A_G_b38
	rs4861157	0.553224	0.791667	chr4	gtex_v8	ENSG00000014824.13	SLC30A9	SLC30A9	-0.416739	2.21849e-09	42046074	Brain_Substantia_nigra	chr4_42046074_A_G_b38
	rs4861157	0.553224	0.791667	chr4	gtex_v8	ENSG00000014824.13	SLC30A9	SLC30A9	-0.234539	1.69535e-10	42046074	Brain_Nucleus_accumbens_basal_ganglia	chr4_42046074_A_G_b38
	rs4861157	0.553224	0.791667	chr4	gtex_v8	ENSG00000014824.13	SLC30A9	SLC30A9	-0.235531	1.68067e-08	42046074	Brain_Cortex	chr4_42046074_A_G_b38
	rs4861157	0.553224	0.791667	chr4	gtex_v8	ENSG00000014824.13	SLC30A9	SLC30A9	-0.114685	1.03591e-07	42046074	Muscle_Skeletal	chr4_42046074_A_G_b38
	rs4861157	0.553224	0.791667	chr4	gtex_v8	ENSG00000014824.13	SLC30A9	SLC30A9	-0.113052	4.34007e-06	42046074	Esophagus_Mucosa	chr4_42046074_A_G_b38
	rs4861157	0.553224	0.791667	chr4	gtex_v8	ENSG00000014824.13	SLC30A9	SLC30A9	-0.211535	1.19785e-06	42046074	Brain_Hypothalamus	chr4_42046074_A_G_b38
	rs4861157	0.553224	0.791667	chr4	gtex_v8	ENSG00000014824.13	SLC30A9	SLC30A9	-0.273029	3.60464e-09	42046074	Brain_Caudate_basal_ganglia	chr4_42046074_A_G_b38
	rs4861157	0.553224	0.791667	chr4	gtex_v8	ENSG00000014824.13	SLC30A9	SLC30A9	-0.142988	2.15406e-07	42046074	Cells_Cultured_fibroblasts	chr4_42046074_A_G_b38
	rs4861157	0.553224	0.791667	chr4	gtex_v8	ENSG00000014824.13	SLC30A9	SLC30A9	-0.160086	0.00010656	42046074	Brain_Cerebellum	chr4_42046074_A_G_b38
	rs4861157	0.553224	0.791667	chr4	gtex_v8	ENSG00000188848.15	BEND4	BEND4	-0.236799	7.58477e-05	42046074	Adipose_Visceral_Omentum	chr4_42046074_A_G_b38
	rs4861157	0.553224	0.791667	chr4	gtex_v8	ENSG00000188848.15	BEND4	BEND4	-0.342676	1.78087e-08	42046074	Adipose_Subcutaneous	chr4_42046074_A_G_b38
	rs16853930	0.553224	0.791667	chr4	gtex_v8	ENSG00000182308.6	DCAF4L1	DCAF4L1	-0.232812	6.25586e-05	42048801	Heart_Left_Ventricle	chr4_42048801_A_G_b38
	rs16853930	0.553224	0.791667	chr4	gtex_v8	ENSG00000249212.1	ATP1B1P1	ATP1B1P1	0.182561	0.000109385	42048801	Skin_Not_Sun_Exposed_Suprapubic	chr4_42048801_A_G_b38
	rs16853930	0.553224	0.791667	chr4	gtex_v8	ENSG00000014824.13	SLC30A9	SLC30A9	-0.324001	2.47269e-07	42048801	Brain_Amygdala	chr4_42048801_A_G_b38
	rs16853930	0.553224	0.791667	chr4	gtex_v8	ENSG00000014824.13	SLC30A9	SLC30A9	-0.416739	2.21849e-09	42048801	Brain_Substantia_nigra	chr4_42048801_A_G_b38
	rs16853930	0.553224	0.791667	chr4	gtex_v8	ENSG00000014824.13	SLC30A9	SLC30A9	-0.234539	1.69535e-10	42048801	Brain_Nucleus_accumbens_basal_ganglia	chr4_42048801_A_G_b38
	rs16853930	0.553224	0.791667	chr4	gtex_v8	ENSG00000014824.13	SLC30A9	SLC30A9	-0.235531	1.68067e-08	42048801	Brain_Cortex	chr4_42048801_A_G_b38
	rs16853930	0.553224	0.791667	chr4	gtex_v8	ENSG00000014824.13	SLC30A9	SLC30A9	-0.116866	5.59284e-08	42048801	Muscle_Skeletal	chr4_42048801_A_G_b38
	rs16853930	0.553224	0.791667	chr4	gtex_v8	ENSG00000014824.13	SLC30A9	SLC30A9	-0.115987	2.3326e-06	42048801	Esophagus_Mucosa	chr4_42048801_A_G_b38
	rs16853930	0.553224	0.791667	chr4	gtex_v8	ENSG00000014824.13	SLC30A9	SLC30A9	-0.211535	1.19785e-06	42048801	Brain_Hypothalamus	chr4_42048801_A_G_b38
	rs16853930	0.553224	0.791667	chr4	gtex_v8	ENSG00000014824.13	SLC30A9	SLC30A9	-0.273029	3.60464e-09	42048801	Brain_Caudate_basal_ganglia	chr4_42048801_A_G_b38
	rs16853930	0.553224	0.791667	chr4	gtex_v8	ENSG00000014824.13	SLC30A9	SLC30A9	-0.1426	2.14568e-07	42048801	Cells_Cultured_fibroblasts	chr4_42048801_A_G_b38
	rs16853930	0.553224	0.791667	chr4	gtex_v8	ENSG00000014824.13	SLC30A9	SLC30A9	-0.160086	0.00010656	42048801	Brain_Cerebellum	chr4_42048801_A_G_b38
	rs16853930	0.553224	0.791667	chr4	gtex_v8	ENSG00000188848.15	BEND4	BEND4	-0.236799	7.58477e-05	42048801	Adipose_Visceral_Omentum	chr4_42048801_A_G_b38
	rs16853930	0.553224	0.791667	chr4	gtex_v8	ENSG00000188848.15	BEND4	BEND4	-0.341919	1.81686e-08	42048801	Adipose_Subcutaneous	chr4_42048801_A_G_b38
	rs11932614	0.553224	0.791667	chr4	gtex_v8	ENSG00000182308.6	DCAF4L1	DCAF4L1	-0.234103	6.1078e-05	42058804	Heart_Left_Ventricle	chr4_42058804_T_G_b38
	rs11932614	0.553224	0.791667	chr4	gtex_v8	ENSG00000249212.1	ATP1B1P1	ATP1B1P1	0.182561	0.000109385	42058804	Skin_Not_Sun_Exposed_Suprapubic	chr4_42058804_T_G_b38
	rs11932614	0.553224	0.791667	chr4	gtex_v8	ENSG00000014824.13	SLC30A9	SLC30A9	-0.324001	2.47269e-07	42058804	Brain_Amygdala	chr4_42058804_T_G_b38
	rs11932614	0.553224	0.791667	chr4	gtex_v8	ENSG00000014824.13	SLC30A9	SLC30A9	-0.416739	2.21849e-09	42058804	Brain_Substantia_nigra	chr4_42058804_T_G_b38
	rs11932614	0.553224	0.791667	chr4	gtex_v8	ENSG00000014824.13	SLC30A9	SLC30A9	-0.234539	1.69535e-10	42058804	Brain_Nucleus_accumbens_basal_ganglia	chr4_42058804_T_G_b38
	rs11932614	0.553224	0.791667	chr4	gtex_v8	ENSG00000014824.13	SLC30A9	SLC30A9	-0.235531	1.68067e-08	42058804	Brain_Cortex	chr4_42058804_T_G_b38
	rs11932614	0.553224	0.791667	chr4	gtex_v8	ENSG00000014824.13	SLC30A9	SLC30A9	-0.114685	1.03591e-07	42058804	Muscle_Skeletal	chr4_42058804_T_G_b38
	rs11932614	0.553224	0.791667	chr4	gtex_v8	ENSG00000014824.13	SLC30A9	SLC30A9	-0.113052	4.34007e-06	42058804	Esophagus_Mucosa	chr4_42058804_T_G_b38
	rs11932614	0.553224	0.791667	chr4	gtex_v8	ENSG00000014824.13	SLC30A9	SLC30A9	-0.211535	1.19785e-06	42058804	Brain_Hypothalamus	chr4_42058804_T_G_b38
	rs11932614	0.553224	0.791667	chr4	gtex_v8	ENSG00000014824.13	SLC30A9	SLC30A9	-0.273029	3.60464e-09	42058804	Brain_Caudate_basal_ganglia	chr4_42058804_T_G_b38
	rs11932614	0.553224	0.791667	chr4	gtex_v8	ENSG00000014824.13	SLC30A9	SLC30A9	-0.142988	2.15406e-07	42058804	Cells_Cultured_fibroblasts	chr4_42058804_T_G_b38
	rs11932614	0.553224	0.791667	chr4	gtex_v8	ENSG00000014824.13	SLC30A9	SLC30A9	-0.160086	0.00010656	42058804	Brain_Cerebellum	chr4_42058804_T_G_b38
	rs11932614	0.553224	0.791667	chr4	gtex_v8	ENSG00000188848.15	BEND4	BEND4	-0.236799	7.58477e-05	42058804	Adipose_Visceral_Omentum	chr4_42058804_T_G_b38
	rs11932614	0.553224	0.791667	chr4	gtex_v8	ENSG00000188848.15	BEND4	BEND4	-0.342676	1.78087e-08	42058804	Adipose_Subcutaneous	chr4_42058804_T_G_b38
	rs4413440	0.553224	0.791667	chr4	gtex_v8	ENSG00000182308.6	DCAF4L1	DCAF4L1	-0.234103	6.1078e-05	42060808	Heart_Left_Ventricle	chr4_42060808_A_G_b38
	rs4413440	0.553224	0.791667	chr4	gtex_v8	ENSG00000249212.1	ATP1B1P1	ATP1B1P1	0.182561	0.000109385	42060808	Skin_Not_Sun_Exposed_Suprapubic	chr4_42060808_A_G_b38
	rs4413440	0.553224	0.791667	chr4	gtex_v8	ENSG00000014824.13	SLC30A9	SLC30A9	-0.324001	2.47269e-07	42060808	Brain_Amygdala	chr4_42060808_A_G_b38
	rs4413440	0.553224	0.791667	chr4	gtex_v8	ENSG00000014824.13	SLC30A9	SLC30A9	-0.416739	2.21849e-09	42060808	Brain_Substantia_nigra	chr4_42060808_A_G_b38
	rs4413440	0.553224	0.791667	chr4	gtex_v8	ENSG00000014824.13	SLC30A9	SLC30A9	-0.234539	1.69535e-10	42060808	Brain_Nucleus_accumbens_basal_ganglia	chr4_42060808_A_G_b38
	rs4413440	0.553224	0.791667	chr4	gtex_v8	ENSG00000014824.13	SLC30A9	SLC30A9	-0.235531	1.68067e-08	42060808	Brain_Cortex	chr4_42060808_A_G_b38
	rs4413440	0.553224	0.791667	chr4	gtex_v8	ENSG00000014824.13	SLC30A9	SLC30A9	-0.114685	1.03591e-07	42060808	Muscle_Skeletal	chr4_42060808_A_G_b38
	rs4413440	0.553224	0.791667	chr4	gtex_v8	ENSG00000014824.13	SLC30A9	SLC30A9	-0.113052	4.34007e-06	42060808	Esophagus_Mucosa	chr4_42060808_A_G_b38
	rs4413440	0.553224	0.791667	chr4	gtex_v8	ENSG00000014824.13	SLC30A9	SLC30A9	-0.211535	1.19785e-06	42060808	Brain_Hypothalamus	chr4_42060808_A_G_b38
	rs4413440	0.553224	0.791667	chr4	gtex_v8	ENSG00000014824.13	SLC30A9	SLC30A9	-0.273029	3.60464e-09	42060808	Brain_Caudate_basal_ganglia	chr4_42060808_A_G_b38
	rs4413440	0.553224	0.791667	chr4	gtex_v8	ENSG00000014824.13	SLC30A9	SLC30A9	-0.142988	2.15406e-07	42060808	Cells_Cultured_fibroblasts	chr4_42060808_A_G_b38
	rs4413440	0.553224	0.791667	chr4	gtex_v8	ENSG00000014824.13	SLC30A9	SLC30A9	-0.160086	0.00010656	42060808	Brain_Cerebellum	chr4_42060808_A_G_b38
	rs4413440	0.553224	0.791667	chr4	gtex_v8	ENSG00000188848.15	BEND4	BEND4	-0.236799	7.58477e-05	42060808	Adipose_Visceral_Omentum	chr4_42060808_A_G_b38
	rs4413440	0.553224	0.791667	chr4	gtex_v8	ENSG00000188848.15	BEND4	BEND4	-0.342676	1.78087e-08	42060808	Adipose_Subcutaneous	chr4_42060808_A_G_b38
	rs4604086	0.553224	0.791667	chr4	gtex_v8	ENSG00000182308.6	DCAF4L1	DCAF4L1	-0.234103	6.1078e-05	42061672	Heart_Left_Ventricle	chr4_42061672_T_C_b38
	rs4604086	0.553224	0.791667	chr4	gtex_v8	ENSG00000249212.1	ATP1B1P1	ATP1B1P1	0.182561	0.000109385	42061672	Skin_Not_Sun_Exposed_Suprapubic	chr4_42061672_T_C_b38
	rs4604086	0.553224	0.791667	chr4	gtex_v8	ENSG00000014824.13	SLC30A9	SLC30A9	-0.324001	2.47269e-07	42061672	Brain_Amygdala	chr4_42061672_T_C_b38
	rs4604086	0.553224	0.791667	chr4	gtex_v8	ENSG00000014824.13	SLC30A9	SLC30A9	-0.416739	2.21849e-09	42061672	Brain_Substantia_nigra	chr4_42061672_T_C_b38
	rs4604086	0.553224	0.791667	chr4	gtex_v8	ENSG00000014824.13	SLC30A9	SLC30A9	-0.234539	1.69535e-10	42061672	Brain_Nucleus_accumbens_basal_ganglia	chr4_42061672_T_C_b38
	rs4604086	0.553224	0.791667	chr4	gtex_v8	ENSG00000014824.13	SLC30A9	SLC30A9	-0.235531	1.68067e-08	42061672	Brain_Cortex	chr4_42061672_T_C_b38
	rs4604086	0.553224	0.791667	chr4	gtex_v8	ENSG00000014824.13	SLC30A9	SLC30A9	-0.114685	1.03591e-07	42061672	Muscle_Skeletal	chr4_42061672_T_C_b38
	rs4604086	0.553224	0.791667	chr4	gtex_v8	ENSG00000014824.13	SLC30A9	SLC30A9	-0.113052	4.34007e-06	42061672	Esophagus_Mucosa	chr4_42061672_T_C_b38
	rs4604086	0.553224	0.791667	chr4	gtex_v8	ENSG00000014824.13	SLC30A9	SLC30A9	-0.211535	1.19785e-06	42061672	Brain_Hypothalamus	chr4_42061672_T_C_b38
	rs4604086	0.553224	0.791667	chr4	gtex_v8	ENSG00000014824.13	SLC30A9	SLC30A9	-0.273029	3.60464e-09	42061672	Brain_Caudate_basal_ganglia	chr4_42061672_T_C_b38
	rs4604086	0.553224	0.791667	chr4	gtex_v8	ENSG00000014824.13	SLC30A9	SLC30A9	-0.142988	2.15406e-07	42061672	Cells_Cultured_fibroblasts	chr4_42061672_T_C_b38
	rs4604086	0.553224	0.791667	chr4	gtex_v8	ENSG00000014824.13	SLC30A9	SLC30A9	-0.160086	0.00010656	42061672	Brain_Cerebellum	chr4_42061672_T_C_b38
	rs4604086	0.553224	0.791667	chr4	gtex_v8	ENSG00000188848.15	BEND4	BEND4	-0.236799	7.58477e-05	42061672	Adipose_Visceral_Omentum	chr4_42061672_T_C_b38
	rs4604086	0.553224	0.791667	chr4	gtex_v8	ENSG00000188848.15	BEND4	BEND4	-0.342676	1.78087e-08	42061672	Adipose_Subcutaneous	chr4_42061672_T_C_b38
	rs10938174	0.553224	0.791667	chr4	gtex_v8	ENSG00000182308.6	DCAF4L1	DCAF4L1	-0.234103	6.1078e-05	42062109	Heart_Left_Ventricle	chr4_42062109_A_G_b38
	rs10938174	0.553224	0.791667	chr4	gtex_v8	ENSG00000249212.1	ATP1B1P1	ATP1B1P1	0.182561	0.000109385	42062109	Skin_Not_Sun_Exposed_Suprapubic	chr4_42062109_A_G_b38
	rs10938174	0.553224	0.791667	chr4	gtex_v8	ENSG00000014824.13	SLC30A9	SLC30A9	-0.324001	2.47269e-07	42062109	Brain_Amygdala	chr4_42062109_A_G_b38
	rs10938174	0.553224	0.791667	chr4	gtex_v8	ENSG00000014824.13	SLC30A9	SLC30A9	-0.416739	2.21849e-09	42062109	Brain_Substantia_nigra	chr4_42062109_A_G_b38
	rs10938174	0.553224	0.791667	chr4	gtex_v8	ENSG00000014824.13	SLC30A9	SLC30A9	-0.234539	1.69535e-10	42062109	Brain_Nucleus_accumbens_basal_ganglia	chr4_42062109_A_G_b38
	rs10938174	0.553224	0.791667	chr4	gtex_v8	ENSG00000014824.13	SLC30A9	SLC30A9	-0.235531	1.68067e-08	42062109	Brain_Cortex	chr4_42062109_A_G_b38
	rs10938174	0.553224	0.791667	chr4	gtex_v8	ENSG00000014824.13	SLC30A9	SLC30A9	-0.114685	1.03591e-07	42062109	Muscle_Skeletal	chr4_42062109_A_G_b38
	rs10938174	0.553224	0.791667	chr4	gtex_v8	ENSG00000014824.13	SLC30A9	SLC30A9	-0.113052	4.34007e-06	42062109	Esophagus_Mucosa	chr4_42062109_A_G_b38
	rs10938174	0.553224	0.791667	chr4	gtex_v8	ENSG00000014824.13	SLC30A9	SLC30A9	-0.211535	1.19785e-06	42062109	Brain_Hypothalamus	chr4_42062109_A_G_b38
	rs10938174	0.553224	0.791667	chr4	gtex_v8	ENSG00000014824.13	SLC30A9	SLC30A9	-0.273029	3.60464e-09	42062109	Brain_Caudate_basal_ganglia	chr4_42062109_A_G_b38
	rs10938174	0.553224	0.791667	chr4	gtex_v8	ENSG00000014824.13	SLC30A9	SLC30A9	-0.142988	2.15406e-07	42062109	Cells_Cultured_fibroblasts	chr4_42062109_A_G_b38
	rs10938174	0.553224	0.791667	chr4	gtex_v8	ENSG00000014824.13	SLC30A9	SLC30A9	-0.160086	0.00010656	42062109	Brain_Cerebellum	chr4_42062109_A_G_b38
	rs10938174	0.553224	0.791667	chr4	gtex_v8	ENSG00000188848.15	BEND4	BEND4	-0.236799	7.58477e-05	42062109	Adipose_Visceral_Omentum	chr4_42062109_A_G_b38
	rs10938174	0.553224	0.791667	chr4	gtex_v8	ENSG00000188848.15	BEND4	BEND4	-0.342676	1.78087e-08	42062109	Adipose_Subcutaneous	chr4_42062109_A_G_b38
	rs9291210	0.553224	0.791667	chr4	gtex_v8	ENSG00000182308.6	DCAF4L1	DCAF4L1	-0.234103	6.1078e-05	42072892	Heart_Left_Ventricle	chr4_42072892_G_C_b38
	rs9291210	0.553224	0.791667	chr4	gtex_v8	ENSG00000249212.1	ATP1B1P1	ATP1B1P1	0.182561	0.000109385	42072892	Skin_Not_Sun_Exposed_Suprapubic	chr4_42072892_G_C_b38
	rs9291210	0.553224	0.791667	chr4	gtex_v8	ENSG00000014824.13	SLC30A9	SLC30A9	-0.324001	2.47269e-07	42072892	Brain_Amygdala	chr4_42072892_G_C_b38
	rs9291210	0.553224	0.791667	chr4	gtex_v8	ENSG00000014824.13	SLC30A9	SLC30A9	-0.416739	2.21849e-09	42072892	Brain_Substantia_nigra	chr4_42072892_G_C_b38
	rs9291210	0.553224	0.791667	chr4	gtex_v8	ENSG00000014824.13	SLC30A9	SLC30A9	-0.234539	1.69535e-10	42072892	Brain_Nucleus_accumbens_basal_ganglia	chr4_42072892_G_C_b38
	rs9291210	0.553224	0.791667	chr4	gtex_v8	ENSG00000014824.13	SLC30A9	SLC30A9	-0.235531	1.68067e-08	42072892	Brain_Cortex	chr4_42072892_G_C_b38
	rs9291210	0.553224	0.791667	chr4	gtex_v8	ENSG00000014824.13	SLC30A9	SLC30A9	-0.114685	1.03591e-07	42072892	Muscle_Skeletal	chr4_42072892_G_C_b38
	rs9291210	0.553224	0.791667	chr4	gtex_v8	ENSG00000014824.13	SLC30A9	SLC30A9	-0.113052	4.34007e-06	42072892	Esophagus_Mucosa	chr4_42072892_G_C_b38
	rs9291210	0.553224	0.791667	chr4	gtex_v8	ENSG00000014824.13	SLC30A9	SLC30A9	-0.211535	1.19785e-06	42072892	Brain_Hypothalamus	chr4_42072892_G_C_b38
	rs9291210	0.553224	0.791667	chr4	gtex_v8	ENSG00000014824.13	SLC30A9	SLC30A9	-0.273029	3.60464e-09	42072892	Brain_Caudate_basal_ganglia	chr4_42072892_G_C_b38
	rs9291210	0.553224	0.791667	chr4	gtex_v8	ENSG00000014824.13	SLC30A9	SLC30A9	-0.142988	2.15406e-07	42072892	Cells_Cultured_fibroblasts	chr4_42072892_G_C_b38
	rs9291210	0.553224	0.791667	chr4	gtex_v8	ENSG00000014824.13	SLC30A9	SLC30A9	-0.160086	0.00010656	42072892	Brain_Cerebellum	chr4_42072892_G_C_b38
	rs9291210	0.553224	0.791667	chr4	gtex_v8	ENSG00000188848.15	BEND4	BEND4	-0.236799	7.58477e-05	42072892	Adipose_Visceral_Omentum	chr4_42072892_G_C_b38
	rs9291210	0.553224	0.791667	chr4	gtex_v8	ENSG00000188848.15	BEND4	BEND4	-0.342676	1.78087e-08	42072892	Adipose_Subcutaneous	chr4_42072892_G_C_b38
	rs13111696	0.553224	0.791667	chr4	gtex_v8	ENSG00000182308.6	DCAF4L1	DCAF4L1	-0.234103	6.1078e-05	42074575	Heart_Left_Ventricle	chr4_42074575_C_G_b38
	rs13111696	0.553224	0.791667	chr4	gtex_v8	ENSG00000249212.1	ATP1B1P1	ATP1B1P1	0.182561	0.000109385	42074575	Skin_Not_Sun_Exposed_Suprapubic	chr4_42074575_C_G_b38
	rs13111696	0.553224	0.791667	chr4	gtex_v8	ENSG00000014824.13	SLC30A9	SLC30A9	-0.324001	2.47269e-07	42074575	Brain_Amygdala	chr4_42074575_C_G_b38
	rs13111696	0.553224	0.791667	chr4	gtex_v8	ENSG00000014824.13	SLC30A9	SLC30A9	-0.416739	2.21849e-09	42074575	Brain_Substantia_nigra	chr4_42074575_C_G_b38
	rs13111696	0.553224	0.791667	chr4	gtex_v8	ENSG00000014824.13	SLC30A9	SLC30A9	-0.234539	1.69535e-10	42074575	Brain_Nucleus_accumbens_basal_ganglia	chr4_42074575_C_G_b38
	rs13111696	0.553224	0.791667	chr4	gtex_v8	ENSG00000014824.13	SLC30A9	SLC30A9	-0.235531	1.68067e-08	42074575	Brain_Cortex	chr4_42074575_C_G_b38
	rs13111696	0.553224	0.791667	chr4	gtex_v8	ENSG00000014824.13	SLC30A9	SLC30A9	-0.114685	1.03591e-07	42074575	Muscle_Skeletal	chr4_42074575_C_G_b38
	rs13111696	0.553224	0.791667	chr4	gtex_v8	ENSG00000014824.13	SLC30A9	SLC30A9	-0.113052	4.34007e-06	42074575	Esophagus_Mucosa	chr4_42074575_C_G_b38
	rs13111696	0.553224	0.791667	chr4	gtex_v8	ENSG00000014824.13	SLC30A9	SLC30A9	-0.211535	1.19785e-06	42074575	Brain_Hypothalamus	chr4_42074575_C_G_b38
	rs13111696	0.553224	0.791667	chr4	gtex_v8	ENSG00000014824.13	SLC30A9	SLC30A9	-0.273029	3.60464e-09	42074575	Brain_Caudate_basal_ganglia	chr4_42074575_C_G_b38
	rs13111696	0.553224	0.791667	chr4	gtex_v8	ENSG00000014824.13	SLC30A9	SLC30A9	-0.142988	2.15406e-07	42074575	Cells_Cultured_fibroblasts	chr4_42074575_C_G_b38
	rs13111696	0.553224	0.791667	chr4	gtex_v8	ENSG00000014824.13	SLC30A9	SLC30A9	-0.160086	0.00010656	42074575	Brain_Cerebellum	chr4_42074575_C_G_b38
	rs13111696	0.553224	0.791667	chr4	gtex_v8	ENSG00000188848.15	BEND4	BEND4	-0.236799	7.58477e-05	42074575	Adipose_Visceral_Omentum	chr4_42074575_C_G_b38
	rs13111696	0.553224	0.791667	chr4	gtex_v8	ENSG00000188848.15	BEND4	BEND4	-0.342676	1.78087e-08	42074575	Adipose_Subcutaneous	chr4_42074575_C_G_b38
	rs28622342	0.553224	0.791667	chr4	gtex_v8	ENSG00000182308.6	DCAF4L1	DCAF4L1	-0.234103	6.1078e-05	42091869	Heart_Left_Ventricle	chr4_42091869_C_T_b38
	rs28622342	0.553224	0.791667	chr4	gtex_v8	ENSG00000249212.1	ATP1B1P1	ATP1B1P1	0.182561	0.000109385	42091869	Skin_Not_Sun_Exposed_Suprapubic	chr4_42091869_C_T_b38
	rs28622342	0.553224	0.791667	chr4	gtex_v8	ENSG00000014824.13	SLC30A9	SLC30A9	-0.324001	2.47269e-07	42091869	Brain_Amygdala	chr4_42091869_C_T_b38
	rs28622342	0.553224	0.791667	chr4	gtex_v8	ENSG00000014824.13	SLC30A9	SLC30A9	-0.416739	2.21849e-09	42091869	Brain_Substantia_nigra	chr4_42091869_C_T_b38
	rs28622342	0.553224	0.791667	chr4	gtex_v8	ENSG00000014824.13	SLC30A9	SLC30A9	-0.234539	1.69535e-10	42091869	Brain_Nucleus_accumbens_basal_ganglia	chr4_42091869_C_T_b38
	rs28622342	0.553224	0.791667	chr4	gtex_v8	ENSG00000014824.13	SLC30A9	SLC30A9	-0.235531	1.68067e-08	42091869	Brain_Cortex	chr4_42091869_C_T_b38
	rs28622342	0.553224	0.791667	chr4	gtex_v8	ENSG00000014824.13	SLC30A9	SLC30A9	-0.114685	1.03591e-07	42091869	Muscle_Skeletal	chr4_42091869_C_T_b38
	rs28622342	0.553224	0.791667	chr4	gtex_v8	ENSG00000014824.13	SLC30A9	SLC30A9	-0.113052	4.34007e-06	42091869	Esophagus_Mucosa	chr4_42091869_C_T_b38
	rs28622342	0.553224	0.791667	chr4	gtex_v8	ENSG00000014824.13	SLC30A9	SLC30A9	-0.211535	1.19785e-06	42091869	Brain_Hypothalamus	chr4_42091869_C_T_b38
	rs28622342	0.553224	0.791667	chr4	gtex_v8	ENSG00000014824.13	SLC30A9	SLC30A9	-0.273029	3.60464e-09	42091869	Brain_Caudate_basal_ganglia	chr4_42091869_C_T_b38
	rs28622342	0.553224	0.791667	chr4	gtex_v8	ENSG00000014824.13	SLC30A9	SLC30A9	-0.142988	2.15406e-07	42091869	Cells_Cultured_fibroblasts	chr4_42091869_C_T_b38
	rs28622342	0.553224	0.791667	chr4	gtex_v8	ENSG00000014824.13	SLC30A9	SLC30A9	-0.160086	0.00010656	42091869	Brain_Cerebellum	chr4_42091869_C_T_b38
	rs28622342	0.553224	0.791667	chr4	gtex_v8	ENSG00000188848.15	BEND4	BEND4	-0.236799	7.58477e-05	42091869	Adipose_Visceral_Omentum	chr4_42091869_C_T_b38
	rs28622342	0.553224	0.791667	chr4	gtex_v8	ENSG00000188848.15	BEND4	BEND4	-0.342676	1.78087e-08	42091869	Adipose_Subcutaneous	chr4_42091869_C_T_b38
	rs7692812	0.553224	0.791667	chr4	gtex_v8	ENSG00000182308.6	DCAF4L1	DCAF4L1	-0.234103	6.1078e-05	42067702	Heart_Left_Ventricle	chr4_42067702_T_C_b38
	rs7692812	0.553224	0.791667	chr4	gtex_v8	ENSG00000249212.1	ATP1B1P1	ATP1B1P1	0.182561	0.000109385	42067702	Skin_Not_Sun_Exposed_Suprapubic	chr4_42067702_T_C_b38
	rs7692812	0.553224	0.791667	chr4	gtex_v8	ENSG00000014824.13	SLC30A9	SLC30A9	-0.324001	2.47269e-07	42067702	Brain_Amygdala	chr4_42067702_T_C_b38
	rs7692812	0.553224	0.791667	chr4	gtex_v8	ENSG00000014824.13	SLC30A9	SLC30A9	-0.416739	2.21849e-09	42067702	Brain_Substantia_nigra	chr4_42067702_T_C_b38
	rs7692812	0.553224	0.791667	chr4	gtex_v8	ENSG00000014824.13	SLC30A9	SLC30A9	-0.234539	1.69535e-10	42067702	Brain_Nucleus_accumbens_basal_ganglia	chr4_42067702_T_C_b38
	rs7692812	0.553224	0.791667	chr4	gtex_v8	ENSG00000014824.13	SLC30A9	SLC30A9	-0.235531	1.68067e-08	42067702	Brain_Cortex	chr4_42067702_T_C_b38
	rs7692812	0.553224	0.791667	chr4	gtex_v8	ENSG00000014824.13	SLC30A9	SLC30A9	-0.114685	1.03591e-07	42067702	Muscle_Skeletal	chr4_42067702_T_C_b38
	rs7692812	0.553224	0.791667	chr4	gtex_v8	ENSG00000014824.13	SLC30A9	SLC30A9	-0.11248	5.03201e-06	42067702	Esophagus_Mucosa	chr4_42067702_T_C_b38
	rs7692812	0.553224	0.791667	chr4	gtex_v8	ENSG00000014824.13	SLC30A9	SLC30A9	-0.211535	1.19785e-06	42067702	Brain_Hypothalamus	chr4_42067702_T_C_b38
	rs7692812	0.553224	0.791667	chr4	gtex_v8	ENSG00000014824.13	SLC30A9	SLC30A9	-0.273029	3.60464e-09	42067702	Brain_Caudate_basal_ganglia	chr4_42067702_T_C_b38
	rs7692812	0.553224	0.791667	chr4	gtex_v8	ENSG00000014824.13	SLC30A9	SLC30A9	-0.140918	3.20844e-07	42067702	Cells_Cultured_fibroblasts	chr4_42067702_T_C_b38
	rs7692812	0.553224	0.791667	chr4	gtex_v8	ENSG00000014824.13	SLC30A9	SLC30A9	-0.160086	0.00010656	42067702	Brain_Cerebellum	chr4_42067702_T_C_b38
	rs7692812	0.553224	0.791667	chr4	gtex_v8	ENSG00000188848.15	BEND4	BEND4	-0.236799	7.58477e-05	42067702	Adipose_Visceral_Omentum	chr4_42067702_T_C_b38
	rs7692812	0.553224	0.791667	chr4	gtex_v8	ENSG00000188848.15	BEND4	BEND4	-0.342676	1.78087e-08	42067702	Adipose_Subcutaneous	chr4_42067702_T_C_b38
