# Supplementary material for: Human genetic adaptation related to cellular zinc homeostasis
Source: PLoS Genet. 2023 Sep 25;19(9):e1010950. doi: 10.1371/journal.pgen.1010950 (PMC10553801; doi:10.1371/journal.pgen.1010950)
Supplement: S16 Table — (XLSX) [file pgen.1010950.s054.xlsx]

## Sheet: Full1
	S16 Table. eQTLs with Relate p-value < 0.05 at the SLC30A9 region in the YRI population.
	Gencode Id	Gene Symbol	Variant Id	SNP Id	P-Value	NES	Tissue
	ENSG00000014824.13	SLC30A9	chr4_41902176_G_A_b38	rs58278253	0.000014	0.20	Brain - Nucleus accumbens (basal ganglia)
	ENSG00000014824.13	SLC30A9	chr4_41902176_G_A_b38	rs58278253	0.000020	0.33	Brain - Amygdala
	ENSG00000014824.13	SLC30A9	chr4_41902176_G_A_b38	rs58278253	0.000029	0.21	Brain - Cortex
	ENSG00000014824.13	SLC30A9	chr4_41908367_G_T_b38	rs7670980	0.000039	0.18	Brain - Nucleus accumbens (basal ganglia)
	ENSG00000014824.13	SLC30A9	chr4_41908367_G_T_b38	rs7670980	0.000046	0.14	Cells - Cultured fibroblasts
	ENSG00000188848.15	BEND4	chr4_41914570_G_A_b38	rs7664283	0.0000053	0.32	Adipose - Subcutaneous
	ENSG00000014824.13	SLC30A9	chr4_41914570_G_A_b38	rs7664283	0.0000059	0.25	Brain - Caudate (basal ganglia)
	ENSG00000014824.13	SLC30A9	chr4_41914570_G_A_b38	rs7664283	0.000015	-0.15	Adipose - Subcutaneous
	ENSG00000182308.6	DCAF4L1	chr4_41914570_G_A_b38	rs7664283	0.000020	0.41	Brain - Nucleus accumbens (basal ganglia)
	ENSG00000182308.6	DCAF4L1	chr4_41914570_G_A_b38	rs7664283	0.000027	0.32	Colon - Transverse
	ENSG00000182308.6	DCAF4L1	chr4_41914570_G_A_b38	rs7664283	0.000034	0.28	Heart - Left Ventricle
	ENSG00000182308.6	DCAF4L1	chr4_41914570_G_A_b38	rs7664283	0.000048	0.23	Thyroid
	ENSG00000014824.13	SLC30A9	chr4_41914570_G_A_b38	rs7664283	0.000051	-0.13	Artery - Tibial
	ENSG00000014824.13	SLC30A9	chr4_41914570_G_A_b38	rs7664283	0.000052	-0.12	Thyroid
	ENSG00000014824.13	SLC30A9	chr4_41914570_G_A_b38	rs7664283	0.000063	-0.20	Breast - Mammary Tissue
	ENSG00000014824.13	SLC30A9	chr4_41914570_G_A_b38	rs7664283	0.00011	-0.12	Skin - Sun Exposed (Lower leg)
	ENSG00000014824.13	SLC30A9	chr4_41914570_G_A_b38	rs7664283	0.00015	-0.13	Nerve - Tibial
	ENSG00000014824.13	SLC30A9	chr4_41915336_G_C_b38	rs59848691	0.000032	0.19	Brain - Nucleus accumbens (basal ganglia)
	ENSG00000109133.12	TMEM33	chr4_41922380_T_C_b38	rs28509170	0.000045	0.24	Brain - Caudate (basal ganglia)
	ENSG00000014824.13	SLC30A9	chr4_41927874_T_C_b38	rs73810436	0.000010	0.20	Brain - Nucleus accumbens (basal ganglia)
	ENSG00000014824.13	SLC30A9	chr4_41927874_T_C_b38	rs73810436	0.000021	0.21	Brain - Cortex
	ENSG00000014824.13	SLC30A9	chr4_41930691_C_T_b38	rs55801843	0.000010	0.20	Brain - Nucleus accumbens (basal ganglia)
	ENSG00000014824.13	SLC30A9	chr4_41930691_C_T_b38	rs55801843	0.000021	0.21	Brain - Cortex
	ENSG00000014824.13	SLC30A9	chr4_41938115_C_A_b38	rs16853775	0.0000028	0.22	Brain - Nucleus accumbens (basal ganglia)
	ENSG00000014824.13	SLC30A9	chr4_41938115_C_A_b38	rs16853775	0.0000055	0.37	Brain - Amygdala
	ENSG00000014824.13	SLC30A9	chr4_41938115_C_A_b38	rs16853775	0.0000087	0.44	Brain - Substantia nigra
	ENSG00000014824.13	SLC30A9	chr4_41938115_C_A_b38	rs16853775	0.0000088	0.22	Brain - Cortex
	ENSG00000014824.13	SLC30A9	chr4_41938115_C_A_b38	rs16853775	0.00021	0.13	Cells - Cultured fibroblasts
	ENSG00000014824.13	SLC30A9	chr4_41943253_A_G_b38	rs7682264	0.0000055	0.37	Brain - Amygdala
	ENSG00000014824.13	SLC30A9	chr4_41943253_A_G_b38	rs7682264	0.000028	0.20	Brain - Cortex
	ENSG00000014824.13	SLC30A9	chr4_41943253_A_G_b38	rs7682264	0.000035	0.19	Brain - Nucleus accumbens (basal ganglia)
	ENSG00000014824.13	SLC30A9	chr4_41946821_G_A_b38	rs55942263	0.0000028	0.22	Brain - Nucleus accumbens (basal ganglia)
	ENSG00000014824.13	SLC30A9	chr4_41946821_G_A_b38	rs55942263	0.0000055	0.37	Brain - Amygdala
	ENSG00000014824.13	SLC30A9	chr4_41946821_G_A_b38	rs55942263	0.0000087	0.44	Brain - Substantia nigra
	ENSG00000014824.13	SLC30A9	chr4_41946821_G_A_b38	rs55942263	0.0000088	0.22	Brain - Cortex
	ENSG00000014824.13	SLC30A9	chr4_41947513_A_G_b38	rs6831437	0.0000028	0.22	Brain - Nucleus accumbens (basal ganglia)
	ENSG00000014824.13	SLC30A9	chr4_41947513_A_G_b38	rs6831437	0.0000055	0.37	Brain - Amygdala
	ENSG00000014824.13	SLC30A9	chr4_41947513_A_G_b38	rs6831437	0.0000087	0.44	Brain - Substantia nigra
	ENSG00000014824.13	SLC30A9	chr4_41947513_A_G_b38	rs6831437	0.0000088	0.22	Brain - Cortex
	ENSG00000014824.13	SLC30A9	chr4_41947513_A_G_b38	rs6831437	0.00021	0.13	Cells - Cultured fibroblasts
	ENSG00000014824.13	SLC30A9	chr4_41952157_A_G_b38	rs16853799	0.0000028	0.22	Brain - Nucleus accumbens (basal ganglia)
	ENSG00000014824.13	SLC30A9	chr4_41952157_A_G_b38	rs16853799	0.0000055	0.37	Brain - Amygdala
	ENSG00000014824.13	SLC30A9	chr4_41952157_A_G_b38	rs16853799	0.0000087	0.44	Brain - Substantia nigra
	ENSG00000014824.13	SLC30A9	chr4_41952157_A_G_b38	rs16853799	0.0000088	0.22	Brain - Cortex
	ENSG00000014824.13	SLC30A9	chr4_41953231_T_C_b38	rs16853805	0.0000028	0.22	Brain - Nucleus accumbens (basal ganglia)
	ENSG00000014824.13	SLC30A9	chr4_41953231_T_C_b38	rs16853805	0.0000055	0.37	Brain - Amygdala
	ENSG00000014824.13	SLC30A9	chr4_41953231_T_C_b38	rs16853805	0.0000087	0.44	Brain - Substantia nigra
	ENSG00000014824.13	SLC30A9	chr4_41953231_T_C_b38	rs16853805	0.0000088	0.22	Brain - Cortex
	ENSG00000064042.17	LIMCH1	chr4_41955414_A_G_b38	rs11934922	0.000067	0.54	Testis
	ENSG00000014824.13	SLC30A9	chr4_41963119_G_A_b38	rs11942311	0.0000055	0.37	Brain - Amygdala
	ENSG00000014824.13	SLC30A9	chr4_41963119_G_A_b38	rs11942311	0.000028	0.20	Brain - Cortex
	ENSG00000014824.13	SLC30A9	chr4_41963119_G_A_b38	rs11942311	0.000035	0.19	Brain - Nucleus accumbens (basal ganglia)
	ENSG00000064042.17	LIMCH1	chr4_41966975_A_C_b38	rs76325200	0.000086	0.45	Testis
	ENSG00000109133.12	TMEM33	chr4_41972918_T_C_b38	rs6447119	0.000014	0.36	Cells - EBV-transformed lymphocytes
	ENSG00000014824.13	SLC30A9	chr4_41974190_G_T_b38	rs2581458	0.0000037	-0.20	Brain - Cortex
	ENSG00000014824.13	SLC30A9	chr4_41974190_G_T_b38	rs2581458	0.0000066	-0.23	Brain - Caudate (basal ganglia)
	ENSG00000014824.13	SLC30A9	chr4_41974190_G_T_b38	rs2581458	0.0000073	-0.34	Brain - Substantia nigra
	ENSG00000014824.13	SLC30A9	chr4_41974190_G_T_b38	rs2581458	0.000040	-0.090	Muscle - Skeletal
	ENSG00000014824.13	SLC30A9	chr4_41974190_G_T_b38	rs2581458	1.8e-8	-0.15	Cells - Cultured fibroblasts
	ENSG00000188848.15	BEND4	chr4_41974190_G_T_b38	rs2581458	4.8e-9	-0.36	Adipose - Subcutaneous
	ENSG00000014824.13	SLC30A9	chr4_41974190_G_T_b38	rs2581458	9.5e-7	-0.20	Brain - Nucleus accumbens (basal ganglia)
	ENSG00000014824.13	SLC30A9	chr4_41975787_A_G_b38	rs2660342	0.0000020	-0.36	Brain - Substantia nigra
	ENSG00000014824.13	SLC30A9	chr4_41975787_A_G_b38	rs2660342	0.0000037	-0.20	Brain - Cortex
	ENSG00000014824.13	SLC30A9	chr4_41975787_A_G_b38	rs2660342	0.0000066	-0.23	Brain - Caudate (basal ganglia)
	ENSG00000014824.13	SLC30A9	chr4_41975787_A_G_b38	rs2660342	0.000046	-0.089	Muscle - Skeletal
	ENSG00000188848.15	BEND4	chr4_41975787_A_G_b38	rs2660342	2.1e-9	-0.36	Adipose - Subcutaneous
	ENSG00000014824.13	SLC30A9	chr4_41975787_A_G_b38	rs2660342	2.5e-7	-0.21	Brain - Nucleus accumbens (basal ganglia)
	ENSG00000014824.13	SLC30A9	chr4_41975787_A_G_b38	rs2660342	8.3e-9	-0.16	Cells - Cultured fibroblasts
	ENSG00000014824.13	SLC30A9	chr4_41977828_G_C_b38	rs2660341	0.0000012	-0.30	Brain - Amygdala
	ENSG00000014824.13	SLC30A9	chr4_41977828_G_C_b38	rs2660341	0.000014	-0.19	Brain - Anterior cingulate cortex (BA24)
	ENSG00000014824.13	SLC30A9	chr4_41977828_G_C_b38	rs2660341	0.000050	-0.096	Esophagus - Mucosa
	ENSG00000188848.15	BEND4	chr4_41977828_G_C_b38	rs2660341	0.000060	-0.27	Breast - Mammary Tissue
	ENSG00000014824.13	SLC30A9	chr4_41977828_G_C_b38	rs2660341	1.2e-9	-0.42	Brain - Substantia nigra
	ENSG00000188848.15	BEND4	chr4_41977828_G_C_b38	rs2660341	1.7e-9	-0.35	Adipose - Subcutaneous
	ENSG00000014824.13	SLC30A9	chr4_41977828_G_C_b38	rs2660341	1.9e-10	-0.23	Brain - Nucleus accumbens (basal ganglia)
	ENSG00000014824.13	SLC30A9	chr4_41977828_G_C_b38	rs2660341	2.2e-7	-0.13	Cells - Cultured fibroblasts
	ENSG00000014824.13	SLC30A9	chr4_41977828_G_C_b38	rs2660341	3.9e-7	-0.10	Muscle - Skeletal
	ENSG00000014824.13	SLC30A9	chr4_41977828_G_C_b38	rs2660341	6.3e-8	-0.22	Brain - Cortex
	ENSG00000014824.13	SLC30A9	chr4_41977828_G_C_b38	rs2660341	6.6e-8	-0.25	Brain - Caudate (basal ganglia)
	ENSG00000014824.13	SLC30A9	chr4_41984840_A_G_b38	rs2581439	0.0000012	-0.30	Brain - Amygdala
	ENSG00000014824.13	SLC30A9	chr4_41984840_A_G_b38	rs2581439	0.0000071	-0.20	Brain - Anterior cingulate cortex (BA24)
	ENSG00000014824.13	SLC30A9	chr4_41984840_A_G_b38	rs2581439	0.000026	-0.18	Brain - Hypothalamus
	ENSG00000014824.13	SLC30A9	chr4_41984840_A_G_b38	rs2581439	0.000036	-0.099	Esophagus - Mucosa
	ENSG00000014824.13	SLC30A9	chr4_41984840_A_G_b38	rs2581439	1.3e-8	-0.26	Brain - Caudate (basal ganglia)
	ENSG00000014824.13	SLC30A9	chr4_41984840_A_G_b38	rs2581439	1.7e-9	-0.41	Brain - Substantia nigra
	ENSG00000014824.13	SLC30A9	chr4_41984840_A_G_b38	rs2581439	1.8e-7	-0.14	Cells - Cultured fibroblasts
	ENSG00000014824.13	SLC30A9	chr4_41984840_A_G_b38	rs2581439	1.8e-8	-0.23	Brain - Cortex
	ENSG00000014824.13	SLC30A9	chr4_41984840_A_G_b38	rs2581439	2.1e-7	-0.11	Muscle - Skeletal
	ENSG00000014824.13	SLC30A9	chr4_41984840_A_G_b38	rs2581439	2.7e-11	-0.24	Brain - Nucleus accumbens (basal ganglia)
	ENSG00000188848.15	BEND4	chr4_41984840_A_G_b38	rs2581439	6.0e-9	-0.35	Adipose - Subcutaneous
	ENSG00000014824.13	SLC30A9	chr4_41985875_G_A_b38	rs2581438	0.0000016	-0.21	Brain - Hypothalamus
	ENSG00000182308.6	DCAF4L1	chr4_41985875_G_A_b38	rs2581438	0.0000023	-0.24	Thyroid
	ENSG00000188848.15	BEND4	chr4_41985875_G_A_b38	rs2581438	0.0000023	-0.29	Adipose - Subcutaneous
	ENSG00000014824.13	SLC30A9	chr4_41985875_G_A_b38	rs2581438	0.0000029	-0.10	Muscle - Skeletal
	ENSG00000014824.13	SLC30A9	chr4_41985875_G_A_b38	rs2581438	0.000012	-0.22	Brain - Anterior cingulate cortex (BA24)
	ENSG00000014824.13	SLC30A9	chr4_41985875_G_A_b38	rs2581438	0.000018	-0.28	Brain - Amygdala
	ENSG00000188848.15	BEND4	chr4_41985875_G_A_b38	rs2581438	0.000023	-0.28	Brain - Hippocampus
	ENSG00000182308.6	DCAF4L1	chr4_41985875_G_A_b38	rs2581438	0.000026	-0.25	Heart - Left Ventricle
	ENSG00000014824.13	SLC30A9	chr4_41985875_G_A_b38	rs2581438	0.000079	-0.16	Brain - Cerebellum
	ENSG00000014824.13	SLC30A9	chr4_41985875_G_A_b38	rs2581438	0.00012	-0.096	Esophagus - Mucosa
	ENSG00000014824.13	SLC30A9	chr4_41985875_G_A_b38	rs2581438	0.00017	-0.10	Cells - Cultured fibroblasts
	ENSG00000014824.13	SLC30A9	chr4_41985875_G_A_b38	rs2581438	2.1e-8	-0.42	Brain - Substantia nigra
	ENSG00000014824.13	SLC30A9	chr4_41985875_G_A_b38	rs2581438	3.1e-7	-0.22	Brain - Cortex
	ENSG00000014824.13	SLC30A9	chr4_41985875_G_A_b38	rs2581438	9.1e-10	-0.23	Brain - Nucleus accumbens (basal ganglia)
	ENSG00000014824.13	SLC30A9	chr4_41985875_G_A_b38	rs2581438	9.2e-8	-0.25	Brain - Caudate (basal ganglia)
	ENSG00000014824.13	SLC30A9	chr4_41987000_G_A_b38	rs2581437	0.0000012	-0.30	Brain - Amygdala
	ENSG00000014824.13	SLC30A9	chr4_41987000_G_A_b38	rs2581437	0.0000071	-0.20	Brain - Anterior cingulate cortex (BA24)
	ENSG00000014824.13	SLC30A9	chr4_41987000_G_A_b38	rs2581437	0.000026	-0.18	Brain - Hypothalamus
	ENSG00000014824.13	SLC30A9	chr4_41987000_G_A_b38	rs2581437	0.000036	-0.099	Esophagus - Mucosa
	ENSG00000014824.13	SLC30A9	chr4_41987000_G_A_b38	rs2581437	1.3e-8	-0.26	Brain - Caudate (basal ganglia)
	ENSG00000014824.13	SLC30A9	chr4_41987000_G_A_b38	rs2581437	1.7e-9	-0.41	Brain - Substantia nigra
	ENSG00000014824.13	SLC30A9	chr4_41987000_G_A_b38	rs2581437	1.8e-7	-0.14	Cells - Cultured fibroblasts
	ENSG00000014824.13	SLC30A9	chr4_41987000_G_A_b38	rs2581437	1.8e-8	-0.23	Brain - Cortex
	ENSG00000014824.13	SLC30A9	chr4_41987000_G_A_b38	rs2581437	2.1e-7	-0.11	Muscle - Skeletal
	ENSG00000014824.13	SLC30A9	chr4_41987000_G_A_b38	rs2581437	2.7e-11	-0.24	Brain - Nucleus accumbens (basal ganglia)
	ENSG00000188848.15	BEND4	chr4_41987000_G_A_b38	rs2581437	6.0e-9	-0.35	Adipose - Subcutaneous
	ENSG00000014824.13	SLC30A9	chr4_41990660_C_G_b38	rs2581434	0.0000010	-0.22	Brain - Hypothalamus
	ENSG00000182308.6	DCAF4L1	chr4_41990660_C_G_b38	rs2581434	0.0000024	-0.24	Thyroid
	ENSG00000188848.15	BEND4	chr4_41990660_C_G_b38	rs2581434	0.0000024	-0.30	Adipose - Subcutaneous
	ENSG00000014824.13	SLC30A9	chr4_41990660_C_G_b38	rs2581434	0.0000055	-0.29	Brain - Amygdala
	ENSG00000188848.15	BEND4	chr4_41990660_C_G_b38	rs2581434	0.0000089	-0.29	Brain - Hippocampus
	ENSG00000182308.6	DCAF4L1	chr4_41990660_C_G_b38	rs2581434	0.000010	-0.26	Heart - Left Ventricle
	ENSG00000014824.13	SLC30A9	chr4_41990660_C_G_b38	rs2581434	0.000012	-0.22	Brain - Anterior cingulate cortex (BA24)
	ENSG00000014824.13	SLC30A9	chr4_41990660_C_G_b38	rs2581434	0.000041	-0.10	Esophagus - Mucosa
	ENSG00000188848.15	BEND4	chr4_41990660_C_G_b38	rs2581434	0.000055	-0.25	Adipose - Visceral (Omentum)
	ENSG00000014824.13	SLC30A9	chr4_41990660_C_G_b38	rs2581434	0.000065	-0.11	Cells - Cultured fibroblasts
	ENSG00000014824.13	SLC30A9	chr4_41990660_C_G_b38	rs2581434	0.00010	-0.16	Brain - Cerebellum
	ENSG00000014824.13	SLC30A9	chr4_41990660_C_G_b38	rs2581434	3.1e-8	-0.26	Brain - Caudate (basal ganglia)
	ENSG00000014824.13	SLC30A9	chr4_41990660_C_G_b38	rs2581434	3.6e-7	-0.22	Brain - Cortex
	ENSG00000014824.13	SLC30A9	chr4_41990660_C_G_b38	rs2581434	3.9e-7	-0.11	Muscle - Skeletal
	ENSG00000014824.13	SLC30A9	chr4_41990660_C_G_b38	rs2581434	6.4e-8	-0.41	Brain - Substantia nigra
	ENSG00000014824.13	SLC30A9	chr4_41990660_C_G_b38	rs2581434	7.9e-10	-0.23	Brain - Nucleus accumbens (basal ganglia)
	ENSG00000014824.13	SLC30A9	chr4_41992628_C_T_b38	rs2660346	0.0000010	-0.22	Brain - Hypothalamus
	ENSG00000182308.6	DCAF4L1	chr4_41992628_C_T_b38	rs2660346	0.0000024	-0.24	Thyroid
	ENSG00000188848.15	BEND4	chr4_41992628_C_T_b38	rs2660346	0.0000024	-0.30	Adipose - Subcutaneous
	ENSG00000014824.13	SLC30A9	chr4_41992628_C_T_b38	rs2660346	0.0000055	-0.29	Brain - Amygdala
	ENSG00000188848.15	BEND4	chr4_41992628_C_T_b38	rs2660346	0.0000089	-0.29	Brain - Hippocampus
	ENSG00000182308.6	DCAF4L1	chr4_41992628_C_T_b38	rs2660346	0.000010	-0.26	Heart - Left Ventricle
	ENSG00000014824.13	SLC30A9	chr4_41992628_C_T_b38	rs2660346	0.000012	-0.22	Brain - Anterior cingulate cortex (BA24)
	ENSG00000014824.13	SLC30A9	chr4_41992628_C_T_b38	rs2660346	0.000041	-0.10	Esophagus - Mucosa
	ENSG00000188848.15	BEND4	chr4_41992628_C_T_b38	rs2660346	0.000055	-0.25	Adipose - Visceral (Omentum)
	ENSG00000014824.13	SLC30A9	chr4_41992628_C_T_b38	rs2660346	0.000065	-0.11	Cells - Cultured fibroblasts
	ENSG00000014824.13	SLC30A9	chr4_41992628_C_T_b38	rs2660346	0.00010	-0.16	Brain - Cerebellum
	ENSG00000014824.13	SLC30A9	chr4_41992628_C_T_b38	rs2660346	3.1e-8	-0.26	Brain - Caudate (basal ganglia)
	ENSG00000014824.13	SLC30A9	chr4_41992628_C_T_b38	rs2660346	3.6e-7	-0.22	Brain - Cortex
	ENSG00000014824.13	SLC30A9	chr4_41992628_C_T_b38	rs2660346	3.9e-7	-0.11	Muscle - Skeletal
	ENSG00000014824.13	SLC30A9	chr4_41992628_C_T_b38	rs2660346	6.4e-8	-0.41	Brain - Substantia nigra
	ENSG00000014824.13	SLC30A9	chr4_41992628_C_T_b38	rs2660346	7.9e-10	-0.23	Brain - Nucleus accumbens (basal ganglia)
	ENSG00000014824.13	SLC30A9	chr4_42001343_A_G_b38	rs2581454	0.0000015	-0.11	Muscle - Skeletal
	ENSG00000182308.6	DCAF4L1	chr4_42001343_A_G_b38	rs2581454	0.0000037	-0.24	Thyroid
	ENSG00000014824.13	SLC30A9	chr4_42001343_A_G_b38	rs2581454	0.0000055	-0.29	Brain - Amygdala
	ENSG00000188848.15	BEND4	chr4_42001343_A_G_b38	rs2581454	0.0000059	-0.29	Adipose - Subcutaneous
	ENSG00000014824.13	SLC30A9	chr4_42001343_A_G_b38	rs2581454	0.000012	-0.22	Brain - Anterior cingulate cortex (BA24)
	ENSG00000188848.15	BEND4	chr4_42001343_A_G_b38	rs2581454	0.000013	-0.29	Brain - Hippocampus
	ENSG00000188848.15	BEND4	chr4_42001343_A_G_b38	rs2581454	0.000024	-0.26	Adipose - Visceral (Omentum)
	ENSG00000182308.6	DCAF4L1	chr4_42001343_A_G_b38	rs2581454	0.000024	-0.25	Heart - Left Ventricle
	ENSG00000014824.13	SLC30A9	chr4_42001343_A_G_b38	rs2581454	0.000064	-0.17	Brain - Cerebellum
	ENSG00000014824.13	SLC30A9	chr4_42001343_A_G_b38	rs2581454	0.000084	-0.10	Esophagus - Mucosa
	ENSG00000182308.6	DCAF4L1	chr4_42001343_A_G_b38	rs2581454	0.00014	-0.19	Esophagus - Muscularis
	ENSG00000014824.13	SLC30A9	chr4_42001343_A_G_b38	rs2581454	0.00017	-0.11	Cells - Cultured fibroblasts
	ENSG00000014824.13	SLC30A9	chr4_42001343_A_G_b38	rs2581454	1.0e-9	-0.24	Brain - Nucleus accumbens (basal ganglia)
	ENSG00000014824.13	SLC30A9	chr4_42001343_A_G_b38	rs2581454	3.3e-8	-0.26	Brain - Caudate (basal ganglia)
	ENSG00000014824.13	SLC30A9	chr4_42001343_A_G_b38	rs2581454	4.7e-8	-0.42	Brain - Substantia nigra
	ENSG00000014824.13	SLC30A9	chr4_42001343_A_G_b38	rs2581454	5.2e-7	-0.22	Brain - Cortex
	ENSG00000014824.13	SLC30A9	chr4_42001343_A_G_b38	rs2581454	8.2e-7	-0.22	Brain - Hypothalamus
	ENSG00000182308.6	DCAF4L1	chr4_42007720_G_C_b38	rs4861152	0.0000024	0.25	Thyroid
	ENSG00000014824.13	SLC30A9	chr4_42007720_G_C_b38	rs4861152	0.0000088	0.20	Brain - Nucleus accumbens (basal ganglia)
	ENSG00000014824.13	SLC30A9	chr4_42007720_G_C_b38	rs4861152	0.000010	0.24	Brain - Caudate (basal ganglia)
	ENSG00000182308.6	DCAF4L1	chr4_42007720_G_C_b38	rs4861152	0.000014	0.31	Colon - Transverse
	ENSG00000014824.13	SLC30A9	chr4_42007720_G_C_b38	rs4861152	0.000016	0.35	Brain - Substantia nigra
	ENSG00000182308.6	DCAF4L1	chr4_42007720_G_C_b38	rs4861152	0.000029	0.26	Heart - Left Ventricle
	ENSG00000188848.15	BEND4	chr4_42007720_G_C_b38	rs4861152	0.000039	0.29	Brain - Hippocampus
	ENSG00000014824.13	SLC30A9	chr4_42007720_G_C_b38	rs4861152	0.000050	0.19	Brain - Cortex
	ENSG00000188848.15	BEND4	chr4_42007720_G_C_b38	rs4861152	0.000084	0.25	Adipose - Visceral (Omentum)
	ENSG00000182308.6	DCAF4L1	chr4_42007720_G_C_b38	rs4861152	0.00014	0.19	Esophagus - Muscularis
	ENSG00000014824.13	SLC30A9	chr4_42007720_G_C_b38	rs4861152	0.00017	-0.12	Adipose - Subcutaneous
	ENSG00000188848.15	BEND4	chr4_42007720_G_C_b38	rs4861152	9.5e-7	0.32	Adipose - Subcutaneous
	ENSG00000014824.13	SLC30A9	chr4_42012552_G_A_b38	rs2581429	0.0000012	-0.30	Brain - Amygdala
	ENSG00000014824.13	SLC30A9	chr4_42012552_G_A_b38	rs2581429	0.0000059	-0.11	Esophagus - Mucosa
	ENSG00000014824.13	SLC30A9	chr4_42012552_G_A_b38	rs2581429	0.000014	-0.18	Brain - Hypothalamus
	ENSG00000014824.13	SLC30A9	chr4_42012552_G_A_b38	rs2581429	0.000014	-0.19	Brain - Anterior cingulate cortex (BA24)
	ENSG00000014824.13	SLC30A9	chr4_42012552_G_A_b38	rs2581429	1.7e-9	-0.41	Brain - Substantia nigra
	ENSG00000014824.13	SLC30A9	chr4_42012552_G_A_b38	rs2581429	2.3e-7	-0.11	Muscle - Skeletal
	ENSG00000188848.15	BEND4	chr4_42012552_G_A_b38	rs2581429	2.9e-8	-0.32	Adipose - Subcutaneous
	ENSG00000014824.13	SLC30A9	chr4_42012552_G_A_b38	rs2581429	3.6e-8	-0.22	Brain - Cortex
	ENSG00000014824.13	SLC30A9	chr4_42012552_G_A_b38	rs2581429	7.7e-8	-0.14	Cells - Cultured fibroblasts
	ENSG00000014824.13	SLC30A9	chr4_42012552_G_A_b38	rs2581429	7.9e-9	-0.26	Brain - Caudate (basal ganglia)
	ENSG00000014824.13	SLC30A9	chr4_42012552_G_A_b38	rs2581429	9.4e-12	-0.24	Brain - Nucleus accumbens (basal ganglia)
	ENSG00000014824.13	SLC30A9	chr4_42014298_G_A_b38	rs1580987	0.0000012	-0.30	Brain - Amygdala
	ENSG00000014824.13	SLC30A9	chr4_42014298_G_A_b38	rs1580987	0.0000059	-0.11	Esophagus - Mucosa
	ENSG00000014824.13	SLC30A9	chr4_42014298_G_A_b38	rs1580987	0.000014	-0.18	Brain - Hypothalamus
	ENSG00000014824.13	SLC30A9	chr4_42014298_G_A_b38	rs1580987	0.000014	-0.19	Brain - Anterior cingulate cortex (BA24)
	ENSG00000014824.13	SLC30A9	chr4_42014298_G_A_b38	rs1580987	1.7e-9	-0.41	Brain - Substantia nigra
	ENSG00000014824.13	SLC30A9	chr4_42014298_G_A_b38	rs1580987	2.3e-7	-0.11	Muscle - Skeletal
	ENSG00000188848.15	BEND4	chr4_42014298_G_A_b38	rs1580987	2.9e-8	-0.32	Adipose - Subcutaneous
	ENSG00000014824.13	SLC30A9	chr4_42014298_G_A_b38	rs1580987	3.6e-8	-0.22	Brain - Cortex
	ENSG00000014824.13	SLC30A9	chr4_42014298_G_A_b38	rs1580987	7.7e-8	-0.14	Cells - Cultured fibroblasts
	ENSG00000014824.13	SLC30A9	chr4_42014298_G_A_b38	rs1580987	7.9e-9	-0.26	Brain - Caudate (basal ganglia)
	ENSG00000014824.13	SLC30A9	chr4_42014298_G_A_b38	rs1580987	9.4e-12	-0.24	Brain - Nucleus accumbens (basal ganglia)
	ENSG00000014824.13	SLC30A9	chr4_42014429_T_C_b38	rs1818293	0.000013	-0.11	Esophagus - Mucosa
	ENSG00000014824.13	SLC30A9	chr4_42014429_T_C_b38	rs1818293	0.000013	-0.19	Brain - Anterior cingulate cortex (BA24)
	ENSG00000014824.13	SLC30A9	chr4_42014429_T_C_b38	rs1818293	0.000015	-0.19	Brain - Hypothalamus
	ENSG00000014824.13	SLC30A9	chr4_42014429_T_C_b38	rs1818293	2.2e-8	-0.15	Cells - Cultured fibroblasts
	ENSG00000014824.13	SLC30A9	chr4_42014429_T_C_b38	rs1818293	2.5e-11	-0.24	Brain - Nucleus accumbens (basal ganglia)
	ENSG00000014824.13	SLC30A9	chr4_42014429_T_C_b38	rs1818293	3.0e-7	-0.32	Brain - Amygdala
	ENSG00000014824.13	SLC30A9	chr4_42014429_T_C_b38	rs1818293	3.7e-9	-0.41	Brain - Substantia nigra
	ENSG00000014824.13	SLC30A9	chr4_42014429_T_C_b38	rs1818293	4.9e-9	-0.27	Brain - Caudate (basal ganglia)
	ENSG00000014824.13	SLC30A9	chr4_42014429_T_C_b38	rs1818293	6.9e-8	-0.22	Brain - Cortex
	ENSG00000188848.15	BEND4	chr4_42014429_T_C_b38	rs1818293	8.6e-9	-0.35	Adipose - Subcutaneous
	ENSG00000014824.13	SLC30A9	chr4_42014429_T_C_b38	rs1818293	9.7e-8	-0.11	Muscle - Skeletal
	ENSG00000014824.13	SLC30A9	chr4_42014516_T_C_b38	rs1818292	0.0000016	-0.11	Esophagus - Mucosa
	ENSG00000014824.13	SLC30A9	chr4_42014516_T_C_b38	rs1818292	0.0000091	-0.19	Brain - Hypothalamus
	ENSG00000014824.13	SLC30A9	chr4_42014516_T_C_b38	rs1818292	0.000013	-0.19	Brain - Anterior cingulate cortex (BA24)
	ENSG00000014824.13	SLC30A9	chr4_42014516_T_C_b38	rs1818292	1.3e-8	-0.15	Cells - Cultured fibroblasts
	ENSG00000014824.13	SLC30A9	chr4_42014516_T_C_b38	rs1818292	2.4e-8	-0.12	Muscle - Skeletal
	ENSG00000014824.13	SLC30A9	chr4_42014516_T_C_b38	rs1818292	2.4e-9	-0.27	Brain - Caudate (basal ganglia)
	ENSG00000188848.15	BEND4	chr4_42014516_T_C_b38	rs1818292	2.6e-8	-0.33	Adipose - Subcutaneous
	ENSG00000014824.13	SLC30A9	chr4_42014516_T_C_b38	rs1818292	3.0e-7	-0.32	Brain - Amygdala
	ENSG00000014824.13	SLC30A9	chr4_42014516_T_C_b38	rs1818292	4.5e-8	-0.22	Brain - Cortex
	ENSG00000014824.13	SLC30A9	chr4_42014516_T_C_b38	rs1818292	5.2e-9	-0.40	Brain - Substantia nigra
	ENSG00000014824.13	SLC30A9	chr4_42014516_T_C_b38	rs1818292	7.8e-12	-0.24	Brain - Nucleus accumbens (basal ganglia)
	ENSG00000182308.6	DCAF4L1	chr4_42015781_A_G_b38	rs6852779	0.0000030	0.25	Thyroid
	ENSG00000182308.6	DCAF4L1	chr4_42015781_A_G_b38	rs6852779	0.000017	0.30	Colon - Transverse
	ENSG00000182308.6	DCAF4L1	chr4_42015781_A_G_b38	rs6852779	0.000021	0.27	Heart - Left Ventricle
	ENSG00000014824.13	SLC30A9	chr4_42015781_A_G_b38	rs6852779	0.000036	0.23	Brain - Caudate (basal ganglia)
	ENSG00000014824.13	SLC30A9	chr4_42015781_A_G_b38	rs6852779	0.000049	0.18	Brain - Nucleus accumbens (basal ganglia)
	ENSG00000188848.15	BEND4	chr4_42015781_A_G_b38	rs6852779	0.000058	0.26	Adipose - Visceral (Omentum)
	ENSG00000014824.13	SLC30A9	chr4_42015781_A_G_b38	rs6852779	0.000074	0.19	Brain - Cortex
	ENSG00000182308.6	DCAF4L1	chr4_42015781_A_G_b38	rs6852779	0.00016	0.19	Esophagus - Muscularis
	ENSG00000188848.15	BEND4	chr4_42015781_A_G_b38	rs6852779	2.9e-7	0.33	Adipose - Subcutaneous
	ENSG00000014824.13	SLC30A9	chr4_42016101_T_C_b38	rs2581425	0.000010	-0.11	Esophagus - Mucosa
	ENSG00000188848.15	BEND4	chr4_42016101_T_C_b38	rs2581425	1.6e-8	-0.34	Adipose - Subcutaneous
	ENSG00000014824.13	SLC30A9	chr4_42016101_T_C_b38	rs2581425	1.6e-8	-0.15	Cells - Cultured fibroblasts
	ENSG00000014824.13	SLC30A9	chr4_42016101_T_C_b38	rs2581425	1.7e-7	-0.11	Muscle - Skeletal
	ENSG00000014824.13	SLC30A9	chr4_42016101_T_C_b38	rs2581425	3.1e-10	-0.23	Brain - Nucleus accumbens (basal ganglia)
	ENSG00000014824.13	SLC30A9	chr4_42016101_T_C_b38	rs2581425	3.7e-9	-0.41	Brain - Substantia nigra
	ENSG00000014824.13	SLC30A9	chr4_42016101_T_C_b38	rs2581425	3.9e-9	-0.28	Brain - Caudate (basal ganglia)
	ENSG00000014824.13	SLC30A9	chr4_42016101_T_C_b38	rs2581425	5.1e-7	-0.31	Brain - Amygdala
	ENSG00000014824.13	SLC30A9	chr4_42016101_T_C_b38	rs2581425	6.9e-8	-0.22	Brain - Cortex
	ENSG00000188848.15	BEND4	chr4_42016708_G_T_b38	rs28434315	0.0000015	0.31	Adipose - Subcutaneous
	ENSG00000182308.6	DCAF4L1	chr4_42016708_G_T_b38	rs28434315	0.0000023	0.25	Thyroid
	ENSG00000014824.13	SLC30A9	chr4_42016708_G_T_b38	rs28434315	0.0000094	0.25	Brain - Caudate (basal ganglia)
	ENSG00000182308.6	DCAF4L1	chr4_42016708_G_T_b38	rs28434315	0.000014	0.31	Colon - Transverse
	ENSG00000014824.13	SLC30A9	chr4_42016708_G_T_b38	rs28434315	0.000016	0.35	Brain - Substantia nigra
	ENSG00000182308.6	DCAF4L1	chr4_42016708_G_T_b38	rs28434315	0.000024	0.27	Heart - Left Ventricle
	ENSG00000014824.13	SLC30A9	chr4_42016708_G_T_b38	rs28434315	0.000050	0.19	Brain - Cortex
	ENSG00000014824.13	SLC30A9	chr4_42016708_G_T_b38	rs28434315	0.000057	0.18	Brain - Nucleus accumbens (basal ganglia)
	ENSG00000188848.15	BEND4	chr4_42016708_G_T_b38	rs28434315	0.000084	0.25	Adipose - Visceral (Omentum)
	ENSG00000014824.13	SLC30A9	chr4_42018962_G_A_b38	rs2581421	0.000010	-0.11	Esophagus - Mucosa
	ENSG00000014824.13	SLC30A9	chr4_42018962_G_A_b38	rs2581421	0.000041	-0.18	Brain - Hypothalamus
	ENSG00000188848.15	BEND4	chr4_42018962_G_A_b38	rs2581421	1.3e-8	-0.34	Adipose - Subcutaneous
	ENSG00000014824.13	SLC30A9	chr4_42018962_G_A_b38	rs2581421	1.3e-8	-0.39	Brain - Substantia nigra
	ENSG00000014824.13	SLC30A9	chr4_42018962_G_A_b38	rs2581421	1.6e-8	-0.15	Cells - Cultured fibroblasts
	ENSG00000014824.13	SLC30A9	chr4_42018962_G_A_b38	rs2581421	1.7e-9	-0.28	Brain - Caudate (basal ganglia)
	ENSG00000014824.13	SLC30A9	chr4_42018962_G_A_b38	rs2581421	2.3e-7	-0.11	Muscle - Skeletal
	ENSG00000014824.13	SLC30A9	chr4_42018962_G_A_b38	rs2581421	4.1e-10	-0.23	Brain - Nucleus accumbens (basal ganglia)
	ENSG00000014824.13	SLC30A9	chr4_42018962_G_A_b38	rs2581421	5.4e-7	-0.30	Brain - Amygdala
	ENSG00000014824.13	SLC30A9	chr4_42018962_G_A_b38	rs2581421	6.9e-8	-0.22	Brain - Cortex
	ENSG00000014824.13	SLC30A9	chr4_42019232_A_G_b38	rs2660336	0.000010	-0.11	Esophagus - Mucosa
	ENSG00000188848.15	BEND4	chr4_42019232_A_G_b38	rs2660336	1.6e-8	-0.34	Adipose - Subcutaneous
	ENSG00000014824.13	SLC30A9	chr4_42019232_A_G_b38	rs2660336	1.6e-8	-0.15	Cells - Cultured fibroblasts
	ENSG00000014824.13	SLC30A9	chr4_42019232_A_G_b38	rs2660336	1.7e-7	-0.11	Muscle - Skeletal
	ENSG00000014824.13	SLC30A9	chr4_42019232_A_G_b38	rs2660336	3.1e-10	-0.23	Brain - Nucleus accumbens (basal ganglia)
	ENSG00000014824.13	SLC30A9	chr4_42019232_A_G_b38	rs2660336	3.7e-9	-0.41	Brain - Substantia nigra
	ENSG00000014824.13	SLC30A9	chr4_42019232_A_G_b38	rs2660336	3.9e-9	-0.28	Brain - Caudate (basal ganglia)
	ENSG00000014824.13	SLC30A9	chr4_42019232_A_G_b38	rs2660336	5.1e-7	-0.31	Brain - Amygdala
	ENSG00000014824.13	SLC30A9	chr4_42019232_A_G_b38	rs2660336	6.9e-8	-0.22	Brain - Cortex
	ENSG00000014824.13	SLC30A9	chr4_42020447_C_A_b38	rs15857	0.000010	-0.11	Esophagus - Mucosa
	ENSG00000188848.15	BEND4	chr4_42020447_C_A_b38	rs15857	1.6e-8	-0.34	Adipose - Subcutaneous
	ENSG00000014824.13	SLC30A9	chr4_42020447_C_A_b38	rs15857	1.6e-8	-0.15	Cells - Cultured fibroblasts
	ENSG00000014824.13	SLC30A9	chr4_42020447_C_A_b38	rs15857	1.7e-7	-0.11	Muscle - Skeletal
	ENSG00000014824.13	SLC30A9	chr4_42020447_C_A_b38	rs15857	3.1e-10	-0.23	Brain - Nucleus accumbens (basal ganglia)
	ENSG00000014824.13	SLC30A9	chr4_42020447_C_A_b38	rs15857	3.7e-9	-0.41	Brain - Substantia nigra
	ENSG00000014824.13	SLC30A9	chr4_42020447_C_A_b38	rs15857	3.9e-9	-0.28	Brain - Caudate (basal ganglia)
	ENSG00000014824.13	SLC30A9	chr4_42020447_C_A_b38	rs15857	5.1e-7	-0.31	Brain - Amygdala
	ENSG00000014824.13	SLC30A9	chr4_42020447_C_A_b38	rs15857	6.9e-8	-0.22	Brain - Cortex
	ENSG00000014824.13	SLC30A9	chr4_42020765_G_C_b38	rs2063105	0.000010	-0.11	Esophagus - Mucosa
	ENSG00000188848.15	BEND4	chr4_42020765_G_C_b38	rs2063105	1.6e-8	-0.34	Adipose - Subcutaneous
	ENSG00000014824.13	SLC30A9	chr4_42020765_G_C_b38	rs2063105	1.6e-8	-0.15	Cells - Cultured fibroblasts
	ENSG00000014824.13	SLC30A9	chr4_42020765_G_C_b38	rs2063105	1.7e-7	-0.11	Muscle - Skeletal
	ENSG00000014824.13	SLC30A9	chr4_42020765_G_C_b38	rs2063105	3.1e-10	-0.23	Brain - Nucleus accumbens (basal ganglia)
	ENSG00000014824.13	SLC30A9	chr4_42020765_G_C_b38	rs2063105	3.7e-9	-0.41	Brain - Substantia nigra
	ENSG00000014824.13	SLC30A9	chr4_42020765_G_C_b38	rs2063105	3.9e-9	-0.28	Brain - Caudate (basal ganglia)
	ENSG00000014824.13	SLC30A9	chr4_42020765_G_C_b38	rs2063105	5.1e-7	-0.31	Brain - Amygdala
	ENSG00000014824.13	SLC30A9	chr4_42020765_G_C_b38	rs2063105	6.9e-8	-0.22	Brain - Cortex
	ENSG00000014824.13	SLC30A9	chr4_42022384_A_C_b38	rs10461066	0.000010	-0.11	Esophagus - Mucosa
	ENSG00000188848.15	BEND4	chr4_42022384_A_C_b38	rs10461066	1.6e-8	-0.34	Adipose - Subcutaneous
	ENSG00000014824.13	SLC30A9	chr4_42022384_A_C_b38	rs10461066	1.6e-8	-0.15	Cells - Cultured fibroblasts
	ENSG00000014824.13	SLC30A9	chr4_42022384_A_C_b38	rs10461066	1.7e-7	-0.11	Muscle - Skeletal
	ENSG00000014824.13	SLC30A9	chr4_42022384_A_C_b38	rs10461066	3.1e-10	-0.23	Brain - Nucleus accumbens (basal ganglia)
	ENSG00000014824.13	SLC30A9	chr4_42022384_A_C_b38	rs10461066	3.7e-9	-0.41	Brain - Substantia nigra
	ENSG00000014824.13	SLC30A9	chr4_42022384_A_C_b38	rs10461066	3.9e-9	-0.28	Brain - Caudate (basal ganglia)
	ENSG00000014824.13	SLC30A9	chr4_42022384_A_C_b38	rs10461066	5.1e-7	-0.31	Brain - Amygdala
	ENSG00000014824.13	SLC30A9	chr4_42022384_A_C_b38	rs10461066	6.9e-8	-0.22	Brain - Cortex
	ENSG00000014824.13	SLC30A9	chr4_42022965_A_G_b38	rs13107768	0.000010	-0.11	Esophagus - Mucosa
	ENSG00000188848.15	BEND4	chr4_42022965_A_G_b38	rs13107768	1.6e-8	-0.34	Adipose - Subcutaneous
	ENSG00000014824.13	SLC30A9	chr4_42022965_A_G_b38	rs13107768	1.6e-8	-0.15	Cells - Cultured fibroblasts
	ENSG00000014824.13	SLC30A9	chr4_42022965_A_G_b38	rs13107768	1.7e-7	-0.11	Muscle - Skeletal
	ENSG00000014824.13	SLC30A9	chr4_42022965_A_G_b38	rs13107768	3.1e-10	-0.23	Brain - Nucleus accumbens (basal ganglia)
	ENSG00000014824.13	SLC30A9	chr4_42022965_A_G_b38	rs13107768	3.7e-9	-0.41	Brain - Substantia nigra
	ENSG00000014824.13	SLC30A9	chr4_42022965_A_G_b38	rs13107768	3.9e-9	-0.28	Brain - Caudate (basal ganglia)
	ENSG00000014824.13	SLC30A9	chr4_42022965_A_G_b38	rs13107768	5.1e-7	-0.31	Brain - Amygdala
	ENSG00000014824.13	SLC30A9	chr4_42022965_A_G_b38	rs13107768	6.9e-8	-0.22	Brain - Cortex
	ENSG00000188848.15	BEND4	chr4_42023267_A_G_b38	rs4861153	0.0000015	0.31	Adipose - Subcutaneous
	ENSG00000182308.6	DCAF4L1	chr4_42023267_A_G_b38	rs4861153	0.0000023	0.25	Thyroid
	ENSG00000014824.13	SLC30A9	chr4_42023267_A_G_b38	rs4861153	0.0000094	0.25	Brain - Caudate (basal ganglia)
	ENSG00000182308.6	DCAF4L1	chr4_42023267_A_G_b38	rs4861153	0.000014	0.31	Colon - Transverse
	ENSG00000014824.13	SLC30A9	chr4_42023267_A_G_b38	rs4861153	0.000016	0.35	Brain - Substantia nigra
	ENSG00000182308.6	DCAF4L1	chr4_42023267_A_G_b38	rs4861153	0.000024	0.27	Heart - Left Ventricle
	ENSG00000014824.13	SLC30A9	chr4_42023267_A_G_b38	rs4861153	0.000050	0.19	Brain - Cortex
	ENSG00000014824.13	SLC30A9	chr4_42023267_A_G_b38	rs4861153	0.000057	0.18	Brain - Nucleus accumbens (basal ganglia)
	ENSG00000188848.15	BEND4	chr4_42023267_A_G_b38	rs4861153	0.000084	0.25	Adipose - Visceral (Omentum)
	ENSG00000188848.15	BEND4	chr4_42024244_G_A_b38	rs4498166	0.0000015	0.31	Adipose - Subcutaneous
	ENSG00000182308.6	DCAF4L1	chr4_42024244_G_A_b38	rs4498166	0.0000023	0.25	Thyroid
	ENSG00000014824.13	SLC30A9	chr4_42024244_G_A_b38	rs4498166	0.0000094	0.25	Brain - Caudate (basal ganglia)
	ENSG00000182308.6	DCAF4L1	chr4_42024244_G_A_b38	rs4498166	0.000014	0.31	Colon - Transverse
	ENSG00000014824.13	SLC30A9	chr4_42024244_G_A_b38	rs4498166	0.000016	0.35	Brain - Substantia nigra
	ENSG00000182308.6	DCAF4L1	chr4_42024244_G_A_b38	rs4498166	0.000024	0.27	Heart - Left Ventricle
	ENSG00000014824.13	SLC30A9	chr4_42024244_G_A_b38	rs4498166	0.000050	0.19	Brain - Cortex
	ENSG00000014824.13	SLC30A9	chr4_42024244_G_A_b38	rs4498166	0.000057	0.18	Brain - Nucleus accumbens (basal ganglia)
	ENSG00000188848.15	BEND4	chr4_42024244_G_A_b38	rs4498166	0.000084	0.25	Adipose - Visceral (Omentum)
	ENSG00000014824.13	SLC30A9	chr4_42025942_C_T_b38	rs11721620	0.000010	-0.11	Esophagus - Mucosa
	ENSG00000188848.15	BEND4	chr4_42025942_C_T_b38	rs11721620	1.6e-8	-0.34	Adipose - Subcutaneous
	ENSG00000014824.13	SLC30A9	chr4_42025942_C_T_b38	rs11721620	1.6e-8	-0.15	Cells - Cultured fibroblasts
	ENSG00000014824.13	SLC30A9	chr4_42025942_C_T_b38	rs11721620	1.7e-7	-0.11	Muscle - Skeletal
	ENSG00000014824.13	SLC30A9	chr4_42025942_C_T_b38	rs11721620	3.1e-10	-0.23	Brain - Nucleus accumbens (basal ganglia)
	ENSG00000014824.13	SLC30A9	chr4_42025942_C_T_b38	rs11721620	3.7e-9	-0.41	Brain - Substantia nigra
	ENSG00000014824.13	SLC30A9	chr4_42025942_C_T_b38	rs11721620	3.9e-9	-0.28	Brain - Caudate (basal ganglia)
	ENSG00000014824.13	SLC30A9	chr4_42025942_C_T_b38	rs11721620	5.1e-7	-0.31	Brain - Amygdala
	ENSG00000014824.13	SLC30A9	chr4_42025942_C_T_b38	rs11721620	6.9e-8	-0.22	Brain - Cortex
	ENSG00000014824.13	SLC30A9	chr4_42026156_A_G_b38	rs11737091	0.0000012	-0.12	Esophagus - Mucosa
	ENSG00000014824.13	SLC30A9	chr4_42026156_A_G_b38	rs11737091	1.0e-8	-0.15	Cells - Cultured fibroblasts
	ENSG00000014824.13	SLC30A9	chr4_42026156_A_G_b38	rs11737091	1.2e-10	-0.23	Brain - Nucleus accumbens (basal ganglia)
	ENSG00000014824.13	SLC30A9	chr4_42026156_A_G_b38	rs11737091	2.1e-9	-0.27	Brain - Caudate (basal ganglia)
	ENSG00000014824.13	SLC30A9	chr4_42026156_A_G_b38	rs11737091	4.4e-8	-0.11	Muscle - Skeletal
	ENSG00000014824.13	SLC30A9	chr4_42026156_A_G_b38	rs11737091	4.5e-8	-0.22	Brain - Cortex
	ENSG00000188848.15	BEND4	chr4_42026156_A_G_b38	rs11737091	4.7e-8	-0.33	Adipose - Subcutaneous
	ENSG00000014824.13	SLC30A9	chr4_42026156_A_G_b38	rs11737091	5.1e-7	-0.31	Brain - Amygdala
	ENSG00000014824.13	SLC30A9	chr4_42026156_A_G_b38	rs11737091	5.2e-9	-0.40	Brain - Substantia nigra
	ENSG00000014824.13	SLC30A9	chr4_42026219_A_G_b38	rs12651160	0.000010	-0.11	Esophagus - Mucosa
	ENSG00000188848.15	BEND4	chr4_42026219_A_G_b38	rs12651160	1.6e-8	-0.34	Adipose - Subcutaneous
	ENSG00000014824.13	SLC30A9	chr4_42026219_A_G_b38	rs12651160	1.6e-8	-0.15	Cells - Cultured fibroblasts
	ENSG00000014824.13	SLC30A9	chr4_42026219_A_G_b38	rs12651160	1.7e-7	-0.11	Muscle - Skeletal
	ENSG00000014824.13	SLC30A9	chr4_42026219_A_G_b38	rs12651160	3.1e-10	-0.23	Brain - Nucleus accumbens (basal ganglia)
	ENSG00000014824.13	SLC30A9	chr4_42026219_A_G_b38	rs12651160	3.7e-9	-0.41	Brain - Substantia nigra
	ENSG00000014824.13	SLC30A9	chr4_42026219_A_G_b38	rs12651160	3.9e-9	-0.28	Brain - Caudate (basal ganglia)
	ENSG00000014824.13	SLC30A9	chr4_42026219_A_G_b38	rs12651160	5.1e-7	-0.31	Brain - Amygdala
	ENSG00000014824.13	SLC30A9	chr4_42026219_A_G_b38	rs12651160	6.9e-8	-0.22	Brain - Cortex
	ENSG00000014824.13	SLC30A9	chr4_42027362_T_C_b38	rs13109836	0.000021	-0.10	Esophagus - Mucosa
	ENSG00000014824.13	SLC30A9	chr4_42027362_T_C_b38	rs13109836	1.6e-7	-0.11	Muscle - Skeletal
	ENSG00000014824.13	SLC30A9	chr4_42027362_T_C_b38	rs13109836	1.6e-8	-0.15	Cells - Cultured fibroblasts
	ENSG00000188848.15	BEND4	chr4_42027362_T_C_b38	rs13109836	2.7e-8	-0.34	Adipose - Subcutaneous
	ENSG00000014824.13	SLC30A9	chr4_42027362_T_C_b38	rs13109836	3.1e-10	-0.23	Brain - Nucleus accumbens (basal ganglia)
	ENSG00000014824.13	SLC30A9	chr4_42027362_T_C_b38	rs13109836	3.7e-9	-0.41	Brain - Substantia nigra
	ENSG00000014824.13	SLC30A9	chr4_42027362_T_C_b38	rs13109836	3.9e-9	-0.28	Brain - Caudate (basal ganglia)
	ENSG00000014824.13	SLC30A9	chr4_42027362_T_C_b38	rs13109836	5.1e-7	-0.31	Brain - Amygdala
	ENSG00000014824.13	SLC30A9	chr4_42027362_T_C_b38	rs13109836	6.9e-8	-0.22	Brain - Cortex
	ENSG00000014824.13	SLC30A9	chr4_42028096_G_A_b38	rs2343618	0.000010	-0.11	Esophagus - Mucosa
	ENSG00000188848.15	BEND4	chr4_42028096_G_A_b38	rs2343618	1.6e-8	-0.34	Adipose - Subcutaneous
	ENSG00000014824.13	SLC30A9	chr4_42028096_G_A_b38	rs2343618	1.6e-8	-0.15	Cells - Cultured fibroblasts
	ENSG00000014824.13	SLC30A9	chr4_42028096_G_A_b38	rs2343618	1.7e-7	-0.11	Muscle - Skeletal
	ENSG00000014824.13	SLC30A9	chr4_42028096_G_A_b38	rs2343618	3.1e-10	-0.23	Brain - Nucleus accumbens (basal ganglia)
	ENSG00000014824.13	SLC30A9	chr4_42028096_G_A_b38	rs2343618	3.7e-9	-0.41	Brain - Substantia nigra
	ENSG00000014824.13	SLC30A9	chr4_42028096_G_A_b38	rs2343618	3.9e-9	-0.28	Brain - Caudate (basal ganglia)
	ENSG00000014824.13	SLC30A9	chr4_42028096_G_A_b38	rs2343618	5.1e-7	-0.31	Brain - Amygdala
	ENSG00000014824.13	SLC30A9	chr4_42028096_G_A_b38	rs2343618	6.9e-8	-0.22	Brain - Cortex
	ENSG00000014824.13	SLC30A9	chr4_42029292_T_C_b38	rs3827589	0.0000012	-0.12	Esophagus - Mucosa
	ENSG00000014824.13	SLC30A9	chr4_42029292_T_C_b38	rs3827589	1.0e-8	-0.15	Cells - Cultured fibroblasts
	ENSG00000014824.13	SLC30A9	chr4_42029292_T_C_b38	rs3827589	1.2e-10	-0.23	Brain - Nucleus accumbens (basal ganglia)
	ENSG00000014824.13	SLC30A9	chr4_42029292_T_C_b38	rs3827589	2.1e-9	-0.27	Brain - Caudate (basal ganglia)
	ENSG00000014824.13	SLC30A9	chr4_42029292_T_C_b38	rs3827589	4.4e-8	-0.11	Muscle - Skeletal
	ENSG00000014824.13	SLC30A9	chr4_42029292_T_C_b38	rs3827589	4.5e-8	-0.22	Brain - Cortex
	ENSG00000188848.15	BEND4	chr4_42029292_T_C_b38	rs3827589	4.7e-8	-0.33	Adipose - Subcutaneous
	ENSG00000014824.13	SLC30A9	chr4_42029292_T_C_b38	rs3827589	5.1e-7	-0.31	Brain - Amygdala
	ENSG00000014824.13	SLC30A9	chr4_42029292_T_C_b38	rs3827589	5.2e-9	-0.40	Brain - Substantia nigra
	ENSG00000188848.15	BEND4	chr4_42032539_A_G_b38	rs4861013	0.0000015	0.31	Adipose - Subcutaneous
	ENSG00000182308.6	DCAF4L1	chr4_42032539_A_G_b38	rs4861013	0.0000023	0.25	Thyroid
	ENSG00000014824.13	SLC30A9	chr4_42032539_A_G_b38	rs4861013	0.000012	0.36	Brain - Substantia nigra
	ENSG00000182308.6	DCAF4L1	chr4_42032539_A_G_b38	rs4861013	0.000014	0.31	Colon - Transverse
	ENSG00000182308.6	DCAF4L1	chr4_42032539_A_G_b38	rs4861013	0.000024	0.27	Heart - Left Ventricle
	ENSG00000014824.13	SLC30A9	chr4_42032539_A_G_b38	rs4861013	0.000028	0.23	Brain - Caudate (basal ganglia)
	ENSG00000014824.13	SLC30A9	chr4_42032539_A_G_b38	rs4861013	0.000050	0.19	Brain - Cortex
	ENSG00000188848.15	BEND4	chr4_42032539_A_G_b38	rs4861013	0.000084	0.25	Adipose - Visceral (Omentum)
	ENSG00000182308.6	DCAF4L1	chr4_42032697_A_G_b38	rs4861156	0.0000063	0.35	Colon - Transverse
	ENSG00000014824.13	SLC30A9	chr4_42032697_A_G_b38	rs4861156	0.000011	-0.15	Adipose - Subcutaneous
	ENSG00000014824.13	SLC30A9	chr4_42032697_A_G_b38	rs4861156	0.000017	-0.14	Nerve - Tibial
	ENSG00000014824.13	SLC30A9	chr4_42032697_A_G_b38	rs4861156	0.000017	-0.13	Thyroid
	ENSG00000182308.6	DCAF4L1	chr4_42032697_A_G_b38	rs4861156	0.000025	0.28	Heart - Left Ventricle
	ENSG00000182308.6	DCAF4L1	chr4_42032697_A_G_b38	rs4861156	0.000026	0.41	Brain - Nucleus accumbens (basal ganglia)
	ENSG00000014824.13	SLC30A9	chr4_42032697_A_G_b38	rs4861156	0.000030	-0.13	Artery - Tibial
	ENSG00000182308.6	DCAF4L1	chr4_42032697_A_G_b38	rs4861156	0.000034	0.30	Adipose - Visceral (Omentum)
	ENSG00000014824.13	SLC30A9	chr4_42032697_A_G_b38	rs4861156	0.000040	0.21	Brain - Hypothalamus
	ENSG00000188848.15	BEND4	chr4_42032697_A_G_b38	rs4861156	1.1e-8	0.39	Adipose - Subcutaneous
	ENSG00000182308.6	DCAF4L1	chr4_42032697_A_G_b38	rs4861156	6.0e-8	0.31	Thyroid
	ENSG00000014824.13	SLC30A9	chr4_42033578_G_C_b38	rs17838947	0.000011	-0.34	Brain - Substantia nigra
	ENSG00000182308.6	DCAF4L1	chr4_42033578_G_C_b38	rs17838947	0.000016	-0.26	Heart - Left Ventricle
	ENSG00000014824.13	SLC30A9	chr4_42033578_G_C_b38	rs17838947	0.000031	-0.092	Muscle - Skeletal
	ENSG00000014824.13	SLC30A9	chr4_42033578_G_C_b38	rs17838947	0.000040	-0.21	Brain - Caudate (basal ganglia)
	ENSG00000014824.13	SLC30A9	chr4_42033578_G_C_b38	rs17838947	0.000047	0.13	Adipose - Subcutaneous
	ENSG00000014824.13	SLC30A9	chr4_42033578_G_C_b38	rs17838947	0.000087	-0.11	Cells - Cultured fibroblasts
	ENSG00000014824.13	SLC30A9	chr4_42033578_G_C_b38	rs17838947	0.00018	0.12	Nerve - Tibial
	ENSG00000188848.15	BEND4	chr4_42033578_G_C_b38	rs17838947	1.0e-9	-0.37	Adipose - Subcutaneous
	ENSG00000014824.13	SLC30A9	chr4_42033578_G_C_b38	rs17838947	1.8e-7	-0.24	Brain - Hypothalamus
	ENSG00000014824.13	SLC30A9	chr4_42033578_G_C_b38	rs17838947	2.4e-7	-0.21	Brain - Nucleus accumbens (basal ganglia)
	ENSG00000182308.6	DCAF4L1	chr4_42040859_G_A_b38	rs12510574	0.0000011	0.27	Thyroid
	ENSG00000014824.13	SLC30A9	chr4_42040859_G_A_b38	rs12510574	0.0000019	-0.16	Adipose - Subcutaneous
	ENSG00000182308.6	DCAF4L1	chr4_42040859_G_A_b38	rs12510574	0.0000097	0.32	Colon - Transverse
	ENSG00000014824.13	SLC30A9	chr4_42040859_G_A_b38	rs12510574	0.000017	-0.14	Nerve - Tibial
	ENSG00000014824.13	SLC30A9	chr4_42040859_G_A_b38	rs12510574	0.000030	-0.12	Thyroid
	ENSG00000182308.6	DCAF4L1	chr4_42040859_G_A_b38	rs12510574	0.000037	0.27	Heart - Left Ventricle
	ENSG00000188848.15	BEND4	chr4_42040859_G_A_b38	rs12510574	0.000059	0.27	Adipose - Visceral (Omentum)
	ENSG00000014824.13	SLC30A9	chr4_42040859_G_A_b38	rs12510574	0.000099	-0.12	Artery - Tibial
	ENSG00000182308.6	DCAF4L1	chr4_42040859_G_A_b38	rs12510574	0.00011	0.27	Adipose - Visceral (Omentum)
	ENSG00000188848.15	BEND4	chr4_42040859_G_A_b38	rs12510574	1.4e-8	0.38	Adipose - Subcutaneous
	ENSG00000014824.13	SLC30A9	chr4_42042019_A_C_b38	rs35544582	0.0000036	0.13	Cells - Cultured fibroblasts
	ENSG00000014824.13	SLC30A9	chr4_42042019_A_C_b38	rs35544582	0.000015	0.28	Brain - Amygdala
	ENSG00000014824.13	SLC30A9	chr4_42042019_A_C_b38	rs35544582	0.000016	0.20	Brain - Hypothalamus
	ENSG00000014824.13	SLC30A9	chr4_42042019_A_C_b38	rs35544582	0.000019	0.095	Muscle - Skeletal
	ENSG00000014824.13	SLC30A9	chr4_42042019_A_C_b38	rs35544582	0.000099	0.099	Esophagus - Mucosa
	ENSG00000014824.13	SLC30A9	chr4_42042019_A_C_b38	rs35544582	1.8e-7	0.41	Brain - Substantia nigra
	ENSG00000188848.15	BEND4	chr4_42042019_A_C_b38	rs35544582	1.8e-8	0.35	Adipose - Subcutaneous
	ENSG00000014824.13	SLC30A9	chr4_42042019_A_C_b38	rs35544582	3.9e-8	0.22	Brain - Nucleus accumbens (basal ganglia)
	ENSG00000014824.13	SLC30A9	chr4_42042019_A_C_b38	rs35544582	5.8e-7	0.22	Brain - Cortex
	ENSG00000014824.13	SLC30A9	chr4_42042019_A_C_b38	rs35544582	7.1e-7	0.25	Brain - Caudate (basal ganglia)
	ENSG00000014824.13	SLC30A9	chr4_42046074_A_G_b38	rs4861157	0.0000012	-0.21	Brain - Hypothalamus
	ENSG00000014824.13	SLC30A9	chr4_42046074_A_G_b38	rs4861157	0.0000043	-0.11	Esophagus - Mucosa
	ENSG00000182308.6	DCAF4L1	chr4_42046074_A_G_b38	rs4861157	0.000061	-0.23	Heart - Left Ventricle
	ENSG00000188848.15	BEND4	chr4_42046074_A_G_b38	rs4861157	0.000076	-0.24	Adipose - Visceral (Omentum)
	ENSG00000014824.13	SLC30A9	chr4_42046074_A_G_b38	rs4861157	0.00011	-0.16	Brain - Cerebellum
	ENSG00000249212.1	ATP1B1P1	chr4_42046074_A_G_b38	rs4861157	0.00011	0.18	Skin - Not Sun Exposed (Suprapubic)
	ENSG00000014824.13	SLC30A9	chr4_42046074_A_G_b38	rs4861157	1.0e-7	-0.11	Muscle - Skeletal
	ENSG00000014824.13	SLC30A9	chr4_42046074_A_G_b38	rs4861157	1.7e-10	-0.23	Brain - Nucleus accumbens (basal ganglia)
	ENSG00000014824.13	SLC30A9	chr4_42046074_A_G_b38	rs4861157	1.7e-8	-0.24	Brain - Cortex
	ENSG00000188848.15	BEND4	chr4_42046074_A_G_b38	rs4861157	1.8e-8	-0.34	Adipose - Subcutaneous
	ENSG00000014824.13	SLC30A9	chr4_42046074_A_G_b38	rs4861157	2.2e-7	-0.14	Cells - Cultured fibroblasts
	ENSG00000014824.13	SLC30A9	chr4_42046074_A_G_b38	rs4861157	2.2e-9	-0.42	Brain - Substantia nigra
	ENSG00000014824.13	SLC30A9	chr4_42046074_A_G_b38	rs4861157	2.5e-7	-0.32	Brain - Amygdala
	ENSG00000014824.13	SLC30A9	chr4_42046074_A_G_b38	rs4861157	3.6e-9	-0.27	Brain - Caudate (basal ganglia)
	ENSG00000014824.13	SLC30A9	chr4_42048801_A_G_b38	rs16853930	0.0000012	-0.21	Brain - Hypothalamus
	ENSG00000014824.13	SLC30A9	chr4_42048801_A_G_b38	rs16853930	0.0000023	-0.12	Esophagus - Mucosa
	ENSG00000182308.6	DCAF4L1	chr4_42048801_A_G_b38	rs16853930	0.000063	-0.23	Heart - Left Ventricle
	ENSG00000188848.15	BEND4	chr4_42048801_A_G_b38	rs16853930	0.000076	-0.24	Adipose - Visceral (Omentum)
	ENSG00000014824.13	SLC30A9	chr4_42048801_A_G_b38	rs16853930	0.00011	-0.16	Brain - Cerebellum
	ENSG00000249212.1	ATP1B1P1	chr4_42048801_A_G_b38	rs16853930	0.00011	0.18	Skin - Not Sun Exposed (Suprapubic)
	ENSG00000014824.13	SLC30A9	chr4_42048801_A_G_b38	rs16853930	1.7e-10	-0.23	Brain - Nucleus accumbens (basal ganglia)
	ENSG00000014824.13	SLC30A9	chr4_42048801_A_G_b38	rs16853930	1.7e-8	-0.24	Brain - Cortex
	ENSG00000188848.15	BEND4	chr4_42048801_A_G_b38	rs16853930	1.8e-8	-0.34	Adipose - Subcutaneous
	ENSG00000014824.13	SLC30A9	chr4_42048801_A_G_b38	rs16853930	2.1e-7	-0.14	Cells - Cultured fibroblasts
	ENSG00000014824.13	SLC30A9	chr4_42048801_A_G_b38	rs16853930	2.2e-9	-0.42	Brain - Substantia nigra
	ENSG00000014824.13	SLC30A9	chr4_42048801_A_G_b38	rs16853930	2.5e-7	-0.32	Brain - Amygdala
	ENSG00000014824.13	SLC30A9	chr4_42048801_A_G_b38	rs16853930	3.6e-9	-0.27	Brain - Caudate (basal ganglia)
	ENSG00000014824.13	SLC30A9	chr4_42048801_A_G_b38	rs16853930	5.6e-8	-0.12	Muscle - Skeletal
	ENSG00000014824.13	SLC30A9	chr4_42049591_T_G_b38	rs4241696	0.0000011	-0.31	Brain - Amygdala
	ENSG00000014824.13	SLC30A9	chr4_42049591_T_G_b38	rs4241696	0.0000015	-0.13	Cells - Cultured fibroblasts
	ENSG00000014824.13	SLC30A9	chr4_42049591_T_G_b38	rs4241696	0.0000031	-0.10	Muscle - Skeletal
	ENSG00000182308.6	DCAF4L1	chr4_42049591_T_G_b38	rs4241696	0.0000059	-0.26	Heart - Left Ventricle
	ENSG00000014824.13	SLC30A9	chr4_42049591_T_G_b38	rs4241696	0.0000079	-0.20	Brain - Hypothalamus
	ENSG00000014824.13	SLC30A9	chr4_42049591_T_G_b38	rs4241696	0.000022	-0.20	Brain - Anterior cingulate cortex (BA24)
	ENSG00000014824.13	SLC30A9	chr4_42049591_T_G_b38	rs4241696	0.000040	-0.10	Esophagus - Mucosa
	ENSG00000014824.13	SLC30A9	chr4_42049591_T_G_b38	rs4241696	0.000076	-0.16	Brain - Cerebellum
	ENSG00000188848.15	BEND4	chr4_42049591_T_G_b38	rs4241696	0.000096	-0.23	Adipose - Visceral (Omentum)
	ENSG00000188848.15	BEND4	chr4_42049591_T_G_b38	rs4241696	1.7e-8	-0.34	Adipose - Subcutaneous
	ENSG00000014824.13	SLC30A9	chr4_42049591_T_G_b38	rs4241696	1.9e-9	-0.41	Brain - Substantia nigra
	ENSG00000014824.13	SLC30A9	chr4_42049591_T_G_b38	rs4241696	2.9e-8	-0.23	Brain - Cortex
	ENSG00000014824.13	SLC30A9	chr4_42049591_T_G_b38	rs4241696	5.7e-9	-0.22	Brain - Nucleus accumbens (basal ganglia)
	ENSG00000014824.13	SLC30A9	chr4_42049591_T_G_b38	rs4241696	7.1e-8	-0.26	Brain - Caudate (basal ganglia)
	ENSG00000188848.15	BEND4	chr4_42052863_A_G_b38	rs7659193	0.0000013	0.32	Adipose - Subcutaneous
	ENSG00000014824.13	SLC30A9	chr4_42052863_A_G_b38	rs7659193	0.0000094	0.25	Brain - Caudate (basal ganglia)
	ENSG00000182308.6	DCAF4L1	chr4_42052863_A_G_b38	rs7659193	0.000016	0.23	Thyroid
	ENSG00000182308.6	DCAF4L1	chr4_42052863_A_G_b38	rs7659193	0.000021	0.30	Colon - Transverse
	ENSG00000182308.6	DCAF4L1	chr4_42052863_A_G_b38	rs7659193	0.000027	0.27	Heart - Left Ventricle
	ENSG00000014824.13	SLC30A9	chr4_42052863_A_G_b38	rs7659193	0.000050	0.19	Brain - Cortex
	ENSG00000188848.15	BEND4	chr4_42052863_A_G_b38	rs7659193	0.000073	0.26	Adipose - Visceral (Omentum)
	ENSG00000014824.13	SLC30A9	chr4_42052863_A_G_b38	rs7659193	0.00015	-0.12	Adipose - Subcutaneous
	ENSG00000014824.13	SLC30A9	chr4_42058804_T_G_b38	rs11932614	0.0000012	-0.21	Brain - Hypothalamus
	ENSG00000014824.13	SLC30A9	chr4_42058804_T_G_b38	rs11932614	0.0000043	-0.11	Esophagus - Mucosa
	ENSG00000182308.6	DCAF4L1	chr4_42058804_T_G_b38	rs11932614	0.000061	-0.23	Heart - Left Ventricle
	ENSG00000188848.15	BEND4	chr4_42058804_T_G_b38	rs11932614	0.000076	-0.24	Adipose - Visceral (Omentum)
	ENSG00000014824.13	SLC30A9	chr4_42058804_T_G_b38	rs11932614	0.00011	-0.16	Brain - Cerebellum
	ENSG00000249212.1	ATP1B1P1	chr4_42058804_T_G_b38	rs11932614	0.00011	0.18	Skin - Not Sun Exposed (Suprapubic)
	ENSG00000014824.13	SLC30A9	chr4_42058804_T_G_b38	rs11932614	1.0e-7	-0.11	Muscle - Skeletal
	ENSG00000014824.13	SLC30A9	chr4_42058804_T_G_b38	rs11932614	1.7e-10	-0.23	Brain - Nucleus accumbens (basal ganglia)
	ENSG00000014824.13	SLC30A9	chr4_42058804_T_G_b38	rs11932614	1.7e-8	-0.24	Brain - Cortex
	ENSG00000188848.15	BEND4	chr4_42058804_T_G_b38	rs11932614	1.8e-8	-0.34	Adipose - Subcutaneous
	ENSG00000014824.13	SLC30A9	chr4_42058804_T_G_b38	rs11932614	2.2e-7	-0.14	Cells - Cultured fibroblasts
	ENSG00000014824.13	SLC30A9	chr4_42058804_T_G_b38	rs11932614	2.2e-9	-0.42	Brain - Substantia nigra
	ENSG00000014824.13	SLC30A9	chr4_42058804_T_G_b38	rs11932614	2.5e-7	-0.32	Brain - Amygdala
	ENSG00000014824.13	SLC30A9	chr4_42058804_T_G_b38	rs11932614	3.6e-9	-0.27	Brain - Caudate (basal ganglia)
	ENSG00000014824.13	SLC30A9	chr4_42060808_A_G_b38	rs4413440	0.0000012	-0.21	Brain - Hypothalamus
	ENSG00000014824.13	SLC30A9	chr4_42060808_A_G_b38	rs4413440	0.0000043	-0.11	Esophagus - Mucosa
	ENSG00000182308.6	DCAF4L1	chr4_42060808_A_G_b38	rs4413440	0.000061	-0.23	Heart - Left Ventricle
	ENSG00000188848.15	BEND4	chr4_42060808_A_G_b38	rs4413440	0.000076	-0.24	Adipose - Visceral (Omentum)
	ENSG00000014824.13	SLC30A9	chr4_42060808_A_G_b38	rs4413440	0.00011	-0.16	Brain - Cerebellum
	ENSG00000249212.1	ATP1B1P1	chr4_42060808_A_G_b38	rs4413440	0.00011	0.18	Skin - Not Sun Exposed (Suprapubic)
	ENSG00000014824.13	SLC30A9	chr4_42060808_A_G_b38	rs4413440	1.0e-7	-0.11	Muscle - Skeletal
	ENSG00000014824.13	SLC30A9	chr4_42060808_A_G_b38	rs4413440	1.7e-10	-0.23	Brain - Nucleus accumbens (basal ganglia)
	ENSG00000014824.13	SLC30A9	chr4_42060808_A_G_b38	rs4413440	1.7e-8	-0.24	Brain - Cortex
	ENSG00000188848.15	BEND4	chr4_42060808_A_G_b38	rs4413440	1.8e-8	-0.34	Adipose - Subcutaneous
	ENSG00000014824.13	SLC30A9	chr4_42060808_A_G_b38	rs4413440	2.2e-7	-0.14	Cells - Cultured fibroblasts
	ENSG00000014824.13	SLC30A9	chr4_42060808_A_G_b38	rs4413440	2.2e-9	-0.42	Brain - Substantia nigra
	ENSG00000014824.13	SLC30A9	chr4_42060808_A_G_b38	rs4413440	2.5e-7	-0.32	Brain - Amygdala
	ENSG00000014824.13	SLC30A9	chr4_42060808_A_G_b38	rs4413440	3.6e-9	-0.27	Brain - Caudate (basal ganglia)
	ENSG00000188848.15	BEND4	chr4_42061189_G_A_b38	rs6813513	0.0000013	0.32	Adipose - Subcutaneous
	ENSG00000014824.13	SLC30A9	chr4_42061189_G_A_b38	rs6813513	0.0000094	0.25	Brain - Caudate (basal ganglia)
	ENSG00000182308.6	DCAF4L1	chr4_42061189_G_A_b38	rs6813513	0.000016	0.23	Thyroid
	ENSG00000182308.6	DCAF4L1	chr4_42061189_G_A_b38	rs6813513	0.000021	0.30	Colon - Transverse
	ENSG00000182308.6	DCAF4L1	chr4_42061189_G_A_b38	rs6813513	0.000027	0.27	Heart - Left Ventricle
	ENSG00000014824.13	SLC30A9	chr4_42061189_G_A_b38	rs6813513	0.000050	0.19	Brain - Cortex
	ENSG00000188848.15	BEND4	chr4_42061189_G_A_b38	rs6813513	0.000073	0.26	Adipose - Visceral (Omentum)
	ENSG00000014824.13	SLC30A9	chr4_42061189_G_A_b38	rs6813513	0.00015	-0.12	Adipose - Subcutaneous
	ENSG00000014824.13	SLC30A9	chr4_42061672_T_C_b38	rs4604086	0.0000012	-0.21	Brain - Hypothalamus
	ENSG00000014824.13	SLC30A9	chr4_42061672_T_C_b38	rs4604086	0.0000043	-0.11	Esophagus - Mucosa
	ENSG00000182308.6	DCAF4L1	chr4_42061672_T_C_b38	rs4604086	0.000061	-0.23	Heart - Left Ventricle
	ENSG00000188848.15	BEND4	chr4_42061672_T_C_b38	rs4604086	0.000076	-0.24	Adipose - Visceral (Omentum)
	ENSG00000014824.13	SLC30A9	chr4_42061672_T_C_b38	rs4604086	0.00011	-0.16	Brain - Cerebellum
	ENSG00000249212.1	ATP1B1P1	chr4_42061672_T_C_b38	rs4604086	0.00011	0.18	Skin - Not Sun Exposed (Suprapubic)
	ENSG00000014824.13	SLC30A9	chr4_42061672_T_C_b38	rs4604086	1.0e-7	-0.11	Muscle - Skeletal
	ENSG00000014824.13	SLC30A9	chr4_42061672_T_C_b38	rs4604086	1.7e-10	-0.23	Brain - Nucleus accumbens (basal ganglia)
	ENSG00000014824.13	SLC30A9	chr4_42061672_T_C_b38	rs4604086	1.7e-8	-0.24	Brain - Cortex
	ENSG00000188848.15	BEND4	chr4_42061672_T_C_b38	rs4604086	1.8e-8	-0.34	Adipose - Subcutaneous
	ENSG00000014824.13	SLC30A9	chr4_42061672_T_C_b38	rs4604086	2.2e-7	-0.14	Cells - Cultured fibroblasts
	ENSG00000014824.13	SLC30A9	chr4_42061672_T_C_b38	rs4604086	2.2e-9	-0.42	Brain - Substantia nigra
	ENSG00000014824.13	SLC30A9	chr4_42061672_T_C_b38	rs4604086	2.5e-7	-0.32	Brain - Amygdala
	ENSG00000014824.13	SLC30A9	chr4_42061672_T_C_b38	rs4604086	3.6e-9	-0.27	Brain - Caudate (basal ganglia)
	ENSG00000014824.13	SLC30A9	chr4_42062109_A_G_b38	rs10938174	0.0000012	-0.21	Brain - Hypothalamus
	ENSG00000014824.13	SLC30A9	chr4_42062109_A_G_b38	rs10938174	0.0000043	-0.11	Esophagus - Mucosa
	ENSG00000182308.6	DCAF4L1	chr4_42062109_A_G_b38	rs10938174	0.000061	-0.23	Heart - Left Ventricle
	ENSG00000188848.15	BEND4	chr4_42062109_A_G_b38	rs10938174	0.000076	-0.24	Adipose - Visceral (Omentum)
	ENSG00000014824.13	SLC30A9	chr4_42062109_A_G_b38	rs10938174	0.00011	-0.16	Brain - Cerebellum
	ENSG00000249212.1	ATP1B1P1	chr4_42062109_A_G_b38	rs10938174	0.00011	0.18	Skin - Not Sun Exposed (Suprapubic)
	ENSG00000014824.13	SLC30A9	chr4_42062109_A_G_b38	rs10938174	1.0e-7	-0.11	Muscle - Skeletal
	ENSG00000014824.13	SLC30A9	chr4_42062109_A_G_b38	rs10938174	1.7e-10	-0.23	Brain - Nucleus accumbens (basal ganglia)
	ENSG00000014824.13	SLC30A9	chr4_42062109_A_G_b38	rs10938174	1.7e-8	-0.24	Brain - Cortex
	ENSG00000188848.15	BEND4	chr4_42062109_A_G_b38	rs10938174	1.8e-8	-0.34	Adipose - Subcutaneous
	ENSG00000014824.13	SLC30A9	chr4_42062109_A_G_b38	rs10938174	2.2e-7	-0.14	Cells - Cultured fibroblasts
	ENSG00000014824.13	SLC30A9	chr4_42062109_A_G_b38	rs10938174	2.2e-9	-0.42	Brain - Substantia nigra
	ENSG00000014824.13	SLC30A9	chr4_42062109_A_G_b38	rs10938174	2.5e-7	-0.32	Brain - Amygdala
	ENSG00000014824.13	SLC30A9	chr4_42062109_A_G_b38	rs10938174	3.6e-9	-0.27	Brain - Caudate (basal ganglia)
	ENSG00000014824.13	SLC30A9	chr4_42064361_A_G_b38	rs10938175	0.0000079	-0.11	Esophagus - Mucosa
	ENSG00000014824.13	SLC30A9	chr4_42064361_A_G_b38	rs10938175	0.000070	-0.17	Brain - Cerebellum
	ENSG00000182308.6	DCAF4L1	chr4_42064361_A_G_b38	rs10938175	0.000073	-0.23	Heart - Left Ventricle
	ENSG00000188848.15	BEND4	chr4_42064361_A_G_b38	rs10938175	0.000077	-0.24	Adipose - Visceral (Omentum)
	ENSG00000014824.13	SLC30A9	chr4_42064361_A_G_b38	rs10938175	1.4e-9	-0.43	Brain - Substantia nigra
	ENSG00000014824.13	SLC30A9	chr4_42064361_A_G_b38	rs10938175	2.0e-10	-0.24	Brain - Nucleus accumbens (basal ganglia)
	ENSG00000014824.13	SLC30A9	chr4_42064361_A_G_b38	rs10938175	2.1e-7	-0.11	Muscle - Skeletal
	ENSG00000188848.15	BEND4	chr4_42064361_A_G_b38	rs10938175	2.4e-8	-0.34	Adipose - Subcutaneous
	ENSG00000014824.13	SLC30A9	chr4_42064361_A_G_b38	rs10938175	2.5e-7	-0.32	Brain - Amygdala
	ENSG00000014824.13	SLC30A9	chr4_42064361_A_G_b38	rs10938175	2.5e-8	-0.24	Brain - Cortex
	ENSG00000014824.13	SLC30A9	chr4_42064361_A_G_b38	rs10938175	3.5e-9	-0.28	Brain - Caudate (basal ganglia)
	ENSG00000014824.13	SLC30A9	chr4_42064361_A_G_b38	rs10938175	5.3e-7	-0.14	Cells - Cultured fibroblasts
	ENSG00000014824.13	SLC30A9	chr4_42064361_A_G_b38	rs10938175	8.9e-7	-0.22	Brain - Hypothalamus
	ENSG00000014824.13	SLC30A9	chr4_42067702_T_C_b38	rs7692812	0.0000012	-0.21	Brain - Hypothalamus
	ENSG00000014824.13	SLC30A9	chr4_42067702_T_C_b38	rs7692812	0.0000050	-0.11	Esophagus - Mucosa
	ENSG00000182308.6	DCAF4L1	chr4_42067702_T_C_b38	rs7692812	0.000061	-0.23	Heart - Left Ventricle
	ENSG00000188848.15	BEND4	chr4_42067702_T_C_b38	rs7692812	0.000076	-0.24	Adipose - Visceral (Omentum)
	ENSG00000014824.13	SLC30A9	chr4_42067702_T_C_b38	rs7692812	0.00011	-0.16	Brain - Cerebellum
	ENSG00000249212.1	ATP1B1P1	chr4_42067702_T_C_b38	rs7692812	0.00011	0.18	Skin - Not Sun Exposed (Suprapubic)
	ENSG00000014824.13	SLC30A9	chr4_42067702_T_C_b38	rs7692812	1.0e-7	-0.11	Muscle - Skeletal
	ENSG00000014824.13	SLC30A9	chr4_42067702_T_C_b38	rs7692812	1.7e-10	-0.23	Brain - Nucleus accumbens (basal ganglia)
	ENSG00000014824.13	SLC30A9	chr4_42067702_T_C_b38	rs7692812	1.7e-8	-0.24	Brain - Cortex
	ENSG00000188848.15	BEND4	chr4_42067702_T_C_b38	rs7692812	1.8e-8	-0.34	Adipose - Subcutaneous
	ENSG00000014824.13	SLC30A9	chr4_42067702_T_C_b38	rs7692812	2.2e-9	-0.42	Brain - Substantia nigra
	ENSG00000014824.13	SLC30A9	chr4_42067702_T_C_b38	rs7692812	2.5e-7	-0.32	Brain - Amygdala
	ENSG00000014824.13	SLC30A9	chr4_42067702_T_C_b38	rs7692812	3.2e-7	-0.14	Cells - Cultured fibroblasts
	ENSG00000014824.13	SLC30A9	chr4_42067702_T_C_b38	rs7692812	3.6e-9	-0.27	Brain - Caudate (basal ganglia)
	ENSG00000014824.13	SLC30A9	chr4_42069251_T_C_b38	rs6815348	0.0000011	-0.31	Brain - Amygdala
	ENSG00000014824.13	SLC30A9	chr4_42069251_T_C_b38	rs6815348	0.0000015	-0.13	Cells - Cultured fibroblasts
	ENSG00000014824.13	SLC30A9	chr4_42069251_T_C_b38	rs6815348	0.0000031	-0.10	Muscle - Skeletal
	ENSG00000182308.6	DCAF4L1	chr4_42069251_T_C_b38	rs6815348	0.0000059	-0.26	Heart - Left Ventricle
	ENSG00000014824.13	SLC30A9	chr4_42069251_T_C_b38	rs6815348	0.0000079	-0.20	Brain - Hypothalamus
	ENSG00000014824.13	SLC30A9	chr4_42069251_T_C_b38	rs6815348	0.000022	-0.20	Brain - Anterior cingulate cortex (BA24)
	ENSG00000014824.13	SLC30A9	chr4_42069251_T_C_b38	rs6815348	0.000040	-0.10	Esophagus - Mucosa
	ENSG00000014824.13	SLC30A9	chr4_42069251_T_C_b38	rs6815348	0.000076	-0.16	Brain - Cerebellum
	ENSG00000188848.15	BEND4	chr4_42069251_T_C_b38	rs6815348	0.000096	-0.23	Adipose - Visceral (Omentum)
	ENSG00000188848.15	BEND4	chr4_42069251_T_C_b38	rs6815348	1.7e-8	-0.34	Adipose - Subcutaneous
	ENSG00000014824.13	SLC30A9	chr4_42069251_T_C_b38	rs6815348	1.9e-9	-0.41	Brain - Substantia nigra
	ENSG00000014824.13	SLC30A9	chr4_42069251_T_C_b38	rs6815348	2.9e-8	-0.23	Brain - Cortex
	ENSG00000014824.13	SLC30A9	chr4_42069251_T_C_b38	rs6815348	5.7e-9	-0.22	Brain - Nucleus accumbens (basal ganglia)
	ENSG00000014824.13	SLC30A9	chr4_42069251_T_C_b38	rs6815348	7.1e-8	-0.26	Brain - Caudate (basal ganglia)
	ENSG00000014824.13	SLC30A9	chr4_42070155_C_T_b38	rs12643377	0.0000011	-0.13	Cells - Cultured fibroblasts
	ENSG00000014824.13	SLC30A9	chr4_42070155_C_T_b38	rs12643377	0.0000012	-0.31	Brain - Amygdala
	ENSG00000014824.13	SLC30A9	chr4_42070155_C_T_b38	rs12643377	0.0000041	-0.21	Brain - Hypothalamus
	ENSG00000014824.13	SLC30A9	chr4_42070155_C_T_b38	rs12643377	0.000034	-0.10	Esophagus - Mucosa
	ENSG00000014824.13	SLC30A9	chr4_42070155_C_T_b38	rs12643377	1.3e-8	-0.24	Brain - Cortex
	ENSG00000014824.13	SLC30A9	chr4_42070155_C_T_b38	rs12643377	2.5e-8	-0.26	Brain - Caudate (basal ganglia)
	ENSG00000188848.15	BEND4	chr4_42070155_C_T_b38	rs12643377	3.9e-9	-0.35	Adipose - Subcutaneous
	ENSG00000014824.13	SLC30A9	chr4_42070155_C_T_b38	rs12643377	5.2e-10	-0.23	Brain - Nucleus accumbens (basal ganglia)
	ENSG00000014824.13	SLC30A9	chr4_42070155_C_T_b38	rs12643377	6.8e-10	-0.43	Brain - Substantia nigra
	ENSG00000014824.13	SLC30A9	chr4_42070155_C_T_b38	rs12643377	8.7e-7	-0.11	Muscle - Skeletal
	ENSG00000014824.13	SLC30A9	chr4_42071771_T_C_b38	rs10022045	0.0000025	-0.21	Brain - Hypothalamus
	ENSG00000014824.13	SLC30A9	chr4_42071771_T_C_b38	rs10022045	0.000018	-0.11	Esophagus - Mucosa
	ENSG00000182308.6	DCAF4L1	chr4_42071771_T_C_b38	rs10022045	0.000068	-0.24	Heart - Left Ventricle
	ENSG00000014824.13	SLC30A9	chr4_42071771_T_C_b38	rs10022045	0.000090	-0.093	Heart - Atrial Appendage
	ENSG00000014824.13	SLC30A9	chr4_42071771_T_C_b38	rs10022045	1.7e-8	-0.24	Brain - Cortex
	ENSG00000014824.13	SLC30A9	chr4_42071771_T_C_b38	rs10022045	2.0e-7	-0.11	Muscle - Skeletal
	ENSG00000014824.13	SLC30A9	chr4_42071771_T_C_b38	rs10022045	2.2e-9	-0.42	Brain - Substantia nigra
	ENSG00000014824.13	SLC30A9	chr4_42071771_T_C_b38	rs10022045	2.3e-7	-0.15	Cells - Cultured fibroblasts
	ENSG00000014824.13	SLC30A9	chr4_42071771_T_C_b38	rs10022045	2.5e-7	-0.32	Brain - Amygdala
	ENSG00000014824.13	SLC30A9	chr4_42071771_T_C_b38	rs10022045	3.8e-10	-0.23	Brain - Nucleus accumbens (basal ganglia)
	ENSG00000188848.15	BEND4	chr4_42071771_T_C_b38	rs10022045	3.8e-9	-0.36	Adipose - Subcutaneous
	ENSG00000014824.13	SLC30A9	chr4_42071771_T_C_b38	rs10022045	7.2e-9	-0.27	Brain - Caudate (basal ganglia)
	ENSG00000014824.13	SLC30A9	chr4_42072892_G_C_b38	rs9291210	0.0000012	-0.21	Brain - Hypothalamus
	ENSG00000014824.13	SLC30A9	chr4_42072892_G_C_b38	rs9291210	0.0000043	-0.11	Esophagus - Mucosa
	ENSG00000182308.6	DCAF4L1	chr4_42072892_G_C_b38	rs9291210	0.000061	-0.23	Heart - Left Ventricle
	ENSG00000188848.15	BEND4	chr4_42072892_G_C_b38	rs9291210	0.000076	-0.24	Adipose - Visceral (Omentum)
	ENSG00000014824.13	SLC30A9	chr4_42072892_G_C_b38	rs9291210	0.00011	-0.16	Brain - Cerebellum
	ENSG00000249212.1	ATP1B1P1	chr4_42072892_G_C_b38	rs9291210	0.00011	0.18	Skin - Not Sun Exposed (Suprapubic)
	ENSG00000014824.13	SLC30A9	chr4_42072892_G_C_b38	rs9291210	1.0e-7	-0.11	Muscle - Skeletal
	ENSG00000014824.13	SLC30A9	chr4_42072892_G_C_b38	rs9291210	1.7e-10	-0.23	Brain - Nucleus accumbens (basal ganglia)
	ENSG00000014824.13	SLC30A9	chr4_42072892_G_C_b38	rs9291210	1.7e-8	-0.24	Brain - Cortex
	ENSG00000188848.15	BEND4	chr4_42072892_G_C_b38	rs9291210	1.8e-8	-0.34	Adipose - Subcutaneous
	ENSG00000014824.13	SLC30A9	chr4_42072892_G_C_b38	rs9291210	2.2e-7	-0.14	Cells - Cultured fibroblasts
	ENSG00000014824.13	SLC30A9	chr4_42072892_G_C_b38	rs9291210	2.2e-9	-0.42	Brain - Substantia nigra
	ENSG00000014824.13	SLC30A9	chr4_42072892_G_C_b38	rs9291210	2.5e-7	-0.32	Brain - Amygdala
	ENSG00000014824.13	SLC30A9	chr4_42072892_G_C_b38	rs9291210	3.6e-9	-0.27	Brain - Caudate (basal ganglia)
	ENSG00000014824.13	SLC30A9	chr4_42074575_C_G_b38	rs13111696	0.0000012	-0.21	Brain - Hypothalamus
	ENSG00000014824.13	SLC30A9	chr4_42074575_C_G_b38	rs13111696	0.0000043	-0.11	Esophagus - Mucosa
	ENSG00000182308.6	DCAF4L1	chr4_42074575_C_G_b38	rs13111696	0.000061	-0.23	Heart - Left Ventricle
	ENSG00000188848.15	BEND4	chr4_42074575_C_G_b38	rs13111696	0.000076	-0.24	Adipose - Visceral (Omentum)
	ENSG00000014824.13	SLC30A9	chr4_42074575_C_G_b38	rs13111696	0.00011	-0.16	Brain - Cerebellum
	ENSG00000249212.1	ATP1B1P1	chr4_42074575_C_G_b38	rs13111696	0.00011	0.18	Skin - Not Sun Exposed (Suprapubic)
	ENSG00000014824.13	SLC30A9	chr4_42074575_C_G_b38	rs13111696	1.0e-7	-0.11	Muscle - Skeletal
	ENSG00000014824.13	SLC30A9	chr4_42074575_C_G_b38	rs13111696	1.7e-10	-0.23	Brain - Nucleus accumbens (basal ganglia)
	ENSG00000014824.13	SLC30A9	chr4_42074575_C_G_b38	rs13111696	1.7e-8	-0.24	Brain - Cortex
	ENSG00000188848.15	BEND4	chr4_42074575_C_G_b38	rs13111696	1.8e-8	-0.34	Adipose - Subcutaneous
	ENSG00000014824.13	SLC30A9	chr4_42074575_C_G_b38	rs13111696	2.2e-7	-0.14	Cells - Cultured fibroblasts
	ENSG00000014824.13	SLC30A9	chr4_42074575_C_G_b38	rs13111696	2.2e-9	-0.42	Brain - Substantia nigra
	ENSG00000014824.13	SLC30A9	chr4_42074575_C_G_b38	rs13111696	2.5e-7	-0.32	Brain - Amygdala
	ENSG00000014824.13	SLC30A9	chr4_42074575_C_G_b38	rs13111696	3.6e-9	-0.27	Brain - Caudate (basal ganglia)
	ENSG00000188848.15	BEND4	chr4_42076224_A_G_b38	rs6447123	0.0000013	0.32	Adipose - Subcutaneous
	ENSG00000014824.13	SLC30A9	chr4_42076224_A_G_b38	rs6447123	0.0000094	0.25	Brain - Caudate (basal ganglia)
	ENSG00000182308.6	DCAF4L1	chr4_42076224_A_G_b38	rs6447123	0.000016	0.23	Thyroid
	ENSG00000182308.6	DCAF4L1	chr4_42076224_A_G_b38	rs6447123	0.000021	0.30	Colon - Transverse
	ENSG00000182308.6	DCAF4L1	chr4_42076224_A_G_b38	rs6447123	0.000027	0.27	Heart - Left Ventricle
	ENSG00000014824.13	SLC30A9	chr4_42076224_A_G_b38	rs6447123	0.000050	0.19	Brain - Cortex
	ENSG00000188848.15	BEND4	chr4_42076224_A_G_b38	rs6447123	0.000073	0.26	Adipose - Visceral (Omentum)
	ENSG00000014824.13	SLC30A9	chr4_42076224_A_G_b38	rs6447123	0.00015	-0.12	Adipose - Subcutaneous
	ENSG00000014824.13	SLC30A9	chr4_42081636_C_T_b38	rs4579159	0.0000011	-0.13	Cells - Cultured fibroblasts
	ENSG00000014824.13	SLC30A9	chr4_42081636_C_T_b38	rs4579159	0.0000012	-0.31	Brain - Amygdala
	ENSG00000014824.13	SLC30A9	chr4_42081636_C_T_b38	rs4579159	0.0000041	-0.21	Brain - Hypothalamus
	ENSG00000014824.13	SLC30A9	chr4_42081636_C_T_b38	rs4579159	0.000034	-0.10	Esophagus - Mucosa
	ENSG00000014824.13	SLC30A9	chr4_42081636_C_T_b38	rs4579159	1.3e-8	-0.24	Brain - Cortex
	ENSG00000014824.13	SLC30A9	chr4_42081636_C_T_b38	rs4579159	2.5e-8	-0.26	Brain - Caudate (basal ganglia)
	ENSG00000188848.15	BEND4	chr4_42081636_C_T_b38	rs4579159	3.9e-9	-0.35	Adipose - Subcutaneous
	ENSG00000014824.13	SLC30A9	chr4_42081636_C_T_b38	rs4579159	5.2e-10	-0.23	Brain - Nucleus accumbens (basal ganglia)
	ENSG00000014824.13	SLC30A9	chr4_42081636_C_T_b38	rs4579159	6.8e-10	-0.43	Brain - Substantia nigra
	ENSG00000014824.13	SLC30A9	chr4_42081636_C_T_b38	rs4579159	8.7e-7	-0.11	Muscle - Skeletal
	ENSG00000014824.13	SLC30A9	chr4_42084260_A_C_b38	rs12108283	0.0000010	0.22	Brain - Cortex
	ENSG00000014824.13	SLC30A9	chr4_42084260_A_C_b38	rs12108283	0.0000036	0.24	Brain - Caudate (basal ganglia)
	ENSG00000014824.13	SLC30A9	chr4_42084260_A_C_b38	rs12108283	0.0000042	0.13	Cells - Cultured fibroblasts
	ENSG00000014824.13	SLC30A9	chr4_42084260_A_C_b38	rs12108283	0.000013	0.29	Brain - Amygdala
	ENSG00000182308.6	DCAF4L1	chr4_42084260_A_C_b38	rs12108283	0.000077	0.24	Heart - Left Ventricle
	ENSG00000014824.13	SLC30A9	chr4_42084260_A_C_b38	rs12108283	0.000090	0.088	Muscle - Skeletal
	ENSG00000188848.15	BEND4	chr4_42084260_A_C_b38	rs12108283	0.000090	0.25	Adipose - Visceral (Omentum)
	ENSG00000249212.1	ATP1B1P1	chr4_42084260_A_C_b38	rs12108283	0.00019	-0.22	Skin - Sun Exposed (Lower leg)
	ENSG00000188848.15	BEND4	chr4_42084260_A_C_b38	rs12108283	1.4e-8	0.35	Adipose - Subcutaneous
	ENSG00000014824.13	SLC30A9	chr4_42084260_A_C_b38	rs12108283	4.2e-7	0.39	Brain - Substantia nigra
	ENSG00000014824.13	SLC30A9	chr4_42084260_A_C_b38	rs12108283	7.4e-7	0.21	Brain - Nucleus accumbens (basal ganglia)
	ENSG00000014824.13	SLC30A9	chr4_42091869_C_T_b38	rs28622342	0.0000012	-0.21	Brain - Hypothalamus
	ENSG00000014824.13	SLC30A9	chr4_42091869_C_T_b38	rs28622342	0.0000043	-0.11	Esophagus - Mucosa
	ENSG00000182308.6	DCAF4L1	chr4_42091869_C_T_b38	rs28622342	0.000061	-0.23	Heart - Left Ventricle
	ENSG00000188848.15	BEND4	chr4_42091869_C_T_b38	rs28622342	0.000076	-0.24	Adipose - Visceral (Omentum)
	ENSG00000014824.13	SLC30A9	chr4_42091869_C_T_b38	rs28622342	0.00011	-0.16	Brain - Cerebellum
	ENSG00000249212.1	ATP1B1P1	chr4_42091869_C_T_b38	rs28622342	0.00011	0.18	Skin - Not Sun Exposed (Suprapubic)
	ENSG00000014824.13	SLC30A9	chr4_42091869_C_T_b38	rs28622342	1.0e-7	-0.11	Muscle - Skeletal
	ENSG00000014824.13	SLC30A9	chr4_42091869_C_T_b38	rs28622342	1.7e-10	-0.23	Brain - Nucleus accumbens (basal ganglia)
	ENSG00000014824.13	SLC30A9	chr4_42091869_C_T_b38	rs28622342	1.7e-8	-0.24	Brain - Cortex
	ENSG00000188848.15	BEND4	chr4_42091869_C_T_b38	rs28622342	1.8e-8	-0.34	Adipose - Subcutaneous
	ENSG00000014824.13	SLC30A9	chr4_42091869_C_T_b38	rs28622342	2.2e-7	-0.14	Cells - Cultured fibroblasts
	ENSG00000014824.13	SLC30A9	chr4_42091869_C_T_b38	rs28622342	2.2e-9	-0.42	Brain - Substantia nigra
	ENSG00000014824.13	SLC30A9	chr4_42091869_C_T_b38	rs28622342	2.5e-7	-0.32	Brain - Amygdala
	ENSG00000014824.13	SLC30A9	chr4_42091869_C_T_b38	rs28622342	3.6e-9	-0.27	Brain - Caudate (basal ganglia)
	ENSG00000014824.13	SLC30A9	chr4_42092855_G_C_b38	rs4861020	0.0000025	-0.21	Brain - Hypothalamus
	ENSG00000014824.13	SLC30A9	chr4_42092855_G_C_b38	rs4861020	0.000018	-0.11	Esophagus - Mucosa
	ENSG00000182308.6	DCAF4L1	chr4_42092855_G_C_b38	rs4861020	0.000068	-0.24	Heart - Left Ventricle
	ENSG00000014824.13	SLC30A9	chr4_42092855_G_C_b38	rs4861020	0.000090	-0.093	Heart - Atrial Appendage
	ENSG00000014824.13	SLC30A9	chr4_42092855_G_C_b38	rs4861020	1.7e-8	-0.24	Brain - Cortex
	ENSG00000014824.13	SLC30A9	chr4_42092855_G_C_b38	rs4861020	2.0e-7	-0.11	Muscle - Skeletal
	ENSG00000014824.13	SLC30A9	chr4_42092855_G_C_b38	rs4861020	2.2e-9	-0.42	Brain - Substantia nigra
	ENSG00000014824.13	SLC30A9	chr4_42092855_G_C_b38	rs4861020	2.3e-7	-0.15	Cells - Cultured fibroblasts
	ENSG00000014824.13	SLC30A9	chr4_42092855_G_C_b38	rs4861020	2.5e-7	-0.32	Brain - Amygdala
	ENSG00000014824.13	SLC30A9	chr4_42092855_G_C_b38	rs4861020	3.8e-10	-0.23	Brain - Nucleus accumbens (basal ganglia)
	ENSG00000188848.15	BEND4	chr4_42092855_G_C_b38	rs4861020	3.8e-9	-0.36	Adipose - Subcutaneous
	ENSG00000014824.13	SLC30A9	chr4_42092855_G_C_b38	rs4861020	7.2e-9	-0.27	Brain - Caudate (basal ganglia)
	ENSG00000014824.13	SLC30A9	chr4_42094067_T_G_b38	rs13108197	0.0000085	-0.11	Esophagus - Mucosa
	ENSG00000188848.15	BEND4	chr4_42094067_T_G_b38	rs13108197	0.000047	-0.24	Adipose - Visceral (Omentum)
	ENSG00000014824.13	SLC30A9	chr4_42094067_T_G_b38	rs13108197	0.000070	-0.17	Brain - Cerebellum
	ENSG00000182308.6	DCAF4L1	chr4_42094067_T_G_b38	rs13108197	0.000073	-0.23	Heart - Left Ventricle
	ENSG00000014824.13	SLC30A9	chr4_42094067_T_G_b38	rs13108197	1.4e-9	-0.43	Brain - Substantia nigra
	ENSG00000014824.13	SLC30A9	chr4_42094067_T_G_b38	rs13108197	2.0e-10	-0.24	Brain - Nucleus accumbens (basal ganglia)
	ENSG00000014824.13	SLC30A9	chr4_42094067_T_G_b38	rs13108197	2.1e-7	-0.11	Muscle - Skeletal
	ENSG00000014824.13	SLC30A9	chr4_42094067_T_G_b38	rs13108197	2.5e-7	-0.32	Brain - Amygdala
	ENSG00000014824.13	SLC30A9	chr4_42094067_T_G_b38	rs13108197	2.5e-8	-0.24	Brain - Cortex
	ENSG00000014824.13	SLC30A9	chr4_42094067_T_G_b38	rs13108197	3.5e-9	-0.28	Brain - Caudate (basal ganglia)
	ENSG00000188848.15	BEND4	chr4_42094067_T_G_b38	rs13108197	4.2e-8	-0.33	Adipose - Subcutaneous
	ENSG00000014824.13	SLC30A9	chr4_42094067_T_G_b38	rs13108197	5.3e-7	-0.14	Cells - Cultured fibroblasts
	ENSG00000014824.13	SLC30A9	chr4_42094067_T_G_b38	rs13108197	8.9e-7	-0.22	Brain - Hypothalamus
	ENSG00000182308.6	DCAF4L1	chr4_42097407_T_C_b38	rs28656217	0.0000020	0.25	Thyroid
	ENSG00000188848.15	BEND4	chr4_42097407_T_C_b38	rs28656217	0.0000033	0.30	Adipose - Subcutaneous
	ENSG00000182308.6	DCAF4L1	chr4_42097407_T_C_b38	rs28656217	0.0000094	0.31	Colon - Transverse
	ENSG00000014824.13	SLC30A9	chr4_42097407_T_C_b38	rs28656217	0.000020	0.18	Brain - Nucleus accumbens (basal ganglia)
	ENSG00000014824.13	SLC30A9	chr4_42097407_T_C_b38	rs28656217	0.000035	0.19	Brain - Cortex
	ENSG00000182308.6	DCAF4L1	chr4_42097407_T_C_b38	rs28656217	0.000037	0.26	Heart - Left Ventricle
	ENSG00000188848.15	BEND4	chr4_42097407_T_C_b38	rs28656217	0.00010	0.24	Adipose - Visceral (Omentum)
	ENSG00000014824.13	SLC30A9	chr4_42097407_T_C_b38	rs28656217	5.5e-7	0.26	Brain - Caudate (basal ganglia)
	ENSG00000014824.13	SLC30A9	chr4_42097782_A_G_b38	rs7655320	0.0000014	0.22	Brain - Hypothalamus
	ENSG00000014824.13	SLC30A9	chr4_42097782_A_G_b38	rs7655320	0.0000032	0.30	Brain - Amygdala
	ENSG00000014824.13	SLC30A9	chr4_42097782_A_G_b38	rs7655320	0.000015	0.094	Muscle - Skeletal
	ENSG00000014824.13	SLC30A9	chr4_42097782_A_G_b38	rs7655320	0.00013	0.095	Esophagus - Mucosa
	ENSG00000014824.13	SLC30A9	chr4_42097782_A_G_b38	rs7655320	1.1e-7	0.22	Brain - Cortex
	ENSG00000014824.13	SLC30A9	chr4_42097782_A_G_b38	rs7655320	3.3e-8	0.26	Brain - Caudate (basal ganglia)
	ENSG00000014824.13	SLC30A9	chr4_42097782_A_G_b38	rs7655320	3.3e-8	0.41	Brain - Substantia nigra
	ENSG00000188848.15	BEND4	chr4_42097782_A_G_b38	rs7655320	4.1e-8	0.34	Adipose - Subcutaneous
	ENSG00000014824.13	SLC30A9	chr4_42097782_A_G_b38	rs7655320	5.5e-9	0.22	Brain - Nucleus accumbens (basal ganglia)
	ENSG00000014824.13	SLC30A9	chr4_42097782_A_G_b38	rs7655320	8.7e-7	0.13	Cells - Cultured fibroblasts
	ENSG00000182308.6	DCAF4L1	chr4_42098049_A_G_b38	rs13108759	0.0000020	0.25	Thyroid
	ENSG00000188848.15	BEND4	chr4_42098049_A_G_b38	rs13108759	0.0000033	0.30	Adipose - Subcutaneous
	ENSG00000182308.6	DCAF4L1	chr4_42098049_A_G_b38	rs13108759	0.0000094	0.31	Colon - Transverse
	ENSG00000014824.13	SLC30A9	chr4_42098049_A_G_b38	rs13108759	0.000020	0.18	Brain - Nucleus accumbens (basal ganglia)
	ENSG00000014824.13	SLC30A9	chr4_42098049_A_G_b38	rs13108759	0.000035	0.19	Brain - Cortex
	ENSG00000182308.6	DCAF4L1	chr4_42098049_A_G_b38	rs13108759	0.000037	0.26	Heart - Left Ventricle
	ENSG00000188848.15	BEND4	chr4_42098049_A_G_b38	rs13108759	0.00010	0.24	Adipose - Visceral (Omentum)
	ENSG00000014824.13	SLC30A9	chr4_42098049_A_G_b38	rs13108759	5.5e-7	0.26	Brain - Caudate (basal ganglia)
