# Supplementary material for: Human genetic adaptation related to cellular zinc homeostasis
Source: PLoS Genet. 2023 Sep 25;19(9):e1010950. doi: 10.1371/journal.pgen.1010950 (PMC10553801; doi:10.1371/journal.pgen.1010950)
Supplement: S17 Table — (XLSX) [file pgen.1010950.s055.xlsx]

## Sheet: Full1
	S17 Table. Linkage disequilibrium (r2) found in CEU and JPT (as proxy for Europeans and East Asians) between all putative candidate variants indicated in Table 1 and three nutriQTLS previously described at the 3' region of SLC30A9.
		rs2880666		rs6447133		rs7659700
	SNP	CEU	JPT	CEU	JPT	CEU	JPT
	rs2581434	0.56	0.42	0.62	0.23	0.70	0.59
	rs1047626	0.64	0.53	0.59	0.23	0.66	0.76
	rs2581452	0.57	0.42	0.66	0.23	0.73	0.6
	rs2660319	0.64	0.53	0.59	0.23	0.66	0.76
	rs1848182	0.57	0.42	0.66	0.23	0.73	0.6
	rs2581424	0.57	0.42	0.66	0.23	0.73	0.6
	rs15857	0.57	0.42	0.66	0.23	0.73	0.6
	rs7439806	0.57	0.42	0.66	0.23	0.73	0.6
	rs55835604	0.57	0.42	0.66	0.23	0.73	0.6
	rs12510574	0.37	0.31	0.42	0.14	0.49	0.45
	rs4861014	0.82	0.53	0.58	0.23	0.60	0.76
	rs10019356	0.62	0.42	0.71	0.23	0.79	0.6
	rs7660223	0.62	0.42	0.71	0.23	0.79	0.6
	rs11051	0.82	0.53	0.58	0.23	0.60	0.76
	rs11935648	0.62	0.42	0.71	0.23	0.79	0.6
	rs12511999	0.82	0.53	0.58	0.23	0.60	0.76
	rs10938178	0.82	0.53	0.58	0.23	0.60	0.76
	rs12512101	0.82	0.53	0.58	0.23	0.60	0.76
	Note: r2 pairwise values in CEU and JPT were extracted from Ensembl (https://www.ensembl.org/index.html)
