# Supplementary material for: Human genetic adaptation related to cellular zinc homeostasis
Source: PLoS Genet. 2023 Sep 25;19(9):e1010950. doi: 10.1371/journal.pgen.1010950 (PMC10553801; doi:10.1371/journal.pgen.1010950)
Supplement: S18 Table — (XLSX) [file pgen.1010950.s056.xlsx]

## Sheet: Full1
	S18 Table. Zinc liver content and rs1047626 genotypes in individuals of European ancestry.
	Sample Code	Fresh weight (mg)1	Zn [Raw Metal Concentration (mg/kg dry weight; ppm)]1	Zn [Normalized Metal Concentration (mg/kg dry weight; ppm)]1	Zn [Corrected Metal Concentration (mg/kg dry weight; ppm)]1	rs1047626 genotype
	L003	97.3	96.31	0.603724	0.389828	GG
	L004	86.6	140.518	0.880845	1.2269	GG
	L005	127.1	118.205	0.740976	1.07655	AG
	L006	78.9	417.778	2.61886	0.980892	GG
	L007	62	390.146	2.44565	0.873876	AG
	L008	123.9	310.785	1.94817	0.959494	GG
	L009	106.8	360.198	2.25792	0.87672	GG
	L010	150.5	193.099	1.21045	0.791322	GG
	L011	107.5	180.452	1.13117	0.957436	GG
	L012	136.9	209.667	1.31431	1.2129	AA
	L013	94.6	80.202	0.50275	0.738264	AG
	L014	50.6	135.951	0.852219	0.92043	GG
	L015	65.3	200.712	1.25818	1.92192	AG
	L016	87.6	162.889	1.02108	1.2244	AG
	L017	138.1	141.67	0.888066	0.877353	GG
	L018	81.6	130.137	0.815768	1.09382	GG
	L019	104.1	120.903	0.757889	1.05947	GG
	L020	82.6	141.884	0.889405	0.804596	AA
	L021	58	158.417	0.993046	1.23122	GG
	L022	125.7	76.1324	0.47724	0.678165	GG
	L023	69.9	184.183	1.15456	0.967985	AG
	L024	240.7	208.158	1.30485	1.04395	GG
	L025	135.5	591.354	3.70694	2.49877	AG
	L026	163.8	151.969	0.952626	1.19546	AG
	L027	118.1	85.4091	0.535391	0.896586	AA
	L028	241.5	181.279	1.13636	0.661298	AG
	L029	148.3	232.918	1.46006	1.19922	GG
	L030	212.3	216.55	1.35745	0.658111	GG
	L031	135.6	108.982	0.683162	0.927402	AG
	L032	142.8	138.061	0.865443	0.854941	AG
	L033	82.6	111.637	0.699801	0.914789	AG
	L034	112.7	95.8185	0.600643	0.893398	AG
	L035	71.8	115.332	0.722967	1.27874	GG
	L036	103.9	154	0.965355	0.86367	GG
	L037	132.4	164.324	1.03007	0.660369	AG
	L038	73.2	90.0833	0.564692	0.931351	AG
	L039	135.8	106.108	0.665144	1.17416	GG
	L040	60.8	136.253	0.854109	0.982136	AG
	L041	75.7	261.047	1.63639	1.76553	AG
	L042	68.6	106.034	0.66468	0.993841	GG
	L043	118.6	132.36	0.829705	0.862039	GG
	L044	176.2	192.033	1.20377	0.932639	AG
	L045	155.2	148.558	0.931243	0.835772	AG
	L046	62.2	210.12	1.31715	1.25408	GG
	L047	89.6	149.465	0.936927	1.11389	GG
	L048	136.9	151.535	0.949905	1.00613	AG
	L049	59.3	135.547	0.849681	0.893503	GG
	L050	73	403.971	2.53231	1.52882	AG
	L051	75.5	121.609	0.762311	0.71946	GG
	L052	131.8	164.455	1.03089	0.839372	GG
	L053	67.4	126.618	0.793712	0.639359	AG
	L054	47.7	70.0825	0.439316	1.0999	GG
	L055	75.1	241.419	1.51335	1.55386	GG
	L056	66.3	147.497	0.924594	0.767563	GG
	L057	69.1	180.321	1.13035	0.89576	GG
	L058	53.9	78.9534	0.494924	0.772822	GG
	L059	55.6	35.1783	0.220517	0.435562	AG
	L060	49	154.751	0.970068	1.04986	AG
	L061	56.7	123.741	0.775677	1.13168	GG
	L062	81.5	191.449	1.20011	0.821367	GG
	L063	60.3	318.933	1.99925	1.186	GG
	L064	159.5	199.549	1.25088	0.995856	GG
	L065	88.9	177.462	1.11243	1.15143	AG
	L066	79.6	183.656	1.15126	1.2504	GG
	L067	64.8	168.162	1.05413	1.02239	AA
	L068	79.3	73.5636	0.461137	0.860719	AA
	L070	44.6	74.8077	0.468936	0.878024	AG
	L072	68.2	89.4241	0.56056	0.831708	GG
	L073	117.5	249.98	1.56701	1.19718	GG
	L074	87.9	181.13	1.13543	0.998856	GG
	L075	64.4	113.769	0.713169	1.22719	GG
	L076	57	79.5863	0.498891	0.610645	AG
	L077	86.2	188.907	1.18418	1.07439	GG
	L078	74.2	170.618	1.06953	1.25673	GG
	L082	120.3	191.618	1.20117	0.918797	GG
	L083	117.4	59.5966	0.373585	0.443195	GG
	L084	73	140.312	0.879554	1.00902	GG
	L085	60.7	77.1286	0.483485	0.861886	AA
	L086	70.9	135.597	0.849998	0.927153	GG
	L087	42.8	63.9641	0.400963	0.824145	GG
	L088	74.5	198.685	1.24547	1.27208	AG
	L089	67.2	165.584	1.03797	0.951606	AG
	L090	87.9	153.158	0.960079	1.05864	AG
	L091	144.6	72.5175	0.45458	0.660231	AG
	L092	84.3	358.406	2.24669	2.40544	AA
	L093	62.7	77.8643	0.488097	0.737858	GG
	L094	54.5	80.7464	0.506163	0.807621	GG
	L095	73.1	111.16	0.696813	0.918668	GG
	L096	51.7	68.8946	0.43187	0.650787	AG
	L097	136.3	179.758	1.12683	0.910569	AG
	L098	79.2	164.227	1.02947	1.97656	AG
	L099	45.2	156.693	0.982238	1.0549	GG
	L100	51.7	116.146	0.728065	0.74806	AG
	L101	68.5	108.409	0.67957	0.786077	GG
	L102	131.6	150.535	0.943638	0.810886	GG
	L103	81.5	213.85	1.34053	1.22536	AG
	L104	43.8	92.6375	0.580703	1.30965	GG
	L105	46.2	100.086	0.627393	1.06113	GG
	L106	56.8	90.0446	0.564449	1.06403	AG
	L107	54.7	136.748	0.85721	1.19617	GG
	L108	156.5	166.785	1.0455	0.834628	AG
	L109	75.3	146.033	0.915418	0.981119	GG
	L110	69.1	129.545	0.812062	0.835216	GG
	L111	112.3	211.002	1.32268	0.984251	GG
	L112	78.7	130.162	0.81593	1.0265	GG
	L113	70.2	218.98	1.37269	0.971376	GG
	L114	46	114.019	0.714733	0.949279	AG
	L115	72	140.185	0.878759	0.908594	GG
	L116	80.7	112.378	0.704451	0.603931	AA
	L117	53.4	62.7238	0.393188	0.534221	GG
	L118	45.1	95.3144	0.597484	0.773926	AG
	L120	56.3	57.8512	0.362643	0.868627	AG
	L121	45.4	51.8731	0.325169	0.702901	AA
	L122	94.4	157.686	0.988465	0.923398	GG
	L123	103.1	176.871	1.10873	1.02729	AA
	L124	60.7	71.3781	0.447438	0.922072	GG
	L125	143.1	539.841	3.38402	1.84583	AG
	L126	94	119.833	0.751181	0.668298	GG
	L127	62.9	147.8	0.926492	1.34478	GG
	L128	148.8	122.627	0.768691	0.822891	GG
	L129	87.3	130.499	0.818038	1.00044	AG
	L130	90.2	172.327	1.08024	1.03246	AG
	L131	39.5	115.391	0.723333	0.887349	GG
	L132	61.4	93.6335	0.586947	1.22263	GG
	L133	133.5	75.3258	0.472184	0.64699	GG
	L134	53	119.391	0.74841	1.0935	AG
	L135	113.8	205.108	1.28573	1.05625	GG
	L136	127.4	271.192	1.69998	1.0465	AG
	L137	87.8	150.682	0.944556	1.11226	GG
	L138	77	102.85	0.644718	1.0563	AG
	L139	127.5	220.286	1.38087	1.00178	GG
	L140	71.4	335.849	2.10529	2.83673	AG
	L141	81.7	169.547	1.06281	0.903455	AG
	L142	127.3	224.395	1.40663	0.938794	GG
	L143	162.9	102.038	0.639632	0.91847	AG
	L144	163	107.518	0.673985	0.638493	AG
	L145	122.5	107.567	0.674292	0.625502	AG
	L146	97.4	164.511	1.03125	0.851945	GG
	L147	114.6	125.164	0.784596	0.918362	GG
	L148	93.6	48.4358	0.303622	0.558486	GG
	L149	79.2	217.832	1.36549	1.23776	GG
	L150	83.5	160.636	1.00696	0.92062	AA
	L151	108.7	150.205	0.941567	1.20974	GG
	1 Data compiled from Engelken et al. (2016), where zinc content was quantified in liver samples obtained from the UK Human Tissue Bank (UKHTB) from individuals of European ancestry.
