# Supplementary material for: Human genetic adaptation related to cellular zinc homeostasis
Source: PLoS Genet. 2023 Sep 25;19(9):e1010950. doi: 10.1371/journal.pgen.1010950 (PMC10553801; doi:10.1371/journal.pgen.1010950)
Supplement: S19 Table — (XLSX) [file pgen.1010950.s057.xlsx]

## Sheet: Full1
	S19 Table. Phewas analysis for rs1047626 (Gene Atlas, last accessed 16/05/2022).
	atlas ID	PMID	Year	Domain	Trait	P-value	N	EA	NEA
	3593	31427789	2019	Activities	Mineral and other dietary supplements: Glucosamine	0.000000143	385261	G	A
	4043	30124842	2018	Skeletal	Height	0.0000003	693529	A	G
	4014	29700475	2018	Psychiatric	Major depressive disorder	0.000001081	173005	G	A		Alleles for SNPs table
	3990	29500382	2018	Psychiatric	Neuroticism sum score	0.000007635	380506	G	A		EA (effect allele): allele increases the risk of the phenotype (for binary phenotype) or the phenotype value (for quantitative phenotype).
	3795	29942085	2018	Psychiatric	Neuroticism	0.000008074	390278	NA	NA		NEA (non-effect allele): other alleles.
	3592	31427789	2019	Activities	Mineral and other dietary supplements: Fish oil (including cod liver oil)	0.000009067	385261	G	A		EA and NEA are only provided for GWAS when both effect and non-effect alleles and signed effect (beta or OR) are provided in the original summary statistics. Otherwise NA.
	3448	31427789	2019	Metabolic	Impedance measures - Impedance of leg (right)	0.00001228	379813	A	G
	3447	31427789	2019	Metabolic	Impedance measures - Impedance of whole body	0.00001776	379792	A	G
	3727	31427789	2019	Psychiatric	Anxiety - Ever felt worried, tense, or anxious for most of a month or longer	0.00002988	118397	G	A
	3417	31427789	2019	Psychiatric	Neuroticism score	0.00003065	312740	G	A
	3449	31427789	2019	Metabolic	Impedance measures - Impedance of leg (left)	0.00004997	379807	A	G
	3267	31427789	2019	Psychiatric	Alcohol usually taken with meals	0.00006104	197613	G	A
	4326	30643256	2019	Psychiatric	Depressive symptoms (MA GWAMA)	0.000071387	1067913	A	G
	3394	31427789	2019	Psychiatric	Ever unenthusiastic/disinterested for a whole week	0.00007179	123848	G	A
	4325	30643256	2019	Psychiatric	Neuroticism (MA GWAMA)	0.00007928	523783	A	G
	3253	31427789	2019	Nutritional	Cereal intake	0.00008037	368775	G	A
	3998	29500382	2018	Psychiatric	Tense / 'highly strung' (TENSE)	0.00009444	263635	G	A
	3739	31427789	2019	Psychiatric	Depression - Ever had prolonged feelings of sadness or depression	0.00009966	126494	G	A
	4293	30718901	2019	Psychiatric	Depression	0.0001656	500199	G	A
	3450	31427789	2019	Metabolic	Impedance measures - Impedance of arm (right)	0.0001907	379786	A	G
	3291	31427789	2019	Psychiatric	Tense / 'highly strung'	0.0002093	374129	G	A
	3818	29083406	2017	Respiratory	Asthma, hay fever or eczema	0.0002469	242569	G	A
	4269	30867560	2019	Psychiatric	Neuroticism general factor	0.000311888	270059	G	A
	4694	BioRxiv: https://doi.org/10.1101/288602	2019	Neurological	Body of corpus callosum mean diusivities	0.0003159	17706	G	A
	4322	30643256	2019	Psychiatric	Depressive symptoms (univariate)	0.0003333	1067913	G	A
	3468	31427789	2019	Metabolic	Impedance measures - Trunk fat percentage	0.0003981	379600	A	G
	3366	31427789	2019	Reproduction	Age at menopause (last menstrual period) (female)	0.0004347	119160	G	A
	2202	28240269	2017	Cell	IL16 - Interleukin-16	0.0004747	1000	NA	NA
	4327	30643256	2019	Psychiatric	Well-being spectrum	0.0004880	2311184	A	G
	3553	31427789	2019	Respiratory	Blood clot, DVT, bronchitis, emphysema, asthma, rhinitis, eczema, allergy diagnosed by doctor: Hayfever, allergic rhinitis or eczema	0.0005026	385822	G	A
	3452	31427789	2019	Metabolic	Impedance measures - Leg fat percentage (right)	0.0005164	379806	A	G
	3797	29942085	2018	Psychiatric	Depressive affect subcluster	0.000563	357957	G	A
	3798	29942085	2018	Psychiatric	Worry subcluster	0.0005951	348219	G	A
	3391	31427789	2019	Psychiatric	Ever depressed for a whole week	0.0006174	126626	G	A
	3564	31427789	2019	Activities	Vitamin and mineral supplements: Vitamin D	0.0006386	384452	G	A
	3595	31427789	2019	Activities	Mineral and other dietary supplements: Zinc	0.0006722	385261	G	A
	4317	30643251	2019	Psychiatric	Drinks per day	0.000674	537349	A	G
	4087	29255261	2018	Psychiatric	Neuroticism	0.00067998	329821	G	A
	3308	31427789	2019	Mortality	Long-standing illness, disability or infirmity	0.0007288	377498	G	A
	3441	31427789	2019	Metabolic	Impedance measures - Body fat percentage	0.0007905	379615	A	G
	4280	30804560	2019	Respiratory	FEV1/FVC ratio	0.000961	400102	G	A
	3528	31427789	2019	Nutritional	Never eat eggs, dairy, wheat, sugar: Eggs or foods containing eggs	0.0009746	384986	A	G
	3451	31427789	2019	Metabolic	Impedance measures - Impedance of arm (left)	0.0009936	379803	A	G
	3737	31427789	2019	Psychiatric	Depression - Ever had prolonged loss of interest in normal activities	0.001112	126458	G	A
	4066	30038396	2018	Environment	Educational attainment	0.00116	766345	G	A
	4738	BioRxiv: https://doi.org/10.1101/288646	2019	Neurological	Body of corpus callosum radial diusivities	0.001216	17706	G	A
	3297	31427789	2019	Psychiatric	Frequency of depressed mood in last 2 weeks	0.001226	370017	G	A
	2522	28240269	2017	Cell	GZMA - Granzyme A	0.001237	1000	NA	NA
	3270	31427789	2019	Metabolic	Comparative body size at age 10	0.001237	379749	A	G
	4002	29500382	2018	Psychiatric	Guilty feelings (GUILT)	0.001273	265139	G	A
	4037	BioRxiv: https://doi.org/10.1101/224774	2017	Psychiatric	Autism spectrum disorder	0.001366	46350	G	A
	3991	29500382	2018	Psychiatric	Mood swings (MOOD)	0.001447	265382	G	A
	3456	31427789	2019	Metabolic	Impedance measures - Leg fat percentage (left)	0.001461	379786	A	G
	4337	30531941	2018	Psychiatric	Sleep durataion	0.0015	91105	A	G
	4082	30239722	2018	Metabolic	Waist-hip ratio (adjusted for BMI, female)	0.001566	379501	G	A
	3254	31427789	2019	Nutritional	Salt added to food	0.001588	386322	A	G
	4701	BioRxiv: https://doi.org/10.1101/288609	2019	Neurological	Genu of corpus callosum mean diusivities	0.001652	17706	G	A
	4079	30239722	2018	Metabolic	Waist-hip ratio (female)	0.001684	381152	G	A
	3469	31427789	2019	Metabolic	Impedance measures - Trunk fat mass	0.001797	379578	A	G
	4172	29970889	2018	Social Interactions	Social support - Leisure/social activities: Pub or social club	0.0018	452302	A	G
	3437	31427789	2019	Respiratory	Doctor diagnosed hayfever or allergic rhinitis	0.001861	97640	G	A
	3284	31427789	2019	Psychiatric	Mood swings	0.00187	377179	G	A
	3718	31427789	2019	Psychiatric	Amount of alcohol drunk on a typical drinking day	0.001893	116163	A	G
	2043	27329760	2016	Psychiatric	Bipolar disorder	0.002031	34950	G	A
	3415	31427789	2019	Cognitive	Reaction time test - Mean time to correctly identify matches	0.002171	383748	G	A
	3285	31427789	2019	Psychiatric	Miserableness	0.002219	379907	G	A
	3300	31427789	2019	Psychiatric	Frequency of tiredness / lethargy in last 2 weeks	0.002319	375053	G	A
	531	24816252	2014	Metabolic	Lipid::Lysolipid::1-arachidonoylglycerophosphoethanolamine*	0.002398	7798	G	A
	4338	30531941	2018	Psychiatric	Sleep durataion (conditioning sex and BMI)	0.0024	91105	A	G
	3562	31427789	2019	Activities	Vitamin and mineral supplements: Vitamin B	0.002433	384452	G	A
	4253	30952852	2019	Psychiatric	Sleep duration (mean)	0.0027	85449	A	G
	3295	31427789	2019	Psychiatric	Guilty feelings	0.002766	376361	G	A
	3726	31427789	2019	Psychiatric	Frequency of consuming six or more units of alcohol	0.003063	116394	A	G
	4321	30643256	2019	Psychiatric	Neuroticism (univariate)	0.003116130	523783	G	A
	3688	31427789	2019	Metabolic	Diagnoses - secondary ICD10: E78 Disorders of lipoprotein metabolism and other lipidemias	0.003157	244890	A	G
	4298	30677029	2019	Metabolic	Thin vs extreme obese	0.003164	2927	A	G
	4069	BioRxiv: https://doi.org/10.1101/261081	2018	Psychiatric	Drinks per week	0.003234	414343	A	G
	3485	31427789	2019	Nutritional	Bread type: White	0.003352	372617	A	G
	4080	30239722	2018	Metabolic	Waist-hip ratio (adjusted for BMI)	0.003495	694649	G	A
	3992	29500382	2018	Psychiatric	Miserableness (MIS)	0.003532	267050	G	A
	3584	31427789	2019	Activities	Types of transport used (excluding work): Cycle	0.003589	384551	G	A
	206	23263486	2013	Metabolic	Serum Urate	0.0036520	110347	A	G
	3791	30804565	2019	Psychiatric	Ease of getting up in the morning	0.003868	385949	A	G
	4323	30643256	2019	Activities	Life satisfaction (MA GWAMA)	0.00390681	80852	A	G
	3403	31427789	2019	Cognitive	Fluid intelligence test - FI5 : family relationship calculation	0.003924	99934	G	A
	3755	31427789	2019	Psychiatric	Mental distress - Ever sought or received professional help for mental distress	0.004001	126402	G	A
	425	24816252	2014	Metabolic	Amino acid::Valine, leucine and isoleucine metabolism::alpha-hydroxyisovalerate	0.004059	7668	A	G
	4296	30677029	2019	Metabolic	Thinness	0.004237	7931	G	A
	3303	31427789	2019	Psychiatric	Able to confide	0.004461	374820	G	A
	3489	31427789	2019	Nutritional	Cereal type: Biscuit cereal (e.g. Weetabix)	0.004593	319477	A	G
	4745	BioRxiv: https://doi.org/10.1101/288653	2019	Neurological	Genu of corpus callosum radial diusivities	0.004732	17706	G	A
	2353	28240269	2017	Cell	CTSB - Cathepsin B	0.004908	1000	NA	NA
	3772	31427789	2019	Psychiatric	Depression - Recent feelings of tiredness or low enery	0.004999	126540	G	A
	787	24816252	2014	Metabolic	::::X-12644	0.005284	7795	G	A
	4281	30804560	2019	Respiratory	PEF	0.00535	345265	G	A
	4284	30804560	2019	Respiratory	FEV1/FVC ratio	0.00536	321047	G	A
	1194	21297633	2011	Gastrointestinal	Ulcerative colitis	0.00548	27994	NA	NA
	3588	31427789	2019	Activities	Types of physical activity in last 4 weeks: Light DIY (eg: pruning, watering the lawn)	0.005545	384450	G	A
	64	27416945	2016	Endocrine	Insulin sensitivity index (adjusted for age, sex)	0.005609	16753	G	A
	2726	28240269	2017	Cell	DDR1 - Epithelial discoidin domain-containing receptor 1	0.005632	1000	NA	NA
	3993	29500382	2018	Psychiatric	Irritability (IRR)	0.005851	260369	G	A
	3301	31427789	2019	Psychiatric	Seen doctor (GP) for nerves, anxiety, tension or depression	0.006301	383771	G	A
	4285	30804560	2019	Respiratory	PEF	0.00639	321047	G	A
	3532	31427789	2019	Environment	Mental health - Illness, injury, bereavement, stress in last 2 years: Serious illness, injury or assault to yourself	0.006716	383913	G	A
	3785	29942086	2018	Cognitive	Intelligence	0.006842	269867	G	A
	4306	30664634	2019	Metabolic	Trunk-trunk fat ratio (female)	0.006953	195068	A	G
	4075	30239722	2018	Metabolic	Body Mass Index (male)	0.007343	374756	A	G
	3229	31427789	2019	Psychiatric	Getting up in morning	0.007349	385494	A	G
	4544	31676860	2019	Neurological	White matter	0.007599	19629	A	G
	3744	31427789	2019	Psychiatric	Cannabis use - Ever taken cannabis	0.007659	126632	G	A
	985	27989323	2017	Immunological	Interleukin-17	0.00794	7760	A	G
	3381	31427789	2019	Cognitive	Prospective memory test - Time to answer	0.00797	128912	G	A
	3314	31427789	2019	Ear, Nose, Throat	Hearing difficulty/problems with background noise	0.008032	378722	G	A
	3289	31427789	2019	Psychiatric	Nervous feelings	0.00807	376368	G	A
	4645	31676860	2019	Neurological	White matter	0.008241	21821	A	G
	3257	31427789	2019	Nutritional	Hot drink temperature	0.008245	382329	A	G
	3290	31427789	2019	Psychiatric	Worrier / anxious feelings	0.008377	376411	G	A
	3487	31427789	2019	Nutritional	Bread type: Wholemeal or wholegrain	0.008379	372617	G	A
	3331	31427789	2019	Mortality	Other serious medical condition/disability (diagnosed by doctor)	0.008427	379380	G	A
	3345	31427789	2019	Reproduction	Ever had stillbirth, spontaneous miscarriage or termination (female)	0.008514	205422	G	A
	4255	30952852	2019	Psychiatric	Sleep efficiency	0.0086	84810	A	G
	3577	31427789	2019	Social Interactions	Social support - Leisure/social activities: Pub or social club	0.00869	385280	A	G
	3691	31427789	2019	Cardiovascular	Diagnoses - secondary ICD10: I10 Essential (primary) hypertension	0.009229	244890	A	G
	3483	31427789	2019	Nutritional	Milk type used: Soya	0.009354	373135	G	A
	4001	29500382	2018	Psychiatric	Loneliness, isolation (LONE)	0.009396	267190	G	A
	3597	31427789	2019	Cardiovascular	Non-cancer illness code, self-reported: hypertension	0.009423	289307	A	G
	3624	31427789	2019	Activities	Treatment/medication code: glucosamine product	0.009594	280443	G	A
	3494	31427789	2019	Nutritional	Coffee type: Ground coffee (include espresso, filter etc)	0.009836	303811	G	A
	375	24816252	2014	Metabolic	Amino acid::Glutamate metabolism::glutamine	0.009868	7821	G	A
	3997	29500382	2018	Psychiatric	Worrier / anxious feelings (WORRY)	0.009928	264646	G	A
	3194	31427789	2019	Environment	Number of vehicles in household	0.01004	383893	A	G
	1171	26833246	2016	Metabolic	Body fat percentage	0.01013	100716	A	G
	3158	28240269	2017	Cell	NLGN4X - Neuroligin-4, X-linked	0.01029	1000	NA	NA
	3442	31427789	2019	Metabolic	Impedance measures - Whole body fat mass	0.01062	379203	A	G
	4679	BioRxiv: https://doi.org/10.1101/288587	2019	Neurological	Genu of corpus callosum axial diusivities	0.01069	17706	G	A
	4650	BioRxiv: https://doi.org/10.1101/288558	2019	Neurological	Body of corpus callosum fractional anisotropy	0.01082	17706	A	G
	3796	29942085	2018	Psychiatric	Depressive symptoms	0.01086	381455	NA	NA
	3294	31427789	2019	Psychiatric	Loneliness, isolation	0.01107	380317	G	A
	4412	30053915	2018	Cell	Total IgM levels	0.0112142	1000	A	G
	3566	31427789	2019	Activities	Vitamin and mineral supplements: Multivitamins +/- minerals	0.01202	384452	G	A
	4495	31676860	2019	Neurological	Right postcentral	0.01225	19629	G	A
	2857	28240269	2017	Cell	SERPING1 - Plasma protease C1 inhibitor	0.01238	1000	NA	NA
	3286	31427789	2019	Psychiatric	Irritability	0.01263	369232	G	A
	581	24816252	2014	Metabolic	Nucleotide::Purine metabolism, (hypo)xanthine, inosine containing::inosine	0.01272	2675	G	A
	3996	29500382	2018	Psychiatric	Nervous feelings (NERV-FEEL)	0.01281	264858	G	A
	4225	31015401	2019	Environmental	HMG CoA reductase inhibitors	0.013	290385	A	G
	3288	31427789	2019	Psychiatric	Fed-up feelings	0.01366	378357	G	A
	3	30478444	2019	Psychiatric	Attention deficit hyperactivity disorder	0.01368	55374	G	A
	3484	31427789	2019	Nutritional	Spread type: Butter/spreadable butter	0.01446	344582	A	G
	585	24816252	2014	Metabolic	Nucleotide::Purine metabolism, guanine containing::guanosine	0.01448	2343	G	A
	3756	31427789	2019	Psychiatric	Mental distress - Ever suffered mental distress preventing usual activities	0.01478	125147	G	A
	48	27798627	2016	Reproduction	Age at first birth (female)	0.01549	225230	NA	NA
	3565	31427789	2019	Activities	Vitamin and mineral supplements: Vitamin E	0.01563	384452	G	A
	638	24816252	2014	Metabolic	Xenobiotics::Sugar, sugar substitute, starch::erythritol	0.01564	7776	A	G
	4368	30150663	2018	Psychiatric	Cannabis use	0.01577	162082	G	A
	3412	31427789	2019	Skeletal	Sitting height	0.01596	385393	A	G
	4276	30833571	2019	Connective Tissue	Carpal tunnel syndrome	0.016	401656	G	A
	291	25772697	2015	Immunological	CD4:%Act(DR+38+)	0.01631530	669	A	G
	4596	31676860	2019	Neurological	Right postcentral	0.01635	21821	G	A
	3978	28724990	2017	Skeletal	Lean body mass (appendicular)	0.01657	28330	G	A
	521	24816252	2014	Metabolic	Lipid::Long chain fatty acid::myristate (14:0)	0.01666	7811	G	A
	3884	27863252	2016	Immunological	Lymphocyte count (three-way meta)	0.01672	171643	A	G
	799	24816252	2014	Metabolic	::::X-12740	0.01675	3731	G	A
	4672	BioRxiv: https://doi.org/10.1101/288580	2019	Neurological	Body of corpus callosum axial diusivities	0.01688	17706	G	A
	4200	31217584	2019	Skeletal	Height	0.01694958	49796	A	G
	241	25772697	2015	Immunological	CD161 on CD4mem	0.01700752	669	A	G
	3359	31427789	2019	Cardiovascular	Age high blood pressure diagnosed	0.01737	92583	G	A
	3187	31427789	2019	Skeletal	Standing height	0.01742	385748	A	G
	3999	29500382	2018	Psychiatric	Worry too long after embarrassment (WORR-EMB)	0.01744	261094	G	A
	3431	31427789	2019	Cognitive	Fluid intelligence test - Fluid intelligence score	0.0176	99739	G	A
	2756	28240269	2017	Cell	SELP - P-Selectin	0.01773	1000	NA	NA
	3531	31427789	2019	Nutritional	Never eat eggs, dairy, wheat, sugar: I eat all of the above	0.01775	384986	G	A
	4197	31217584	2019	Metabolic	Waist-hip ratio	0.01793493	33904	A	G
	147	26426971	2015	Metabolic	Body Mass Index (male > 50 yrs)	0.018	74324	A	G
	4224	31015401	2019	Environmental	Agents acting on the renin-angiotensin system	0.018	237530	A	G
	290	25772697	2015	Immunological	CD4:%Act(DR+)	0.01816933	669	A	G
	843	24816252	2014	Metabolic	::::X-14626	0.01831	6904	G	A
	2643	28240269	2017	Cell	CTSH - Cathepsin H	0.01843	1000	NA	NA
	4119	29403010	2018	Metabolic	Aspartate aminotransferase	0.01852	134154	A	G
	3292	31427789	2019	Psychiatric	Worry too long after embarrassment	0.01928	370660	G	A
	272	25772697	2015	Immunological	CD4:%RTE	0.0193350	669	G	A
	4657	BioRxiv: https://doi.org/10.1101/288565	2019	Neurological	Genu of corpus callosum fractional anisotropy	0.01936	17706	A	G
	3642	31427789	2019	Environment	Illnesses of mother: Breast cancer	0.01953	367939	G	A
	3607	31427789	2019	Skeletal	Non-cancer illness code, self-reported: osteoarthritis	0.01954	289307	G	A
	3848	27863252	2016	Immunological	Lymphocyte count (two-way meta)	0.01968936	132452	A	G
	3757	31427789	2019	Psychiatric	Mania - Ever had period extreme irritability	0.01996	122891	G	A
	2010	23505323	2013	Metabolic	High-density lipoprotein cholesterol	0.02001	2240	A	G
	3313	31427789	2019	Ear, Nose, Throat	Hearing difficulty/problems	0.02024	370713	G	A
	524	24816252	2014	Metabolic	Lipid::Long chain fatty acid::oleate (18:1n9)	0.02032	7768	G	A
	3183	28240269	2017	Cell	SNRPF - Small nuclear ribonucleoprotein F	0.0206	1000	NA	NA
	3512	31427789	2019	Psychiatric	Type of tobacco previously smoked: Manufactured cigarettes	0.02078	95358	A	G
	4171	29970889	2018	Psychiatric	Loneliness	0.021	445024	G	A
	1048	17463248	2007	Endocrine	Type 2 Diabetes	0.021029	2335	NA	NA
	2767	28240269	2017	Cell	EIF4EBP2 - Eukaryotic translation initiation factor 4E-binding protein 2	0.02154	1000	NA	NA
	1054	17362836	2007	Neurological	Amyotrophic lateral sclerosis	0.02161	547	A	G
	3589	31427789	2019	Activities	Types of physical activity in last 4 weeks: Heavy DIY (eg: weeding, lawn mowing, carpentry, digging)	0.02168	384450	G	A
	3995	29500382	2018	Psychiatric	Fed-up feelings (FED_UP)	0.02178	266208	G	A
	3985	29497042	2018	Cardiovascular	Heart rate recovery at 10 secnds	0.022	58818	G	A
	2606	28240269	2017	Cell	CADM3 - Cell adhesion molecule 3	0.02201	1000	NA	NA
	3252	31427789	2019	Nutritional	Bread intake	0.0225	377627	G	A
	3493	31427789	2019	Nutritional	Coffee type: Instant coffee	0.0228	303811	A	G
	3206	31427789	2019	Activities	Number of days/week of moderate physical activity 10+ minutes	0.02318	367908	G	A
	3255	31427789	2019	Nutritional	Tea intake	0.02338	373481	G	A
	4208	31152163	2019	Metabolic	Blood urea nitrogen	0.02358	243031	A	G
	151	26426971	2015	Metabolic	Waist-hip ratio (male > 50 yrs, adjusted for BMI)	0.024	74324	A	G
	3251	31427789	2019	Nutritional	Cheese intake	0.02432	377082	G	A
	4304	30664634	2019	Metabolic	Legs-leg fat ratio (female)	0.02439	195068	G	A
	448	24816252	2014	Metabolic	Cofactors and vitamins::Ascorbate and aldarate metabolism::threonate	0.02464	7782	G	A
	4193	31217584	2019	Cardiovascular	PR interval	0.02491106	17422	A	G
	3388	31427789	2019	Social Interactions	Family relationship satisfaction	0.02495	127932	A	G
	3021	28240269	2017	Cell	PARK7 - Protein DJ-1	0.02557	1000	NA	NA
	515	24816252	2014	Metabolic	Lipid::Long chain fatty acid::10-nonadecenoate (19:1n9)	0.02558	7789	G	A
	2583	28240269	2017	Cell	CAMK1 - Calcium/calmodulin-dependent protein kinase type 1	0.02572	1000	NA	NA
	976	27989323	2017	Immunological	Basic fibroblast growth factor	0.02581	7565	A	G
	169	25673412	2015	Metabolic	Waist circumference (male)	0.026	104406	A	G
	170	25673412	2015	Metabolic	Waist circumference (male)	0.026	110004	A	G
	4357	30220432	2018	Metabolic	Albuminuria	0.0260222	382500	G	A
	4199	31217584	2019	Metabolic	Waist-hip ratio (female)	0.02653894	9066	A	G
	3563	31427789	2019	Activities	Vitamin and mineral supplements: Vitamin C	0.02655	384452	G	A
	404	24816252	2014	Metabolic	Amino acid::Tryptophan metabolism::indoleacetate	0.02656	7618	A	G
	3720	31427789	2019	Psychiatric	Frequency of failure to fulfil normal expectations fue to drinking alcohol in last year	0.0266	69256	G	A
	3591	31427789	2019	Activities	Medication for cholesterol, blood pressure or diabetes: Blood pressure medication	0.02662	176050	A	G
	2533	28240269	2017	Cell	POSTN - Periostin	0.02671	1000	NA	NA
	3708	31427789	2019	Mortality	Diagnoses - secondary ICD10: Z80 Family history of primary malignant neoplasm	0.02704	244890	G	A
	3299	31427789	2019	Psychiatric	Frequency of tenseness / restlessness in last 2 weeks	0.02707	371869	G	A
	56	27089181	2016	Psychiatric	Depressive symptoms	0.02721	161460	G	A
	3709	31427789	2019	Mortality	Diagnoses - secondary ICD10: Z82 Family history of certain disabilities and chronic diseases (leading to disablement)	0.0273	244890	A	G
	519	24816252	2014	Metabolic	Lipid::Long chain fatty acid::eicosenoate (20:1n9 or 11)	0.02738	7799	G	A
	4207	31152163	2019	Metabolic	Blood urea nitrogen	0.02745	416178	A	G
	4732	BioRxiv: https://doi.org/10.1101/288640	2019	Neurological	Superior longitudinal fasciculus mode of anisotropy	0.02745	17706	A	G
	4319	30643256	2019	Activities	Life satisfaction (univariate)	0.0275947	80852	A	G
	527	24816252	2014	Metabolic	Lipid::Long chain fatty acid::pentadecanoate (15:0)	0.02766	7502	G	A
	4691	BioRxiv: https://doi.org/10.1101/288599	2019	Neurological	Anterior corona radiata mean diusivities	0.02783	17706	G	A
	3416	31427789	2019	Psychiatric	Bipolar and major depression status	0.02823	93296	G	A
	3980	29309628	2018	Reproduction	Offspring birthweight (maternal)	0.029	86577	G	A
	3490	31427789	2019	Nutritional	Cereal type: Oat cereal (e.g. Ready Brek, porridge)	0.02909	319477	G	A
	2100	28240269	2017	Cell	LEP - Leptin	0.02926	1000	NA	NA
	3696	31427789	2019	Gastrointestinal	Diagnoses - secondary ICD10: K21 Gastro-esophageal reflux disease	0.02976	244890	G	A
	4112	29403010	2018	Metabolic	Sodium	0.02993	127304	G	A
	4735	BioRxiv: https://doi.org/10.1101/288643	2019	Neurological	Anterior corona radiata radial diusivities	0.03029	17706	G	A
	3952	28931804	2017	Neurological	Amyotrophic lateral sclerosis (logistic)	0.03047	40136	A	G
	202	20383146	2010	Metabolic	Estimated glomerular filtration rate based on cystain C	0.031	20957	G	A
	683	24816252	2014	Metabolic	::::X-10429	0.03111	6807	G	A
	4614	31676860	2019	Neurological	CSF	0.03141	21821	G	A
	4048	29534260	2018	Skeletal	Plantar fasciitis	0.03142	102503	NA	NA
	298	25772697	2015	Immunological	CD4mem:%preTh17 (2)	0.031421	669	A	G
	2409	28240269	2017	Cell	MEPE - Matrix extracellular phosphoglycoprotein	0.03161	1000	NA	NA
	3277	31427789	2019	Environment	Maternal smoking around birth	0.03165	331862	A	G
	1078	19880490	2010	Immunological	Serum Iron concentration	0.03168	1919	A	G
	486	24816252	2014	Metabolic	Lipid::Carnitine metabolism::stearoylcarnitine	0.03189	7183	G	A
	3302	31427789	2019	Psychiatric	Seen a psychiatrist for nerves, anxiety, tension or depression	0.03209	384700	G	A
	4556	31676860	2019	Neurological	Left lingual	0.03209	21821	A	G
	3087	28240269	2017	Cell	RTN4 - Reticulon-4	0.03243	1000	NA	NA
	17	28494655	2017	Psychiatric	Anorexia nervosa	0.03262	14477	G	A
	2147	28240269	2017	Cell	TNFRSF17 - Tumor necrosis factor receptor superfamily member 17	0.03265	1000	NA	NA
	350	25772697	2015	Immunological	gdT:%CM (1)	0.033103	669	G	A
	4091	29777097	2018	Neurological	Proxy and clinically diagnosed Alzheimer's disease	0.03328	388324	G	A
	2053	24084763	2013	Neoplasms	Advanced adenoma	0.03338	1406	G	A
	3113	28240269	2017	Cell	IMPDH1 - Inosine-5'-monophosphate dehydrogenase 1	0.03382	1000	NA	NA
	1156	22581228	2012	Metabolic	Fasting glucose main effect	0.03403	58074	A	G
	2442	28240269	2017	Cell	FCGR1A - High affinity immunoglobulin gamma Fc receptor I	0.03467	1000	NA	NA
	1200	25087078	2014	Neurological	Genetic generalized epilepsy	0.03495	28763	NA	NA
	3264	31427789	2019	Psychiatric	Average weekly beer plus cider intake	0.03505	274556	A	G
	3918	28334899	2017	Metabolic	High-density lipoprotein cholesterol	0.0353	34374	G	A
	3275	31427789	2019	Activities	Childhood sunburn occasions	0.03536	289412	G	A
	468	24816252	2014	Metabolic	Lipid::Bile acid metabolism::glycodeoxycholate	0.03555	1477	G	A
	3293	31427789	2019	Psychiatric	Suffer from 'nerves'	0.03584	372273	G	A
	4249	30952852	2019	Psychiatric	Diurnal inactivity duration	0.036	84757	A	G
	773	24816252	2014	Metabolic	::::X-12407	0.03601	2814	A	G
	571	24816252	2014	Metabolic	Lipid::Sterol, Steroid::7-alpha-hydroxy-3-oxo-4-cholestenoate (7-Hoca)	0.03638	7784	A	G
	3743	31427789	2019	Psychiatric	Depression - Feelings of worthlessness during worst period of depression	0.03646	67012	G	A
	4437	30053915	2018	Cell	Herpes simplex virus 2 IgG levels	0.0366218	208	A	G
	823	24816252	2014	Metabolic	::::X-13549	0.03694	7330	G	A
	4288	30804560	2019	Respiratory	FEV1/FVC ratio	0.0373	79055	G	A
	3830	27455348	2016	Neurological	Amyotrophic lateral sclerosis (meta-analysis)	0.03756	36052	A	G
	3271	31427789	2019	Skeletal	Comparative height size at age 10	0.03783	380167	A	G
	3418	31427789	2019	Cognitive	Fluid intelligence test - Number of fluid intelligence questions attempted within time limit	0.03794	125935	A	G
	4168	29891935	2018	Ophthalmological	Open-angle glaucoma (fixed-effect model)	0.03795	176890	A	G
	4169	29891935	2018	Ophthalmological	Open-angle glaucoma (random-effect model)	0.03795	176890	A	G
	65	27416945	2016	Endocrine	Insulin sensitivity index (adjusted for age, sex. Bmi)	0.03798	16753	G	A
	3273	31427789	2019	Dermatological	Skin colour	0.03813	381433	A	G
	4092	29844566	2018	Cognitive	Reaction time	0.0398474	330069	G	A
	4173	29970889	2018	Social Interactions	Social support - Leisure/social activities: Sports club or gym	0.04	452302	A	G
	514	24816252	2014	Metabolic	Lipid::Long chain fatty acid::10-heptadecenoate (17:1n7)	0.0409	7795	G	A
	3973	29304378	2018	Skeletal	Total body BMD (45-60 years old)	0.0409	18805	G	A
	3623	31427789	2019	Activities	Treatment/medication code: atorvastatin	0.04109	280443	A	G
	3634	31427789	2019	Environment	Illnesses of father: Diabetes	0.04157	355137	G	A
	2395	28240269	2017	Cell	WFIKKN1 - WAP, kazal, immunoglobulin, kunitz and NTR domain-containing protein 1	0.04292	1000	NA	NA
	3986	29497042	2018	Cardiovascular	Heart rate recovery at 20 secnds	0.043	58818	G	A
	4237	31015401	2019	Environmental	Antihistamines for systemic use	0.043	151636	G	A
	516	24816252	2014	Metabolic	Lipid::Long chain fatty acid::adrenate (22:4n6)	0.04309	7778	G	A
	4587	31676860	2019	Neurological	Right lingual	0.04312	21821	A	G
	3549	31427789	2019	Body Structures	Mouth/teeth dental problems: Dentures	0.0433	385026	A	G
	4727	BioRxiv: https://doi.org/10.1101/288635	2019	Neurological	Posterior thalamic radiation (include optic radiation) mode of anisotropy	0.04346	17706	G	A
	2729	28240269	2017	Cell	AGER - Advanced glycosylation end product-specific receptor, soluble	0.04351	1000	NA	NA
	98	23449627	2013	Skeletal	Height SDS	0.0436237	13960	A	G
	4411	30053915	2018	Cell	Total IgG levels	0.0438277	1000	G	A
	3977	28724990	2017	Skeletal	Lean body mass (whole body)	0.0441	38292	G	A
	1097	21909110	2011	Cardiovascular	Mean Arterial Pressure	0.044283	69395	A	G
	394	24816252	2014	Metabolic	Amino acid::Phenylalanine & tyrosine metabolism::3-phenylpropionate (hydrocinnamate)	0.04437	6182	A	G
	3776	31427789	2019	Psychiatric	Traumatic events - Been in serious accident believed to be life-threatening	0.0444	126665	G	A
	3590	31427789	2019	Activities	Medication for cholesterol, blood pressure or diabetes: Cholesterol lowering medication	0.04445	176050	A	G
	3453	31427789	2019	Metabolic	Impedance measures - Leg fat mass (right)	0.04488	379802	A	G
	3261	31427789	2019	Psychiatric	Alcohol intake frequency	0.04491	386082	A	G
	4278	30804560	2019	Respiratory	FEV1	0.04491	400102	G	A
	442	24816252	2014	Metabolic	Carbohydrate::Glycolysis, gluconeogenesis, pyruvate metabolism::glycerate	0.04664	7778	G	A
	401	24816252	2014	Metabolic	Amino acid::Phenylalanine & tyrosine metabolism::tyrosine	0.04688	7807	A	G
	3586	31427789	2019	Activities	Types of physical activity in last 4 weeks: Other exercises (eg: swimming, cycling, keep fit, bowling)	0.0469	384450	A	G
	3921	28334899	2017	Metabolic	Triglycerides cholesterol	0.0474	33566	A	G
	2309	28240269	2017	Cell	IL17RA - Interleukin-17 receptor A	0.04744	1000	NA	NA
	341	25772697	2015	Immunological	NKeff:%314-R7-	0.048205	669	G	A
	771	24816252	2014	Metabolic	::::X-12329	0.0487	867	A	G
	4238	31015401	2019	Environmental	Antiglaucoma preparations and miotics	0.049	100868	A	G
	605	24816252	2014	Metabolic	Peptide::gamma-glutamyl::gamma-glutamylmethionine*	0.04915	2240	A	G
	3197	31427789	2019	Environment	Length of working week for main job	0.04926	217750	G	A
	1095	21909115	2011	Cardiovascular	Diastolic Blood Pressure	0.0493968	69395	A	G
	3464	31427789	2019	Metabolic	Impedance measures - Arm fat percentage (left)	0.04972	379699	A	G
	47	27798627	2016	Reproduction	Age at first birth	0.049989	251151	NA	NA
