# Supplementary material for: Human genetic adaptation related to cellular zinc homeostasis
Source: PLoS Genet. 2023 Sep 25;19(9):e1010950. doi: 10.1371/journal.pgen.1010950 (PMC10553801; doi:10.1371/journal.pgen.1010950)
Supplement: S20 Table — (XLSX) [file pgen.1010950.s058.xlsx]

## Sheet: Full1
	S20 Table. List of primers used for RT-PCR analyses.
	Primers	Forward Sequence (5′→3′)	Reverse Sequence (3′→5′)
	ZIP1	GATTGGGGAAGACACTTGACTGCT	GAAAGAGGAAGGGGATTTGTTTGG
	ZIP2	CCCTTGTCCTCTTGCTGTCACTCT	AGCTCCCGTGGAAGAATTTCTAGG
	ZIP3	GTGGAGATATGAGGACCCCCTGTT	GATGAACTCAGCGCTAACCGATCT
	ZIP4	AGACTGAGCCCAGAGTTGAGGCTA	TGTCGCAGAGTGCTACGTAGAGGA
	ZIP5	GAGCAGGAGCAGAACCATTACCTG	CAATGAGTGGTCCAGCAACAGAAG
	ZIP6	CATAGCCATGAAGAACCAGCAATG	GAGAATCAAAGTGGGAGGGCTCTT
	ZIP7	ACTGAAGGAGGAGCAGTGGACAGT	AGGCCCTAATGCCAAAGTAACCAT
	ZIP8	CCTCGGATTGATTTTGACTCCACT	AGCAGGATTTGCATAGCATGTCAC
	ZIP9	GCCTAAAGAACTGGAAAGCCCACT	GTGTTTCACTTGCTTGGTGGTGTT
	ZIP10	TAGCCGTCTTCTGTCATGACTGC	TCATAGAGGGCAATCACCAGCATA
	ZIP11	TCTCCTAAGCATTTTGGTGGCCTA	TCTCTTCTTTCCACAGGGCTCACT
	ZIP12	CAACCACTCAAGAAGCCTCATCAA	AAGTACTGCCTGGTGAAAGCCAAG
	ZIP13	AAGAAGATCGGGCTCCTGACAAC	GAGAACAGCACCATTACCACGATG
	ZIP14	CATTTGGTTTCAACCCTCTGGAAG	TTTCAGCCAGTAGCAAGCACTCTG
	ZnT5	AGCAAAGACAAGGGGAGCTG	GGCAATGGCTGTGTAAAGCA
	ZnT6	CCTGGCTGTATTTGCCTCCA	TCTTCCCGTGTGTATCTCGG
	ZnT7	GCTTAGGCTTGATTTCCGACT	CCAGAACTTCCGCTCTAACATAC
	ZnT9	TGGAGTCATGGGATTGCTTCAT	CAAGAAGTGTTGCTCCTTCAGA
	GAPDH	GGAGTCCACTGGCGTCTTC	TGGCTCCCCCCTGCAAATG
