# Supplementary material for: Human genetic adaptation related to cellular zinc homeostasis
Source: PLoS Genet. 2023 Sep 25;19(9):e1010950. doi: 10.1371/journal.pgen.1010950 (PMC10553801; doi:10.1371/journal.pgen.1010950)
Supplement: S1 Data — (XLSX) [file pgen.1010950.s059.xlsx]

## Sheet: Data Fig 4B
		Mean	SD	n	p value					Raw Data
	Control	2.48	0.44	10						Control	ZnT9 Met	ZnT9 Val
	ZnT9 Met	0.99	0.13	10	0.001	ANOVA Bonferroni between Control and ZnT9				2.59661	0.989706	0.996649
	ZnT9 Val	1.04	0.21	10	0.001	ANOVA Bonferroni between Control and ZnT9				2.82214	0.978879	1.1525
										2.38289	1.09432	0.927044
										2.52888	1.09432	1.31754
										2.92047	1.20687	0.937077
										2.38462	1.0437	0.994114
										3.04	0.88431	0.712471
										1.80529	0.870429	0.92896
										2.62233	0.947595	0.959303
										1.68827	0.747703	1.4445

## Sheet: Data Fig 4C
		Mean	SD	n	p value					Raw Data
	Control	0.58	0.08	10						Control	ZnT9 Met	ZnT9 Val
	ZnT9 Met	0.24	0.096	10	0.001	ANOVA Bonferroni between Control and ZnT9				0.54	0.175	0.24
	ZnT9 Val	0.24	0.034	10	0.001	ANOVA Bonferroni between Control and ZnT9				0.57	0.155	0.23
										0.64	0.166	0.29
										0.49	0.335	0.28
										0.71	0.108	0.2
										0.52	0.28	0.24
										0.67	0.43	0.21
										0.63	0.23	0.27
										0.57	0.22	0.23
										0.47	0.28	0.19

## Sheet: Data Fig 4D
		Mean	SD	n	p value		Raw Data
	Control	0.92	0.11	58			Control	ZnT9 Met	ZnT9 Val
	ZnT9 Met	0.96	0.12	46	ns		0.909093	0.922279	0.780414
	ZnT9 Val	0.94	0.13	65	ns		0.884629	0.706715	0.894519
							0.810383	0.899304	0.890362
							1.15678	0.832845	0.768703
							0.949289	0.987691	0.978467
							0.884526	0.983674	0.805124
							1.09565	0.877864	0.843129
							0.866169	0.903035	0.930865
							0.932615	0.949371	0.984983
							0.820622	0.977625	0.973125
							0.854932	0.899665	1.28404
							0.741151	0.828254	0.962725
							0.846117	1.08195	1.14297
							0.801825	1.17827	0.95325
							1.00349	1.01299	0.996552
							0.705818	1.01557	0.723507
							0.944843	0.955515	0.838994
							0.820401	1.09979	1.05098
							1.07998	0.858888	0.95876
							0.984756	0.94922	0.964187
							1.01618	0.89292	0.903787
							0.876536	0.831849	0.818427
							1.17085	0.933382	0.973504
							0.970424	0.93646	1.11151
							0.989219	1.04167	1.16012
							1.06244	0.758028	1.06745
							0.860699	1.02658	0.839842
							1.02556	0.888633	0.818736
							1.07298	0.877499	1.04066
							0.754734	0.88517	0.933861
							1.04876	1.03739	1.08841
							0.884555	0.916331	0.874864
							1.24835	1.00438	0.953499
							0.969533	0.848045	0.733683
							0.797	1.36583	0.958152
							0.859644	1.09184	1.22984
							0.800534	0.845181	0.906096
							0.89545	1.13857	0.87148
							0.796967	0.923121	0.763151
							1.00281	0.86159	0.827212
							0.838237	1.01787	1.05436
							0.836278	1.07997	0.794584
							0.757439	1.22441	0.922078
							0.878612	0.932076	0.898187
							1.0198	0.892264	0.826842
							0.959503	0.872511	1.03245
							0.947425		0.911715
							0.792624		0.72523
							0.889296		0.865647
							0.783252		0.96943
							0.849661		0.869756
							0.941335		0.896789
							0.999839		0.99969
							0.924367		0.968671
							0.973158		0.967873
							0.826771		0.959942
							1.00205		0.818645
							0.895086		0.840017
									1.00703
									0.805659
									0.801985
									1.02303
									1.31476
									0.953632
									1.02573

## Sheet: Data S34A Fig
		Mean	SD	n	p value				Raw Data
	ZnT9 Met Pearson ER	0.75	0.09	5					ZnT9 Met Pearson ER	ZnT9 Met Pearson Mito	ZnT9 Met Manders ER	ZnT9 Met Manders Mito
	ZnT9 Met Pearson Mito	0.6	0.12	5	0.049	t test between ER and Mito			0.639	0.48	0.502	0.212
	ZnT9 Met Manders ER	0.72	0.12	5					0.751	0.584	0.732	0.252
	ZnT9 Met Manders Mito	0.34	0.1	5	0.0007	t test between ER and Mito			0.876	0.794	0.776	0.403
									0.801	0.587	0.791	0.433
									0.696	0.546	0.775	0.407

## Sheet: Data S34B Fig
		Mean	SD	n	p value				Raw Data
	ZnT9 Val Pearson ER	0.78	0.04	4					ZnT9 Val Pearson ER	ZnT9 Val Pearson Mito	ZnT9 Val Manders ER	ZnT9 Val Manders Mito
	ZnT9 Val Pearson Mito	0.56	0.1	4	0.0087	t test between ER and Mito			0.728	0.457	0.543	0.146
	ZnT9 Val Manders ER	0.62	0.07	4					0.756	0.493	0.581	0.208
	ZnT9 Val Manders Mito	0.31	0.16	4	0.014	t test between ER and Mito			0.833	0.68	0.717	0.504
									0.783	0.609	0.621	0.377

## Sheet: Data Fig 5A
							Raw Data
		Mean/Fold	SD	n	p value		Zip1 C	Zip1 Met	Zip1 Val	Zip2 C	Zip2 Met	Zip2 Val	Zip3 C	Zip3 Met	Zip3 Val	Zip4 C	Zip4 Met	Zip4 Val	Zip5 C	Zip5 Met	Zip5 Val	Zip6 C	Zip6 Met	Zip6 Val
	Zip1 _Control	1.04	0.31	6			0.631953	1.02637	0.951245	2.15281	3.92962	1.49906	0.879243	0.86794	0.694478	0.763424	0.940536	0.898894	0.845019	1.16478	1.38837	1.00804	0.920117	0.426482
	Zip1 _ZnT9 Met	1.26	0.48	6	ns		0.993705	1.00874	0.989581	0.669299	3.1175	1.64079	0.82169	0.936921	0.618709	0.953005	1.12836	0.832711	0.871691	1.39448	1.26084	1.11643	1.00991	0.903266
	Zip1 _ZnT9 Val	0.95	0.1	6	ns		1.01905	1.76568	0.759026	0.694023	2.21769	4.87946	1.38415	0.893165	1.1704	1.37448	1.10386	1.36846	1.3576	1.70337	1.60962	0.601049	2.4516	0.834445
	Zip2_Control	1.17	0.85	3			1.17437	0.846093	0.966308													1.0774	1.03638	1.06552
	Zip2_ZnT9 Met	3.09	0.86	3	ns		1.55282	1.97254	1.06971													1.65048	1.60684	1.82963
	Zip2_ZnT9 Val	2.67	1.9	3	ns		0.856914	0.917993	0.956314													0.831366	0.923525	1.07715
	Zip3_Zn Control	1.03	0.31	3
	Zip3_ ZnT9 Met	0.9	0.03	3	ns
	Zip3_ZnT9 Val	0.83	0.29	3	ns		Zip7 C	Zip7 Met	Zip7 Val	Zip8 C	Zip8 Met	Zip8 Val	Zip9 C	Zip9 Met	Zip9 Val	Zip10 C	Zip10 Met	Zip10 Val	Zip11 C	Zip11 Met	Zip11 Val	Zip12 C	Zip12 Met	Zip612Val
	Zip4 _Control	1.03	0.31	3			1.19131	0.732494	0.310441	0.838374	0.846648	1.04114	1.11742	1.06893	0.879547	0.91524	0.795843	0.85129	1.17618	0.904449	0.870819	0.618804	3.43003	1.38596
	Zip4 _ZnT9 Met	1.06	0.1	3	ns		1.04215	0.968097	0.816706	1.04669	1.23699	0.801903	0.839343	1.15896	0.715075	0.957198	1.13175	0.657877	0.970261	1.08807	0.611932	1.28214	2.45585	1.27505
	Zip4 _ZnT9 Val	1.03	0.29	3	ns		0.826387	1.08766	0.249692	1.13958	1.27382	1.09013	1.06622	1.06204	1.08586	1.14147	1.04094	1.11514	0.876268	0.959671	1.24987	1.26041	2.62907	3.48838
	Zip5_Control	1.02	0.29	3			1.14358	1.0686	0.985018
	Zip5_ZnT9 Met	1.42	0.27	3	ns		1.01576	1.13962	1.01107
	Zip5_ZnT9 Val	1.41	0.17	3	ns		0.839085	0.842193	1.04649
	Zip6_Zn Control	1.05	0.35	6
	Zip6_ ZnT9 Met	1.32	0.6	6	ns
	Zip6_ZnT9 Val	1.02	0.46	6	ns		Zip13 C	Zip13 Met	Zip13 Val	Zip14 C	Zip14 Met	Zip14 Val
	Zip7 _Control	1	0.15	6			1.09902	1.1861	1.12666	1.09147	0.762219	0.746878
	Zip7 _ZnT9 Met	0.97	0.15	6	ns		0.897441	1.18254	0.822577	0.902362	0.573531	0.759758
	Zip7 _ZnT9 Val	0.74	0.36	6	ns		1.01388	1.11669	1.02282	1.01533	0.820141	0.845539
	Zip8_Control	1	0.15	3
	Zip8_ZnT9 Met	1.12	0.24	3	ns
	Zip8_ZnT9 Val	0.98	0.15	3	ns
	Zip9_Zn Control	1.01	0.15	3
	Zip9_ ZnT9 Met	1.1	0.05	3	ns
	Zip9_ZnT9 Val	0.89	0.19	3	ns
	Zip10 _Control	1	0.12	3
	Zip10 _ZnT9 Met	0.99	0.17	3	ns
	Zip10 _ZnT9 Val	0.87	0.23	3	ns
	Zip11_Control	1.01	0.15	3
	Zip11_ZnT9 Met	0.98	0.09	3	ns
	Zip11_ZnT9 Val	0.91	0.32	3	ns
	Zip12_Zn Control	1.05	0.38	3
	Zip12_ ZnT9 Met	2.84	0.52	3	0.0086	t test between Control and ZnT9 Met
	Zip12_ZnT9 Val	2.05	1.25	3	ns
	Zip13 _Control	1	0.1	3
	Zip13 _ZnT9 Met	1.16	0.04	3	ns
	Zip13 _ZnT9 Val	0.99	0.15	3	ns
	Zip14 _Control	1	0.1	3
	Zip14 _ZnT9 Met	0.72	0.12	3	0.0271	ANOVA with Bonferroni correction
	Zip14 _ZnT9 Val	0.78	0.05	3	ns

## Sheet: Data Fig 5B
		Mean/Fold	SD	n	p value			Raw Data
	Control B	1	0.54	9				Control	Control 100	ZnT9 Met B	ZnT9 Met 100	ZnT9 Val B	ZnT9 Val 100
	Control 100	10.69	2.8	8	0.0001	t test compared to basal		1.39817	7.24468	1.27089	5.69843	1.75849	7.05744
	ZnT9 Met B	1.02	0.38	9	ns			1.89165	5.66439	0.930157	3.18407	1.14752	6.24372
	ZnT9 Met 100	9.89	4.12	9	0.0001	t test compared to basal		1.49608	11.1081	0.798956	4.76632	1.53329	5.96867
	ZnT9 Val B	1.51	1.08	8	ns			0.58231	12.3833	1.15725	12.7076	2.52088	11.8599
	ZnT9 Val 100	10.92	3.57	9	0.0001	t test compared to basal		0.722359	9.84029	1.12039	10.2752	3.457	10.0098
								1.27518	13.6614	0.722359	10.9091	0.390134	12.0295
								0.376682	13.0157	1.76906	15.1278	0.55157	13.7556
								0.585202	10.9103	0.491031	12.8206	0.504484	15.3027
								0.464126		0.73991	11.704		14.1861

## Sheet: Data Fig 5C
		Mean/Fold	SD	n	p value			Raw Data
	Control B	1	0.44	15				Control	Control 100	ZnT9 Met B	ZnT9 Met 100	ZnT9 Val B	ZnT9 Val 100
	Control 100	1.36	0.48	19	0.029	t test compared to basal		0.610649	1.51575	0.584076	1.16732	0.342205	0.99305
	ZnT9 Met B	0.95	0.38	15	ns			0.483519	1.42447	0.592965	1.73294	0.487479	1.73508
	ZnT9 Met 100	1.48	0.48	20	0.009	t test compared to basal		0.515499	1.30638	0.535976	1.42002	0.464706	1.14487
	ZnT9 Val B	1.1	0.47	14	ns			0.500225	1.38528	0.640395	2.04431	0.541783	0.844439
	ZnT9 Val 100	1.17	0.46	19	ns			0.615457	1.39262	0.673686	1.0253	0.853973	0.977832
								0.630408	1.31279	0.635882	0.599364	1.08888	0.790802
								0.677114	1.16004	0.649112	2.0875	1.47086	0.503002
								1.74403	0.499839	1.02843	1.0919	1.55513	0.502766
								1.2428	0.558511	0.995306	0.630162	1.72689	1.03481
								1.32283	0.604763	0.75564	2.08182	1.1768	0.49143
								1.18852	1.00998	1.5074	2.37713	1.33625	0.882312
								1.10753	1.31918	1.46392	1.67335	1.25486	1.36542
								1.25554	1.53674	1.47184	1.72735	1.51645	1.61998
								1.5666	2.48538	1.14135	1.15683	1.54927	2.20789
								1.53828	1.44618	1.52663	1.57818		1.4385
									1.86956		1.25418		1.45359
									1.45615		1.30039		1.18717
									1.8525		1.2213		1.66853
									1.73172		1.74195		1.35314
											1.64827

## Sheet: Data Fig 5D
		Mean/Fold	SD	n	p value					Raw Data
	ZnT5 _Control	1	0.21	6						ZnT5 _Control	ZnT5 _ZnT9 Met	ZnT5 _ZnT9 Val	ZnT6_Control	ZnT6_ZnT9 Met	ZnT6_ZnT9 Val	ZnT7_Zn Control	ZnT7_ ZnT9 Met	ZnT7_ZnT9 Val
	ZnT5 _ZnT9 Met	0.82	0.28	6	ns					0.967504	0.691267	0.461801	1.00026	0.755443	0.389801	0.844713	0.970245	0.482581
	ZnT5 _ZnT9 Val	0.43	0.18	5	0.003	ANOVA with Bonferroni correction				1.05471	0.626263	0.574635	0.964676	0.643792	0.705195	1.22188	0.809835	0.703519
	ZnT6_Control	1	0.06	6						0.952924	0.866853	0.182245	1.00447	0.80462	0.19751	1.07085	0.796237	0.497597
	ZnT6_ZnT9 Met	0.83	0.23	6	ns					1.02839	0.838453	0.632749	1.03173	1.19085	0.61633	0.904761	0.910592	0.959982
	ZnT6_ZnT9 Val	0.47	0.2	5	0.0008	ANOVA with Bonferroni correction				1.37098	0.636903	0.360096	1.09343	0.577451	0.460028	1.29614	0.724683	0.932406
	ZnT7_Zn Control	1	0.21	6						0.729406	1.37		0.914558	1.01359		0.771522	1.05103
	ZnT7_ ZnT9 Met	0.86	0.12	6	ns
	ZnT7_ZnT9 Val	0.71	0.23	5	ns

## Sheet: Data Fig 5E
		Mean/Fold	SD	n	p value			Raw Data
	Control B	1	0.92	9				Control	Control 100	ZnT9 Met B	ZnT9 Met 100	ZnT9 Val B	ZnT9 Val 100
	Control 100	2.21	0.84	12	0.006	t test compared to basal		1.77	2.01	2.36	1.78	1.63	2.26
	ZnT9 Met B	1.43	0.66	9	ns			0.87	2.1	0.34	2.71	1.5	2.39
	ZnT9 Met 100	2.41	0.71	12	0.005	t test compared to basal		0.31	2.95	1.56	2.84	2.26	2.26
	ZnT9 Val B	1.87	0.68	9	0.039	t test compared to control		3.03	3.57	2.09	3.11	3.41	2.5
	ZnT9 Val 100	2.01	0.68	12	ns			0.89	2.25	1.47	1.33	1.7	0.21
								1.27	2.51	1.24	3.65	2.19	2.53
								0.17	2.77	0.53	2.31	1.25	2.42
								0.64	3.02	1.56	3.26	1.24	2.58
								0.13	0.68	1.73	2.21	1.63	1.75
									1.21		1.62		1.56
									1.22		1.98		2.19
									2.24		2.11		1.43

[truncated: 8 more sheets: Data Fig 5F, Data S35B Fig, Data S35C Fig, Data S35D Fig, Data S35E Fig, Data S36A Fig, Data S36B Fig, Data S37 Fig]
